# Supplementary material for: IFNs Modify the Proteome of Legionella-Containing Vacuoles and Restrict Infection Via IRG1-Derived Itaconic Acid
Source: PLoS Pathog. 2016 Feb 1;12(2):e1005408. doi: 10.1371/journal.ppat.1005408 (PMC4734697; doi:10.1371/journal.ppat.1005408)
Supplement: S2 Dataset — All host- and Legionella-derived proteins identified in samples of LCVs isolated from L. pneumophila-infected resting BMMs are listed. Tabular outline of total results of GO analyses of all identified host proteins for cellular component (CC; as depicted in Fig 3B), and biological process (BP; as depicted in S5 Fig) computed using G-profiler and BiNGO for Cytoscape, respectively. (XLSX) [file ppat.1005408.s011.xlsx]

## Sheet: identified proteins (host)
Uniprot identifier	Protein name	Gene names	Sequence coverage [%]	Average LFQ intensity in untreated samples
P56480	ATP synthase subunit beta, mitochondrial	Atp5b	81.9	941635000
P20029	78 kDa glucose-regulated protein	Hspa5	68.4	9.04142e+08
P47738	Aldehyde dehydrogenase, mitochondrial	Aldh2	75.5	7.27798e+08
Q03265	ATP synthase subunit alpha, mitochondrial	Atp5a1	72.2	7.06983e+08
P84228	Histone H3.2	Hist1h3b	50.7	6.61302e+08
P63038	60 kDa heat shock protein, mitochondrial	Hspd1	79.1	6.00397e+08
P60710	Actin, cytoplasmic 1;Actin, cytoplasmic 1, N-terminally processed	Actb;Actg1	93.9	570855000
Q8CGP2	Histone H2B type 1-P;Histone H2B type 1-K;Histone H2B type 1-B;Histone H2B type 1-F/J/L;Histone H2B;Histone H2B type 1-A	Hist1h2bp;Hist1h2bk;Hist1h2bb;Hist1h2bf;Gm13646;Hist1h2ba;Hist2h2bb	61.1	5.32503e+08
P14211	Calreticulin	Calr	88.5	5.07642e+08
P08113	Endoplasmin	Hsp90b1	66	4.93532e+08
P35564	Calnexin	Canx	61.8	4.48268e+08
P27773	Protein disulfide-isomerase A3	Pdia3	80	4.19078e+08
P18242	Cathepsin D	Ctsd	63.9	407125000
E9Q616		Ahnak	80.4	3.90662e+08
P26443	Glutamate dehydrogenase 1, mitochondrial	Glud1	67.6	3.73352e+08
P09103	Protein disulfide-isomerase	P4hb	78.2	3.69427e+08
Q9QXS1	Plectin	Plec	67.6	3.56672e+08
P62806	Histone H4	Hist1h4a	61.2	3.53023e+08
P38647	Stress-70 protein, mitochondrial	Hspa9	70.7	344625000
P51881	ADP/ATP translocase 2	Slc25a5	85.9	343910000
P10605	Cathepsin B;Cathepsin B light chain;Cathepsin B heavy chain	Ctsb	63.7	323290000
Q3U7R1	Extended synaptotagmin-1	Esyt1	63.2	300200000
P48962	ADP/ATP translocase 1	Slc25a4	69.1	2.94638e+08
Q60930	Voltage-dependent anion-selective channel protein 2	Vdac2	87.8	269465000
Q3TML0	Protein disulfide-isomerase A6	Pdia6	62.7	263855000
Q91YQ5	Dolichyl-diphosphooligosaccharide--protein glycosyltransferase subunit 1	Rpn1	70.9	252180000
Q8VEM8	Phosphate carrier protein, mitochondrial	Slc25a3	66.9	2.43067e+08
P28798	Granulins;Acrogranin;Granulin-1;Granulin-2;Granulin-3;Granulin-4;Granulin-5;Granulin-6;Granulin-7	Grn	71.6	2.35758e+08
Q91ZX7	Prolow-density lipoprotein receptor-related protein 1;Low-density lipoprotein receptor-related protein 1 85 kDa subunit;Low-density lipoprotein receptor-related protein 1 515 kDa subunit;Low-density lipoprotein receptor-related protein 1 intracellular domain	Lrp1	52	232435000
Q8VDD5	Myosin-9	Myh9	64.3	2.30622e+08
Q60932	Voltage-dependent anion-selective channel protein 1	Vdac1	84.1	2.29753e+08
E9QN37	Macrophage-expressed gene 1 protein	Mpeg1	60.6	226888000
Q99P72	Reticulon-4	Rtn4	50.2	221015000
P08249	Malate dehydrogenase, mitochondrial	Mdh2	66	219005000
Q9CQQ7	ATP synthase subunit b, mitochondrial	Atp5f1	49.6	2.03767e+08
P62983	Ubiquitin-40S ribosomal protein S27a;Ubiquitin;40S ribosomal protein S27a	Rps27a	65.4	2.02273e+08
P20152	Vimentin	Vim	81.5	198291500
A2AVJ7	Ribosome-binding protein 1	Rrbp1	59.5	1.92623e+08
P50637	Translocator protein	Tspo	56.8	1.92047e+08
Q6ZQM8	UDP-glucuronosyltransferase 1-7C	Ugt1a7c	60.5	183420000
Q8BMS1	Trifunctional enzyme subunit alpha, mitochondrial;Long-chain enoyl-CoA hydratase;Long chain 3-hydroxyacyl-CoA dehydrogenase	Hadha	70	180555000
P11438	Lysosome-associated membrane glycoprotein 1	Lamp1	27.8	175940000
P54116	Erythrocyte band 7 integral membrane protein	Stom	67.6	1.71658e+08
Q8C2Q8	ATP synthase subunit gamma;ATP synthase subunit gamma, mitochondrial	Atp5c1	60.6	1.71263e+08
Q8R0X7	Sphingosine-1-phosphate lyase 1	Sgpl1	59.9	1.69002e+08
P08905	Lysozyme C-2	Lyz2	65.5	167285000
O35129	Prohibitin-2	Phb2	79.3	1.59618e+08
Q8CAQ8			72.9	158195000
Q542I8	Integrin beta;Integrin beta-2	Itgb2	66	1.57197e+08
Q8BLF1	Neutral cholesterol ester hydrolase 1	Nceh1	68.6	1.49182e+08
Q9DBG6	Dolichyl-diphosphooligosaccharide--protein glycosyltransferase subunit 2	Rpn2	57.4	1.45133e+08
P37040	NADPH--cytochrome P450 reductase	Por	62.5	1.37653e+08
Q9DCN2	NADH-cytochrome b5 reductase 3;NADH-cytochrome b5 reductase 3 membrane-bound form;NADH-cytochrome b5 reductase 3 soluble form	Cyb5r3	84.5	132915000
P05202	Aspartate aminotransferase, mitochondrial	Got2	68.4	128271500
B7FAU9	Filamin-A	Flna	62.3	1.25496e+08
Q61335	B-cell receptor-associated protein 31	Bcap31	35.5	124230000
P62821	Ras-related protein Rab-1A	Rab1A	76.6	1.22684e+08
Q99P91	Transmembrane glycoprotein NMB	Gpnmb	38.3	120444000
Q61543	Golgi apparatus protein 1	Glg1	56.8	1.20357e+08
Q3U1U4		Itgam	53.8	1.19156e+08
Q99KI0	Aconitate hydratase, mitochondrial	Aco2	65	1.16259e+08
P97449	Aminopeptidase N	Anpep	50.9	1.15785e+08
Q9DCX2	ATP synthase subunit d, mitochondrial	Atp5h;Gm10250	77.6	115595000
P31996	Macrosialin	Cd68	32.7	115194500
P68372	Tubulin beta-4B chain;Tubulin beta-4A chain	Tubb4b;Tubb4a;Tubb4b-ps1	81.8	1.15044e+08
F8WIX8	Histone H2A;Histone H2A type 2-C;Histone H2A type 2-A	Hist1h2al;Hist2h2ac;Hist2h2aa1	65.6	1.12771e+08
P08752	Guanine nucleotide-binding protein G(i) subunit alpha-2	Gnai2	70.4	112510000
P15864	Histone H1.2	Hist1h1c	42	1.12254e+08
P51150	Ras-related protein Rab-7a	Rab7a	80.7	110365000
P27661	Histone H2A.x	H2afx	49.7	1.10199e+08
P67778	Prohibitin	Phb	85.3	1.06376e+08
P08003	Protein disulfide-isomerase A4	Pdia4	66.1	1.04568e+08
Q9CZ13	Cytochrome b-c1 complex subunit 1, mitochondrial	Uqcrc1	58.3	1.03514e+08
O70370	Cathepsin S	Ctss	59.7	103414000
Q60597	2-oxoglutarate dehydrogenase, mitochondrial	Ogdh	56.3	1.03021e+08
E9Q555	E3 ubiquitin-protein ligase RNF213	Rnf213	48.9	102598000
Q9DB77	Cytochrome b-c1 complex subunit 2, mitochondrial	Uqcrc2	67.1	1.01844e+08
P12787	Cytochrome c oxidase subunit 5A, mitochondrial	Cox5a	59.6	1.00616e+08
P10126	Elongation factor 1-alpha 1	Eef1a1	67.3	1.00454e+08
P62814	V-type proton ATPase subunit B, brain isoform	Atp6v1b2	85.3	1.00373e+08
Q8BMK4	Cytoskeleton-associated protein 4	Ckap4	72.7	99847000
Q8K2B3	Succinate dehydrogenase [ubiquinone] flavoprotein subunit, mitochondrial	Sdha	67.2	9.91332e+07
P26039	Talin-1	Tln1	63.2	9.90707e+07
P50516	V-type proton ATPase catalytic subunit A	Atp6v1a	79.9	9.86068e+07
Q8BFR5	Elongation factor Tu, mitochondrial;Elongation factor Tu	Tufm;Gm9755	70.4	98155500
P24270	Catalase	Cat	78.9	98090500
Q9DB20	ATP synthase subunit O, mitochondrial	Atp5o	69	97733500
Q9JKR6	Hypoxia up-regulated protein 1	Hyou1	56.2	96798500
O54734	Dolichyl-diphosphooligosaccharide--protein glycosyltransferase 48 kDa subunit	Ddost	57.4	9.61417e+07
P35700	Peroxiredoxin-1	Prdx1	87.4	9.53678e+07
P19783	Cytochrome c oxidase subunit 4 isoform 1, mitochondrial	Cox4i1	55.6	9.19303e+07
P16858	Glyceraldehyde-3-phosphate dehydrogenase	Gapdh;Gm7293;Gm6316	77.8	9.15348e+07
O55143	Sarcoplasmic/endoplasmic reticulum calcium ATPase 2	Atp2a2	51	91132500
Q99LC5	Electron transfer flavoprotein subunit alpha, mitochondrial	Etfa	73.9	9.02668e+07
Q99LR1	Monoacylglycerol lipase ABHD12	Abhd12	72.4	8.93003e+07
Q61830	Macrophage mannose receptor 1	Mrc1	55.4	86895000
P51174	Long-chain specific acyl-CoA dehydrogenase, mitochondrial	Acadl	43.3	8.60762e+07
Q6P5E4	UDP-glucose:glycoprotein glucosyltransferase 1	Uggt1	54.9	85619000
Q8BHN3	Neutral alpha-glucosidase AB	Ganab	67.8	8.53967e+07
P05213	Tubulin alpha-1B chain	Tuba1b	69.2	84592000
Q62425	NADH dehydrogenase [ubiquinone] 1 alpha subcomplex subunit 4	Ndufa4	86.6	84397000
P62874	Guanine nucleotide-binding protein G(I)/G(S)/G(T) subunit beta-1	Gnb1	63.8	8.38603e+07
Q8BH59	Calcium-binding mitochondrial carrier protein Aralar1	Slc25a12	69.1	8.28762e+07
P57759	Endoplasmic reticulum resident protein 29	Erp29	69.8	81548000
P01899	H-2 class I histocompatibility antigen, D-B alpha chain;H-2 class I histocompatibility antigen, L-D alpha chain	H2-D1;H2-L	52.5	80492000
Q8QZT1	Acetyl-CoA acetyltransferase, mitochondrial	Acat1	56.1	8.00718e+07
Q99JY0	Trifunctional enzyme subunit beta, mitochondrial;3-ketoacyl-CoA thiolase	Hadhb	63.6	7.96707e+07
Q9CZU6	Citrate synthase, mitochondrial	Cs	48.3	7.93992e+07
E9PV44	ATPase inhibitor, mitochondrial	Atpif1	54.1	77869450
P24369	Peptidyl-prolyl cis-trans isomerase B	Ppib	58.8	7.49762e+07
Q922Q8	Leucine-rich repeat-containing protein 59	Lrrc59	50.5	7.46037e+07
Q9JHF5		Tcirg1	36.1	7.39288e+07
Q8CBM2	Aspartyl/asparaginyl beta-hydroxylase	Asph	53.3	7.36422e+07
P48771	Cytochrome c oxidase subunit 7A2, mitochondrial	Cox7a2	62.7	7.01462e+07
P55302	Alpha-2-macroglobulin receptor-associated protein	Lrpap1	59.2	69416000
Q60931	Voltage-dependent anion-selective channel protein 3	Vdac3;Vdac3-ps1	65.7	69281500
O08749	Dihydrolipoyl dehydrogenase, mitochondrial	Dld	56.8	69053000
E9PZ00	Sulfated glycoprotein 1	Psap	47.5	68901500
Q9D0K2	Succinyl-CoA:3-ketoacid coenzyme A transferase 1, mitochondrial;Succinyl-CoA:3-ketoacid-coenzyme A transferase	Oxct1	67.1	6.46557e+07
Q69ZN7	Myoferlin	Myof	58.7	63971500
P41105	60S ribosomal protein L28	Rpl28	54	63434000
Q62186	Translocon-associated protein subunit delta	Ssr4	36.6	62178000
Q9CR62	Mitochondrial 2-oxoglutarate/malate carrier protein	Slc25a11	64.3	6.15802e+07
Q3V3R1	Monofunctional C1-tetrahydrofolate synthase, mitochondrial	Mthfd1l	69.9	6.14618e+07
Q8VDN2	Sodium/potassium-transporting ATPase subunit alpha-1	Atp1a1	48.8	61053000
Q68FD5	Clathrin heavy chain 1	Cltc	53.9	6.05312e+07
Q9CZN7	Serine hydroxymethyltransferase	Shmt2	72	6.04547e+07
P17047			27.2	6.03322e+07
Q9WV55	Vesicle-associated membrane protein-associated protein A	Vapa	71.5	6.00433e+07
P63017	Heat shock cognate 71 kDa protein	Hspa8	64.2	59020000
P51863	V-type proton ATPase subunit d 1	Atp6v0d1	74.1	5.87948e+07
B9EJ86	Oxysterol-binding protein	Osbpl8	53.9	58258000
Q99JI6	Ras-related protein Rap-1b	Rap1b	84.8	5.80633e+07
Q7JCZ1	Cytochrome c oxidase subunit 2	mt-Co2;Mtco2	59.5	57479000
P10852	4F2 cell-surface antigen heavy chain	Slc3a2	47.9	5.73822e+07
P19536	Cytochrome c oxidase subunit 5B, mitochondrial	Cox5b	74.2	5.72593e+07
P30204	Macrophage scavenger receptor types I and II	Msr1	45.9	5.71277e+07
Q8BMD8	Calcium-binding mitochondrial carrier protein SCaMC-1	Slc25a24	39.8	5.70972e+07
Q9Z0J0	Epididymal secretory protein E1	Npc2	51.7	5.68732e+07
Q9CPQ1	Cytochrome c oxidase subunit 6C	Cox6c	88.2	56709500
Q07797	Galectin-3-binding protein	Lgals3bp	50.8	5.62493e+07
Q91V61	Sideroflexin-3	Sfxn3	74.1	54789500
O35604	Niemann-Pick C1 protein	Npc1	19.3	54534500
P16675	Lysosomal protective protein;Lysosomal protective protein 32 kDa chain;Lysosomal protective protein 20 kDa chain	Ctsa	38.6	5.32143e+07
P47963	60S ribosomal protein L13	Rpl13	55.9	5.30943e+07
Q91V41	Ras-related protein Rab-14	Rab14	86.5	52878000
P27659	60S ribosomal protein L3	Rpl3	54.6	52790000
P29758	Ornithine aminotransferase, mitochondrial	Oat	62	5.25162e+07
P61620	Protein transport protein Sec61 subunit alpha isoform 1	Sec61a1	31.9	5.21017e+07
Q9D8E6	60S ribosomal protein L4	Rpl4	60.1	5.17023e+07
Q9WUU7	Cathepsin Z	Ctsz	56.2	5.13538e+07
Q9R233	Tapasin	Tapbp	53.1	5.13432e+07
P51660	Peroxisomal multifunctional enzyme type 2;(3R)-hydroxyacyl-CoA dehydrogenase;Enoyl-CoA hydratase 2	Hsd17b4	65.9	5.12243e+07
Q91VD9	NADH-ubiquinone oxidoreductase 75 kDa subunit, mitochondrial	Ndufs1	65.3	5.11743e+07
O70503	Estradiol 17-beta-dehydrogenase 12	Hsd17b12	49	51123000
Q8C253	Galectin-3	Lgals3	39.4	5.10938e+07
P54071	Isocitrate dehydrogenase [NADP], mitochondrial	Idh2	50.2	5.06738e+07
O70252	Heme oxygenase 2	Hmox2	74.3	50235500
B1AU25	Apoptosis-inducing factor 1, mitochondrial	Aifm1	53.8	50200000
P47955	60S acidic ribosomal protein P1	Rplp1	94.7	5.01768e+07
P56391	Cytochrome c oxidase subunit 6B1	Cox6b1	62.8	4.98198e+07
P48678	Prelamin-A/C;Lamin-A/C	Lmna	70.4	4.98087e+07
Q08857	Platelet glycoprotein 4	Cd36	36	4.97943e+07
Q9Z0M5	Lysosomal acid lipase/cholesteryl ester hydrolase	Lipa	53.1	4.94127e+07
P47911	60S ribosomal protein L6	Rpl6;Gm5428	53.7	4.92478e+07
P35486	Pyruvate dehydrogenase E1 component subunit alpha, somatic form, mitochondrial	Pdha1	72.3	48960500
Q9D0M3	Cytochrome c1, heme protein, mitochondrial	Cyc1	49.6	48864500
Q9ESP1	Stromal cell-derived factor 2-like protein 1	Sdf2l1	78.3	4.84327e+07
P46978	Dolichyl-diphosphooligosaccharide--protein glycosyltransferase subunit STT3A	Stt3a	30.5	4.81813e+07
Q61263	Sterol O-acyltransferase 1	Soat1	31.5	4.81582e+07
Q9EP69	Phosphatidylinositide phosphatase SAC1	Sacm1l	51.6	4.77053e+07
Q9Z110	Delta-1-pyrroline-5-carboxylate synthase;Glutamate 5-kinase;Gamma-glutamyl phosphate reductase	Aldh18a1	70.1	4.76728e+07
Q99JY9	Actin-related protein 3	Actr3	74.9	4.72308e+07
P53994	Ras-related protein Rab-2A	Rab2a	75	4.71252e+07
P97807	Fumarate hydratase, mitochondrial	Fh	58.2	46968500
Q921H8	3-ketoacyl-CoA thiolase A, peroxisomal;3-ketoacyl-CoA thiolase B, peroxisomal	Acaa1a;Acaa1b	69.6	4.67357e+07
Q9DBS1	Transmembrane protein 43	Tmem43	57.8	46460000
Q3THW5	Histone H2A.V;Histone H2A.Z;Histone H2A	H2afv;H2afz	53.9	4.63808e+07
Q8JZU2		Slc25a1	46	4.62482e+07
P14901	Heme oxygenase 1	Hmox1	67.5	4.61492e+07
Q8VEH3	ADP-ribosylation factor-like protein 8A	Arl8a	66.7	4.59097e+07
Q9CR68	Cytochrome b-c1 complex subunit Rieske, mitochondrial;Cytochrome b-c1 complex subunit 11	Uqcrfs1	59.9	45786500
P52480	Pyruvate kinase isozymes M1/M2	Pkm	76.5	4.43573e+07
P07356	Annexin A2	Anxa2	76.7	4.43297e+07
P50518	V-type proton ATPase subunit E 1	Atp6v1e1	72.1	4.42353e+07
Q9CPX4	Ferritin;Ferritin light chain 1;Ferritin light chain 2	Ftl1;Ftl2	83.1	44052500
Q9Z1G4	V-type proton ATPase 116 kDa subunit a isoform 1	Atp6v0a1	33.5	4.40082e+07
P06800	Receptor-type tyrosine-protein phosphatase C	Ptprc	45.3	43817000
P35278	Ras-related protein Rab-5C	Rab5c	81	4.35427e+07
Q9D6R2	Isocitrate dehydrogenase [NAD] subunit alpha, mitochondrial	Idh3a	53.6	43516500
Q99KV1	DnaJ homolog subfamily B member 11	Dnajb11	53.4	43360500
Q64433	10 kDa heat shock protein, mitochondrial	Hspe1	74.5	4.30897e+07
Q9D1D4	Transmembrane emp24 domain-containing protein 10	Tmed10	40.2	42852000
O35887	Calumenin	Calu	71.7	42675000
P09055	Integrin beta-1	Itgb1	40.6	4.26258e+07
Q9CQN1	Heat shock protein 75 kDa, mitochondrial	Trap1	57.2	42533000
Q9CZM2	60S ribosomal protein L15;Ribosomal protein L15	Rpl15;Gm10020;Gm8420	52.5	42439000
Q9D2G2	Dihydrolipoyllysine-residue succinyltransferase component of 2-oxoglutarate dehydrogenase complex, mitochondrial	Dlst	40.3	4.22642e+07
O55142	60S ribosomal protein L35a	Rpl35a	49.1	42142000
Q9WV54	Acid ceramidase;Acid ceramidase subunit alpha;Acid ceramidase subunit beta	Asah1	52.8	4.20582e+07
P14148	60S ribosomal protein L7	Rpl7	58.9	41902500
P43024	Cytochrome c oxidase subunit 6A1, mitochondrial;Cytochrome c oxidase subunit 6A, mitochondrial	Cox6a1	64	41870000
P30355	Arachidonate 5-lipoxygenase-activating protein	Alox5ap	27.3	4.16173e+07
P61255	60S ribosomal protein L26	Rpl26;mCG_9098	49	4.15292e+07
P35279	Ras-related protein Rab-6A	Rab6a	68.8	4.13808e+07
Q6PB66	Leucine-rich PPR motif-containing protein, mitochondrial	Lrpprc	54.4	4.12792e+07
Q6GQT9	Nodal modulator 1	Nomo1	61.2	4.12353e+07
P50544	Very long-chain specific acyl-CoA dehydrogenase, mitochondrial	Acadvl	65.4	40930500
Q64521	Glycerol-3-phosphate dehydrogenase, mitochondrial	Gpd2	68.4	4.00198e+07
P62717	60S ribosomal protein L18a	Rpl18a	51.7	3.99642e+07
Q9CYN2	Signal peptidase complex subunit 2	Spcs2	61.9	3.97397e+07
Q9DCW4	Electron transfer flavoprotein subunit beta	Etfb	72.9	3.95423e+07
P27046	Alpha-mannosidase 2	Man2a1	54.7	3.94353e+07
Q9R112	Sulfide:quinone oxidoreductase, mitochondrial	Sqrdl	62.7	3.90148e+07
P12970	60S ribosomal protein L7a	Rpl7a;Rpl7a-ps10;Gm5619;Rpl7a-ps3;Rpl7a-ps5;Gm5459;Gm4978;Rpl7a-ps8;Gm17415	63.5	3.82548e+07
P35980	60S ribosomal protein L18	Rpl18	43.1	3.82103e+07
Q62230	Sialoadhesin	Siglec1	52.3	37837500
P40124	Adenylyl cyclase-associated protein 1	Cap1	63.5	3.76563e+07
Q8BWT1	3-ketoacyl-CoA thiolase, mitochondrial	Acaa2	79.8	37454500
Q9CY27	Very-long-chain enoyl-CoA reductase	Tecr	30.2	37268000
Q5XJF6	Ribosomal protein;60S ribosomal protein L10a	Rpl10a	53.9	36509000
P61514	60S ribosomal protein L37a	Rpl37a	59.8	3.63118e+07
P15379	CD44 antigen	Cd44	28.7	3.63052e+07
O08528	Hexokinase-2	Hk2	54.7	3.62218e+07
Q9JKF1	Ras GTPase-activating-like protein IQGAP1	Iqgap1	53.5	36124000
Q06185	ATP synthase subunit e, mitochondrial	Atp5i;Atp5k	67.6	36048000
Q9CRB9	Coiled-coil-helix-coiled-coil-helix domain-containing protein 3, mitochondrial	Chchd3	55.9	35947500
P97450	ATP synthase-coupling factor 6, mitochondrial	Atp5j	57.4	35623000
Q8BFZ3	Beta-actin-like protein 2	Actbl2	32.2	35381500
E9Q7G1		Tmed7	54.3	3.50973e+07
Q8R5J9	PRA1 family protein 3	Arl6ip5	28.7	3.49867e+07
Q8BH40	Syntaxin-7	Stx7	71.6	3.49382e+07
P35979	60S ribosomal protein L12	Rpl12	64.8	34834000
Q91YH5	Atlastin-3	Atl3	49.9	3.43563e+07
Q9CQA3	Succinate dehydrogenase [ubiquinone] iron-sulfur subunit, mitochondrial	Sdhb	64.9	34298500
P14869	60S acidic ribosomal protein P0	Rplp0;Gm8730	61.8	3.42893e+07
Q9CPQ8	ATP synthase subunit g, mitochondrial	Atp5l	82.5	3.42803e+07
P24668	Cation-dependent mannose-6-phosphate receptor	M6pr	37.8	33977000
Q61425	Hydroxyacyl-coenzyme A dehydrogenase, mitochondrial	Hadh	74.2	3.38987e+07
P12265	Beta-glucuronidase	Gusb	57.9	3.34957e+07
Q9WU81	Sugar phosphate exchanger 2	Slc37a2	14.6	33450000
Q9D051	Pyruvate dehydrogenase E1 component subunit beta, mitochondrial	Pdhb	62.4	3.34308e+07
G5E850	Cytochrome b5	Cyb5;Cyb5a	74.5	33091500
P11499	Heat shock protein HSP 90-beta	Hsp90ab1	49.4	3.26258e+07
Q99N15	3-hydroxyacyl-CoA dehydrogenase type-2	Hsd17b10	75.1	32049500
P97742	Carnitine O-palmitoyltransferase 1, liver isoform	Cpt1a	61.6	3.17692e+07
P32020	Non-specific lipid-transfer protein	Scp2	31.1	31677000
P19253	60S ribosomal protein L13a	Rpl13a	55.7	31635500
Q9QUI0	Transforming protein RhoA	Rhoa;Rhoc	72	31551500
Q9Z2I0	LETM1 and EF-hand domain-containing protein 1, mitochondrial	Letm1	51.9	3.14807e+07
E9QAH1		Golgb1	55	3.12453e+07
Q9QXX4	Calcium-binding mitochondrial carrier protein Aralar2	Slc25a13	60.2	3.12147e+07
Q8BG07	Phospholipase D4	Pld4	48.9	31014500
Q80WJ7	Protein LYRIC	Mtdh	54.9	3.08898e+07
O08795	Glucosidase 2 subunit beta	Prkcsh	53.2	3.06397e+07
Q9R0X4	Acyl-coenzyme A thioesterase 9, mitochondrial;Acyl-coenzyme A thioesterase 10, mitochondrial	Acot9;Acot10	60.4	3.05057e+07
P07091	Protein S100-A4	S100a4	64.4	2.99507e+07
F6V6T4	Transmembrane emp24 domain-containing protein 2	Tmed2	44.3	2.97452e+07
P99024	Tubulin beta-5 chain	Tubb5	73.9	29557500
P10107	Annexin A1	Anxa1	78.3	2.93333e+07
Q9D3D9	ATP synthase subunit delta, mitochondrial	Atp5d	37.5	2.91892e+07
P62880	Guanine nucleotide-binding protein G(I)/G(S)/G(T) subunit beta-2	Gnb2	63.5	2.91677e+07
Q9JLJ5	Elongation of very long chain fatty acids protein 1	Elovl1	14	28875500
H3BLL3	Leucine-rich repeat and calponin homology domain-containing protein 4	Lrch4	43.9	2.85253e+07
Q8R5L1	Complement component 1 Q subcomponent-binding protein, mitochondrial	C1qbp	41.9	2.84887e+07
Q9ES97	Reticulon-3	Rtn3	32.1	28424200
P45952	Medium-chain specific acyl-CoA dehydrogenase, mitochondrial	Acadm	50.8	2.82102e+07
Q9QY76	Vesicle-associated membrane protein-associated protein B	Vapb	47.7	2.81938e+07
Q6ZQI3	Malectin	Mlec	46	28172000
P26041	Moesin	Msn	72.1	28026500
P20108	Thioredoxin-dependent peroxide reductase, mitochondrial	Prdx3	54.9	27904000
Q6P6I8	Tyrosine-protein phosphatase non-receptor type substrate 1	Sirpa	42.8	2.78727e+07
Q9CZE3	Ras-related protein Rab-32	Rab32	87.4	2.75768e+07
Q8C7X2	ER membrane protein complex subunit 1	Emc1	52.3	2.74372e+07
P99028	Cytochrome b-c1 complex subunit 6, mitochondrial	Uqcrh	66.3	2.73572e+07
P46638	Ras-related protein Rab-11B	Rab11b	50	2.72977e+07
O08547	Vesicle-trafficking protein SEC22b	Sec22b	60.9	2.71652e+07
O08807	Peroxiredoxin-4	Prdx4	60.2	2.71648e+07
G5E829		Atp2b1	42.4	26911000
Q02819	Nucleobindin-1	Nucb1	67.1	26710500
Q07417	Short-chain specific acyl-CoA dehydrogenase, mitochondrial	Acads	65.5	2.66552e+07
Q9D855	Cytochrome b-c1 complex subunit 7	Uqcrb	60.4	2.63178e+07
B1ARU4	Microtubule-actin cross-linking factor 1	Macf1	34.3	26198500
Q9DCJ5	NADH dehydrogenase [ubiquinone] 1 alpha subcomplex subunit 8	Ndufa8	72.1	2.61892e+07
Q9ET30	Transmembrane 9 superfamily member 3	Tm9sf3	27.9	26015500
Q9Z2I9	Succinyl-CoA ligase [ADP-forming] subunit beta, mitochondrial	Sucla2	50.8	26015500
Q8C0I1	Alkyldihydroxyacetonephosphate synthase, peroxisomal	Agps	57.4	2.59892e+07
P35821	Tyrosine-protein phosphatase non-receptor type 1	Ptpn1	79.4	25979500
Q9QYA2	Mitochondrial import receptor subunit TOM40 homolog	Tomm40	59.6	25951000
P63001	Ras-related C3 botulinum toxin substrate 1;Ras-related C3 botulinum toxin substrate 3	Rac1;Rac3	69.3	25945000
Q78IK2	Up-regulated during skeletal muscle growth protein 5	Usmg5	84.5	25836000
D3YUM1	NADH dehydrogenase [ubiquinone] flavoprotein 1, mitochondrial	Ndufv1	70.1	2.57152e+07
P61161	Actin-related protein 2	Actr2	57.1	2.55087e+07
P99029	Peroxiredoxin-5, mitochondrial	Prdx5	74.1	2.54798e+07
P68134	Actin, alpha skeletal muscle;Actin, alpha cardiac muscle 1;Actin, gamma-enteric smooth muscle;Actin, aortic smooth muscle	Acta1;Actc1;Actg2;Acta2	34.7	2.52692e+07
Q8JZQ2	AFG3-like protein 2	Afg3l2	50.4	25230500
Q8BH04	Phosphoenolpyruvate carboxykinase [GTP], mitochondrial	Pck2	64.2	25083500
Q8CGK3	Lon protease homolog, mitochondrial	Lonp1	47.3	2.50467e+07
P01887	Beta-2-microglobulin	B2m	68.1	2.50067e+07
Q791V5	Mitochondrial carrier homolog 2	Mtch2	54.1	2.49033e+07
Q9QZD8	Mitochondrial dicarboxylate carrier	Slc25a10	60.3	24868000
Q99KF1	Transmembrane emp24 domain-containing protein 9	Tmed9	43.8	2.48673e+07
P61226	Ras-related protein Rap-2b	Rap2b	79.8	2.48152e+07
P62889	60S ribosomal protein L30	Rpl30	68.7	2.45932e+07
Q61093	Cytochrome b-245 heavy chain	Cybb	46.5	2.45247e+07
Q9CQ22	Ragulator complex protein LAMTOR1	Lamtor1	75.2	2.44563e+07
Q9EQ06	Estradiol 17-beta-dehydrogenase 11	Hsd17b11	71.8	24456000
Q99JB2	Stomatin-like protein 2, mitochondrial	Stoml2	64	2.44443e+07
P58281	Dynamin-like 120 kDa protein, mitochondrial;Dynamin-like 120 kDa protein, form S1	Opa1	52.3	2.42437e+07
Q60605	Myosin light polypeptide 6	Myl6	78.1	24199500
P62751	60S ribosomal protein L23a	Rpl23a;Rpl23a-ps3;Gm10335;Gm3940;Gm10923	51.9	2.40817e+07
Q9DB73	NADH-cytochrome b5 reductase 1	Cyb5r1	67.9	24058000
Q8BVE3	V-type proton ATPase subunit H	Atp6v1h	52.6	2.40338e+07
P01901	H-2 class I histocompatibility antigen, K-B alpha chain	H2-K1	59.6	2.39727e+07
Q62087	Serum paraoxonase/lactonase 3	Pon3	82.5	23965000
Q8VBZ3	Cleft lip and palate transmembrane protein 1 homolog	Clptm1	34.8	2.38982e+07
Q61233	Plastin-2	Lcp1	63.5	2.37528e+07
Q9D0F3	Protein ERGIC-53	Lman1	46.6	2.36713e+07
Q2EMV9	Poly [ADP-ribose] polymerase 14	Parp14	66.2	2.36528e+07
Q922Q1	MOSC domain-containing protein 2, mitochondrial	2002-03-01	55.9	2.36168e+07
Q9WV32	Actin-related protein 2/3 complex subunit 1B	Arpc1b	62.4	2.34908e+07
P47757	F-actin-capping protein subunit beta	Capzb	75	2.33863e+07
Q99LC3	NADH dehydrogenase [ubiquinone] 1 alpha subcomplex subunit 10, mitochondrial	Ndufa10	68.5	2.33727e+07
Q8BIJ6	Isoleucine--tRNA ligase, mitochondrial	Iars2	44.5	23310500
P36371	Antigen peptide transporter 2	Tap2	45.7	23176500
Q921G7	Electron transfer flavoprotein-ubiquinone oxidoreductase, mitochondrial	Etfdh	57.3	2.30643e+07
Q8K411	Presequence protease, mitochondrial	Pitrm1	58.8	2.30477e+07
Q8BMF4	Dihydrolipoyllysine-residue acetyltransferase component of pyruvate dehydrogenase complex, mitochondrial	Dlat	40.8	23029000
Q8VCW4	Protein unc-93 homolog B1	Unc93b1	24.6	22962000
Q91XV3	Brain acid soluble protein 1	Basp1	92.9	2.28988e+07
Q8BH95	Enoyl-CoA hydratase, mitochondrial	Echs1	56.6	2.26268e+07
P59999	Actin-related protein 2/3 complex subunit 4	Arpc4	60.1	22583500
Q9Z1G3	V-type proton ATPase subunit C 1	Atp6v1c1	62.6	22532500
Q9D6M3	Mitochondrial glutamate carrier 1	Slc25a22	70.3	2.24187e+07
P43276	Histone H1.5	Hist1h1b	30.5	2.23542e+07
Q6R5N8	Toll-like receptor 13	Tlr13	33	22346000
Q99JR1	Sideroflexin-1	Sfxn1	64.3	2.20188e+07
Q9CZW5	Mitochondrial import receptor subunit TOM70	Tomm70a	59.9	2.18242e+07
O70404	Vesicle-associated membrane protein 8	Vamp8	52.5	21792000
Q3TDQ1	Dolichyl-diphosphooligosaccharide--protein glycosyltransferase subunit STT3B	Stt3b	23.1	2.17717e+07
Q9JHU4	Cytoplasmic dynein 1 heavy chain 1	Dync1h1	39.9	2.17428e+07
Q91VA7		Idh3b	57.3	2.16257e+07
Q99104	Unconventional myosin-Va	Myo5a	45.3	2.15773e+07
Q9CXV1	Succinate dehydrogenase [ubiquinone] cytochrome b small subunit, mitochondrial	Sdhd	27	2.15763e+07
Q9DBH5	Vesicular integral-membrane protein VIP36	Lman2	59.8	2.15252e+07
Q99KE1	NAD-dependent malic enzyme, mitochondrial	Me2	56.7	21518000
Q9CQE1	Protein NipSnap homolog 3B	Nipsnap3b	71.3	2.14193e+07
P58021	Transmembrane 9 superfamily member 2	Tm9sf2	31.1	2.14148e+07
P20491	High affinity immunoglobulin epsilon receptor subunit gamma	Fcer1g	32.6	21346000
Q80VA0	N-acetylgalactosaminyltransferase 7	Galnt7	46.1	2.11727e+07
Q9CVB6	Actin-related protein 2/3 complex subunit 2	Arpc2	71.3	21115000
Q9CQS8	Protein transport protein Sec61 subunit beta	Sec61b;Gm10320	37.5	2.10928e+07
Q9D1Q6	Endoplasmic reticulum resident protein 44	Erp44	57.6	2.10082e+07
Q8CG29	Unconventional myosin-If	Myo1f	41.6	2.09873e+07
P61358	60S ribosomal protein L27	Rpl27;Gm4825	53.7	2.08952e+07
P17710	Hexokinase-1	Hk1	57.1	2.07518e+07
Q9MD82	NADH-ubiquinone oxidoreductase chain 5	mt-Nd5;Mtnd5	13.5	20737000
Q9CPU4	Microsomal glutathione S-transferase 3	Mgst3	73.9	2.06987e+07
Q5SUA5	Unconventional myosin-Ig	Myo1g	48.4	20615500
P58252	Elongation factor 2	Eef2	50.2	2.05033e+07
P18760	Cofilin-1	Cfl1	71.1	2.04378e+07
P20060	Beta-hexosaminidase subunit beta	Hexb	41.2	2.04067e+07
Q9D1L9	Ragulator complex protein LAMTOR5	Lamtor5	96.7	2.01273e+07
Q3TBA3	Antigen peptide transporter 1	Tap1	41.2	20091500
Q9D024	Coiled-coil domain-containing protein 47	Ccdc47	50.9	20087000
P09671	Superoxide dismutase [Mn], mitochondrial	Sod2	47.7	2.00833e+07
P45878	Peptidyl-prolyl cis-trans isomerase FKBP2	Fkbp2	70.7	19975500
Q9DBG3	AP-2 complex subunit beta	Ap2b1	36	1.99663e+07
Q9CY50	Translocon-associated protein subunit alpha	Ssr1	38.8	1.99603e+07
Q9D880	Mitochondrial import inner membrane translocase subunit TIM50	Timm50	43.1	1.99337e+07
Q9EPL9	Peroxisomal acyl-coenzyme A oxidase 3;Acyl-coenzyme A oxidase	Acox3	57.3	1.98937e+07
Q9EPE9	Probable cation-transporting ATPase 13A1	Atp13a1	47.2	1.98783e+07
Q9JHI5	Isovaleryl-CoA dehydrogenase, mitochondrial	Ivd	54.5	1.97363e+07
P62908	40S ribosomal protein S3	Rps3	77	1.96158e+07
Q9D1R9	60S ribosomal protein L34	Rpl34	37.6	1.96142e+07
Q01853	Transitional endoplasmic reticulum ATPase	Vcp	64	1.95708e+07
Q91WD5	NADH dehydrogenase [ubiquinone] iron-sulfur protein 2, mitochondrial	Ndufs2	55.1	1.95367e+07
Q9DC69	NADH dehydrogenase [ubiquinone] 1 alpha subcomplex subunit 9, mitochondrial	Ndufa9	54.6	19521000
Q80ZP8	Mesencephalic astrocyte-derived neurotrophic factor	Manf	55.2	1.94962e+07
Q9D1K2	V-type proton ATPase subunit F	Atp6v1f	69.7	1.94317e+07
Q9CR57	60S ribosomal protein L14	Rpl14	25.8	1.91512e+07
Q8BH24	Transmembrane 9 superfamily member 4	Tm9sf4	28.1	19116000
Q7TMG8	Protein NipSnap homolog 2	Gbas	55.5	1.90628e+07
G3X973	Stabilin-1	Stab1	35.2	1.90083e+07
Q9CQ69	Cytochrome b-c1 complex subunit 8	Uqcrq	68.3	18978300
P11928	2-5-oligoadenylate synthase 1A	Oas1a	57.8	1.89513e+07
P25444	40S ribosomal protein S2	Rps2;Gm6139;Rps2-ps6;Gm5786;Gm8225;Gm18025;Gm6576;Gm5070	47.8	1.89123e+07
Q61334	B-cell receptor-associated protein 29	Bcap29	41.7	1.88067e+07
P97351	40S ribosomal protein S3a	Rps3a;Rps3a2;Rps3a3	53.4	1.87103e+07
Q8K297	Procollagen galactosyltransferase 1	Colgalt1	48.5	1.86773e+07
Q3TWV4	AP-2 complex subunit mu	Ap2m1	56.4	18587000
Q9EQH2	Endoplasmic reticulum aminopeptidase 1	Erap1	40.9	1.85247e+07
P62754	40S ribosomal protein S6	Rps6	38.6	1.84913e+07
Q9CQW9	Interferon-induced transmembrane protein 3	Ifitm3	48.9	18490000
A2A547	60S ribosomal protein L19	Rpl19	40.7	1.84032e+07
Q9CR51	V-type proton ATPase subunit G 1	Atp6v1g1	44.1	1.83538e+07
Q8VC04	Transmembrane protein 106A	Tmem106a	41.4	18278550
P56135	ATP synthase subunit f, mitochondrial	Atp5j2	51.1	18278500
Q8BGH2	Sorting and assembly machinery component 50 homolog	Samm50	64	1.82643e+07
Q99LP6	GrpE protein homolog 1, mitochondrial	Grpel1	60.8	1.82083e+07
Q7JCZ0	ATP synthase protein 8	mt-Atp8;Mtatp8	46.3	1.81152e+07
Q9DC61	Mitochondrial-processing peptidase subunit alpha	Pmpca	54.2	1.80653e+07
P61028	Ras-related protein Rab-8B	Rab8b	60.9	18025000
P62702	40S ribosomal protein S4, X isoform	Rps4x;Rps4y2	61.6	1.79513e+07
P61804	Dolichyl-diphosphooligosaccharide--protein glycosyltransferase subunit DAD1	Dad1	35.4	1.79253e+07
Q6PB93	Polypeptide N-acetylgalactosaminyltransferase 2;Polypeptide N-acetylgalactosaminyltransferase 2 soluble form	Galnt2	53.9	17925000
Q60634	Flotillin-2	Flot2	58.6	1.79237e+07
P83882	60S ribosomal protein L36a	Rpl36a	41.5	17887500
B2RXS4	Plexin-B2	Plxnb2	37.4	1.78583e+07
P17439	Glucosylceramidase	Gba	56.3	1.78493e+07
E9Q132	60S ribosomal protein L24	Rpl24	51.1	1.77848e+07
P60843	Eukaryotic initiation factor 4A-I	Eif4a1	52.2	17741000
O35114	Lysosome membrane protein 2	Scarb2	24.1	17672500
P99027	60S acidic ribosomal protein P2	Rplp2	87.8	1.76552e+07
G3X8R0	Receptor expression-enhancing protein 5	Reep5	22.8	1.75872e+07
P62830	60S ribosomal protein L23	Rpl23	52.9	1.74973e+07
O35465			43.9	17453500
Q62192	CD180 antigen	Cd180	43.1	1.73678e+07
Q9DCT2	NADH dehydrogenase [ubiquinone] iron-sulfur protein 3, mitochondrial	Ndufs3	57	1.71543e+07
P43275	Histone H1.1	Hist1h1a	39.4	1.71352e+07
Q9DBG7	Signal recognition particle receptor subunit alpha	Srpr	54.9	1.71322e+07
P41216	Long-chain-fatty-acid--CoA ligase 1	Acsl1	57.7	1.70663e+07
Q9DAS9	Guanine nucleotide-binding protein G(I)/G(S)/G(O) subunit gamma-12	Gng12	79.2	17062500
Q9WTP6	Adenylate kinase 2, mitochondrial	Ak2	69.8	1.70192e+07
Q9CPR4	60S ribosomal protein L17	Rpl17	53.3	1.70182e+07
Q9WUM5	Succinyl-CoA ligase [ADP/GDP-forming] subunit alpha, mitochondrial	Suclg1	39.3	1.69862e+07
P05064	Fructose-bisphosphate aldolase A;Fructose-bisphosphate aldolase	Aldoa;Aldoart1	74.7	1.69857e+07
P16045	Galectin-1	Lgals1	91.1	1.69558e+07
O89017	Legumain	Lgmn	37.5	1.68637e+07
P62918	60S ribosomal protein L8	Rpl8	47.1	16758000
Q8CC88	von Willebrand factor A domain-containing protein 8	Vwa8	43.8	16580000
Q9CQM8	60S ribosomal protein L21	Rpl21;Rpl21-ps6	47.5	1.65758e+07
D3Z7P3			47.3	1.65428e+07
E9PXX7	Thioredoxin domain-containing protein 5	Txndc5	76.5	1.65383e+07
P57746	V-type proton ATPase subunit D	Atp6v1d	63.2	1.64008e+07
Q9QYE6	Golgin subfamily A member 5	Golga5	57.3	1.63462e+07
Q9D7N9	Adipocyte plasma membrane-associated protein	Apmap	63.4	1.63148e+07
Q9CQX2	Cytochrome b5 type B	Cyb5b	58.9	16287000
I7HLV2	60S ribosomal protein L10;60S ribosomal protein L10-like	Rpl10;Rpl10l	45.8	16274500
Q8BIG7	Catechol O-methyltransferase domain-containing protein 1	Comtd1	50.4	1.62723e+07
Q921T2	Torsin-1A-interacting protein 1	Tor1aip1	41.7	1.62197e+07
Q9DCM0	Protein ETHE1, mitochondrial	Ethe1	65.7	1.62027e+07
Q9D1G1	Ras-related protein Rab-1B	Rab1b	74.6	1.61832e+07
Q78IK4	Apolipoprotein O-like	Apool	62.6	16150500
P84096	Rho-related GTP-binding protein RhoG	Rhog	68.6	1.60822e+07
P98078	Disabled homolog 2	Dab2	56.8	1.60462e+07
P43406	Integrin alpha-V;Integrin alpha-V heavy chain;Integrin alpha-V light chain	Itgav	47.1	1.60387e+07
Q8BFR4	N-acetylglucosamine-6-sulfatase	Gns	47.6	1.6003e+07
Q91YW3	DnaJ homolog subfamily C member 3	Dnajc3	63.7	1.58617e+07
Q921L3	Transmembrane and coiled-coil domain-containing protein 1	Tmco1	29.3	1.58152e+07
P21956	Lactadherin	Mfge8	50	1.57916e+07
Q99MN9	Propionyl-CoA carboxylase beta chain, mitochondrial	Pccb	64	1.57372e+07
Q9JLJ2	4-trimethylaminobutyraldehyde dehydrogenase	Aldh9a1	64	1.57282e+07
Q7JCY6	NADH-ubiquinone oxidoreductase chain 4	mt-Nd4;Mtnd4	13.9	15719500
Q9D172	ES1 protein homolog, mitochondrial	D10Jhu81e	56	1.57126e+07
Q91ZA3	Propionyl-CoA carboxylase alpha chain, mitochondrial	Pcca	54.1	1.57063e+07
Q9Z257	P2X purinoceptor;P2X purinoceptor 4	P2rx4	41	1.56998e+07
P08207	Protein S100-A10	S100a10	45.4	1.56408e+07
O08917	Flotillin-1	Flot1	72.4	1.56363e+07
Q9ERK4	Exportin-2	Cse1l	13.8	15611600
Q61102	ATP-binding cassette sub-family B member 7, mitochondrial	Abcb7	43	1.55887e+07
P49769	Presenilin-1;Presenilin-1 NTF subunit;Presenilin-1 CTF subunit;Presenilin-1 CTF12	Psen1	27	1.55883e+07
Q99L04	Dehydrogenase/reductase SDR family member 1	Dhrs1	65.2	1.55693e+07
Q9JM76	Actin-related protein 2/3 complex subunit 3	Arpc3	51.1	1.55682e+07
Q8BM55	Transmembrane protein 214	Tmem214	42.5	15557000
E9Q035	Signal recognition particle receptor subunit beta	Gm20425;Srprb	16.5	1.55118e+07
Q8BXZ1	Protein disulfide-isomerase TMX3	Tmx3	41.2	1.54873e+07
P57716	Nicastrin	Ncstn	24.7	1.54858e+07
Q61029	Lamina-associated polypeptide 2, isoforms beta/delta/epsilon/gamma	Tmpo	61.3	15344500
Q9CXW4	60S ribosomal protein L11	Rpl11;Gm10036;Gm10288;Gm5093;Gm7589	66.3	15344000
Q925I1	ATPase family AAA domain-containing protein 3	Atad3	55.5	15261000
O88441	Metaxin-2	Mtx2	42.2	1.52158e+07
P17427	AP-2 complex subunit alpha-2	Ap2a2	43.3	15204500
Q60715		P4ha1	52.6	15200000
O09159	Lysosomal alpha-mannosidase	Man2b1	42	1.51242e+07
Q9CPW4	Actin-related protein 2/3 complex subunit 5	Arpc5	66.9	1.50568e+07
Q9CXT8	Mitochondrial-processing peptidase subunit beta	Pmpcb	58.9	1.50448e+07
D3Z7C8	Branched-chain-amino-acid aminotransferase;Branched-chain-amino-acid aminotransferase, mitochondrial	Bcat2	44.3	1.50367e+07
Q791T5	Mitochondrial carrier homolog 1	Mtch1	51.1	1.50153e+07
Q8BU14	Translocation protein SEC62	Sec62	25.9	1.50113e+07
P09528	Ferritin heavy chain	Fth1	67	1.48858e+07
Q920A5	Retinoid-inducible serine carboxypeptidase	Scpep1	28.8	14881000
P29351	Tyrosine-protein phosphatase non-receptor type 6	Ptpn6	63.9	1.47865e+07
P35293	Ras-related protein Rab-18	Rab18	71.8	1.47558e+07
Q9DCS9	NADH dehydrogenase [ubiquinone] 1 beta subcomplex subunit 10	Ndufb10	69.9	1.47097e+07
Q8BFZ9	Erlin-2	Erlin2	58.8	1.47042e+07
D3YU17	Nicalin	Ncln	43.2	1.46378e+07
Q9Z2G6	Protein sel-1 homolog 1	Sel1l	50.3	1.45938e+07
Q5U458	DnaJ homolog subfamily C member 11	Dnajc11	57.2	1.45498e+07
Q9CQF9	Prenylcysteine oxidase	Pcyox1	51.3	1.44208e+07
P62301	40S ribosomal protein S13	Rps13	45	1.44027e+07
Q9CPT4	UPF0556 protein C19orf10 homolog	D17Wsu104e	28.3	1.43692e+07
P24638	Lysosomal acid phosphatase	Acp2	32.2	14337000
Q9DC16	Endoplasmic reticulum-Golgi intermediate compartment protein 1	Ergic1	48.6	14279500
O35405	Phospholipase D3	Pld3	41.8	1.41563e+07
Q8JZN5	Acyl-CoA dehydrogenase family member 9, mitochondrial	Acad9	50.9	14149000
Q9WTI7	Unconventional myosin-Ic	Myo1c	49.9	14135150
Q9CQH3	NADH dehydrogenase [ubiquinone] 1 beta subcomplex subunit 5, mitochondrial	Ndufb5	34.9	1.41288e+07
P17426	AP-2 complex subunit alpha-1	Ap2a1	46.5	1.40512e+07
Q8K1R3	Polyribonucleotide nucleotidyltransferase 1, mitochondrial	Pnpt1	54.2	1.40482e+07
P58681	Toll-like receptor 7	Tlr7	43	13981500
Q7TMM9	Tubulin beta-2A chain	Tubb2a	77.5	13945550
P97363	Serine palmitoyltransferase 2	Sptlc2	67.5	13935500
P55096	ATP-binding cassette sub-family D member 3	Abcd3	43.4	13919000
Q8VHE0	Translocation protein SEC63 homolog	Sec63	44.3	1.38002e+07
P70404	Isocitrate dehydrogenase [NAD] subunit gamma 1, mitochondrial	Idh3g	50.1	1.37988e+07
P56382	ATP synthase subunit epsilon, mitochondrial	Atp5e	44.2	13736000
Q9CRD0	OCIA domain-containing protein 1	Ociad1	70.4	13730000
Q31125	Zinc transporter SLC39A7	Slc39a7	11.3	1.35817e+07
P29416	Beta-hexosaminidase subunit alpha	Hexa	35.4	1.35545e+07
F6TLV3	Fibronectin type-III domain-containing protein 3A	Fndc3a	55.9	1.35028e+07
Q922Q4	Pyrroline-5-carboxylate reductase 2	Pycr2	55.9	13455000
P62911	60S ribosomal protein L32	Rpl32	54.1	1.34008e+07
O70318	Band 4.1-like protein 2	Epb41l2	51.6	1.33929e+07
P85094	Isochorismatase domain-containing protein 2A, mitochondrial	Isoc2a	81.6	13363150
P70290	55 kDa erythrocyte membrane protein	Mpp1	68.2	13331700
Q80UM7	Mannosyl-oligosaccharide glucosidase	Mogs	49.4	1.33308e+07
Q9D6J6	NADH dehydrogenase [ubiquinone] flavoprotein 2, mitochondrial	Ndufv2	71.8	1.33298e+07
O70378	ER membrane protein complex subunit 8	Emc8	62.3	1.33273e+07
P62900	60S ribosomal protein L31	Rpl31	44.8	1.33012e+07
Q9CQW2	ADP-ribosylation factor-like protein 8B	Arl8b	61.8	13268600
P46460	Vesicle-fusing ATPase	Nsf	51.2	1.32348e+07
Q91XB0	Three prime repair exonuclease 1	Trex1	52.5	13227000
Q9CXR1	Dehydrogenase/reductase SDR family member 7	Dhrs7	44.4	13162400
O89053	Coronin-1A;Coronin	Coro1a	44.3	13140400
P62270	40S ribosomal protein S18	Rps18;Gm10260;Rps18-ps3	61.8	13108000
P63213	Guanine nucleotide-binding protein G(I)/G(S)/G(O) subunit gamma-2	Gng2	78.9	1.30889e+07
P47754	F-actin-capping protein subunit alpha-2	Capza2	73.8	13080500
P06797	Cathepsin L1;Cathepsin L1 heavy chain;Cathepsin L1 light chain	Ctsl1	53.9	1.29948e+07
E9Q3Q6	CD166 antigen	Alcam	49.5	1.29761e+07
P97821	Dipeptidyl peptidase 1;Dipeptidyl peptidase 1 exclusion domain chain;Dipeptidyl peptidase 1 heavy chain;Dipeptidyl peptidase 1 light chain	Ctsc	43.7	12898950
O70496	H(+)/Cl(-) exchange transporter 7	Clcn7	28.1	12729850
P11247	Myeloperoxidase;Myeloperoxidase light chain;Myeloperoxidase heavy chain	Mpo	43.3	12670950
Q02105	Complement C1q subcomponent subunit C	C1qc	38.6	1.26702e+07
Q6ZWN5	40S ribosomal protein S9	Rps9	58.2	12669500
P38060	Hydroxymethylglutaryl-CoA lyase, mitochondrial	Hmgcl	46.2	12568000
B1ATS5	Sarcoplasmic/endoplasmic reticulum calcium ATPase 3	Atp2a3	36.3	1.25543e+07
P62267	40S ribosomal protein S23	Rps23	49	1.24524e+07
P25911	Tyrosine-protein kinase Lyn	Lyn	57.8	12412700
P52503	NADH dehydrogenase [ubiquinone] iron-sulfur protein 6, mitochondrial	Ndufs6	62.1	12409500
Q8VBT0	Thioredoxin-related transmembrane protein 1	Tmx1	28.1	1.23697e+07
O35704	Serine palmitoyltransferase 1	Sptlc1	48.8	12324200
P11152	Lipoprotein lipase	Lpl	44.3	1.22363e+07
Q61739	Integrin alpha-6;Integrin alpha-6 heavy chain;Integrin alpha-6 light chain	Itga6	39.5	1.22272e+07
P17182	Alpha-enolase;Enolase	Eno1	66.4	1.22114e+07
Q62351	Transferrin receptor protein 1	Tfrc	38.9	12180500
O88668	Protein CREG1	Creg1	41.4	1.21075e+07
Q9D964	Glycine amidinotransferase, mitochondrial	Gatm	55.3	12054450
P47740	Fatty aldehyde dehydrogenase	Aldh3a2	49.6	1.20272e+07
O35857	Mitochondrial import inner membrane translocase subunit TIM44	Timm44	40.5	1.20042e+07
F7DBB3		Ahnak2	35.7	12002100
P48410	ATP-binding cassette sub-family D member 1	Abcd1	46.5	1.19778e+07
Q62465	Synaptic vesicle membrane protein VAT-1 homolog	Vat1	40.9	11966000
Q9WUM4	Coronin-1C	Coro1c	42.4	1.19507e+07
Q8BYU6	Torsin-1A-interacting protein 2	Tor1aip2	69.9	1.18141e+07
Q91XH6	Vesicle transport through interaction with t-SNAREs homolog 1B	Vti1b	50	1.17928e+07
Q91X76		Nt5dc2	69.7	1.17687e+07
Q61462	Cytochrome b-245 light chain	Cyba	23.2	1.1684e+07
Q9D8T7	SRA stem-loop-interacting RNA-binding protein, mitochondrial	Slirp	53.6	1.16758e+07
H3BKT0		Cux1	56.4	11650750
O70152	Dolichol-phosphate mannosyltransferase	Dpm1	65.8	11650000
B1AWE0	Clathrin light chain A	Clta	32.4	1.16384e+07
Q9DC70	NADH dehydrogenase [ubiquinone] iron-sulfur protein 7, mitochondrial	Ndufs7	58	1.16202e+07
Q9DBL1	Short/branched chain specific acyl-CoA dehydrogenase, mitochondrial	Acadsb	52.5	11602500
Q8K2C7	Protein OS-9	Os9	50.3	1.15554e+07
P14115	60S ribosomal protein L27a	Rpl27a	46.6	11521550
P16546	Spectrin alpha chain, non-erythrocytic 1	Sptan1	51	1.14674e+07
P52875	Transmembrane protein 165	Tmem165	33.1	11442450
Q9Z2I8	Succinyl-CoA ligase [GDP-forming] subunit beta, mitochondrial	Suclg2	37.2	1.14334e+07
P51410	60S ribosomal protein L9	Rpl9;Rpl9-ps6	61.5	11395000
P14733	Lamin-B1	Lmnb1	53.9	1.13574e+07
P13020	Gelsolin	Gsn	52.5	1.13428e+07
Q99L13	3-hydroxyisobutyrate dehydrogenase, mitochondrial	Hibadh	57.6	1.13305e+07
P62281	40S ribosomal protein S11	Rps11	57.6	11304250
Q91V04	Translocating chain-associated membrane protein 1	Tram1	25.1	1.13039e+07
Q9CPQ3	Mitochondrial import receptor subunit TOM22 homolog	Tomm22	76.8	1.12845e+07
P43274	Histone H1.4	Hist1h1e	34.7	11192700
P08074	Carbonyl reductase [NADPH] 2	Cbr2	70.9	11188400
Q9JHJ3	Lysosomal protein NCU-G1	0610031J06Rik	26.5	1.11762e+07
O88325		Naglu	31.1	1.11632e+07
Q9D0L7	Armadillo repeat-containing protein 10	Armc10	50	11150600
P62242	40S ribosomal protein S8	Rps8	57.7	1.11341e+07
Q8BH78		Rtn4	71.1	11118600
Q6P9Q6	FK506-binding protein 15;Peptidyl-prolyl cis-trans isomerase	Fkbp15	38.6	1.1113e+07
Q9DAU1	Protein canopy homolog 3	Cnpy3	34.8	1.10945e+07
Q8R2Y8	Peptidyl-tRNA hydrolase 2, mitochondrial	Ptrh2	59.1	1.10587e+07
P14106	Complement C1q subcomponent subunit B	C1qb	51.4	1.10453e+07
Q8K0D5	Elongation factor G, mitochondrial	Gfm1	54.7	11025450
E9Q855	Secretory carrier-associated membrane protein 3	Scamp3	53	1.10164e+07
P63024	Vesicle-associated membrane protein 3	Vamp3	55.3	1.09519e+07
Q9CXZ1	NADH dehydrogenase [ubiquinone] iron-sulfur protein 4, mitochondrial	Ndufs4	38.3	1.09323e+07
P52825	Carnitine O-palmitoyltransferase 2, mitochondrial	Cpt2	50.5	1.08924e+07
Q9D8N0	Elongation factor 1-gamma	Eef1g	47.6	1.08601e+07
Q9CQ62	2,4-dienoyl-CoA reductase, mitochondrial	Decr1	46.6	10854700
Q9ER00	Syntaxin-12	Stx12	67.5	10846350
Q9D3P8	Plasminogen receptor (KT)	Plgrkt	38.8	1.07996e+07
D3Z3R1	60S ribosomal protein L36	Gm5745;Rpl36;Rpl36-ps3	30.8	10744600
Q9ERS2	NADH dehydrogenase [ubiquinone] 1 alpha subcomplex subunit 13	Ndufa13	51.4	1.07231e+07
Q9R0E2	Procollagen-lysine,2-oxoglutarate 5-dioxygenase 1	Plod1	50.8	10722250
Q9EQP2	EH domain-containing protein 4	Ehd4	46.6	10671050
Q9Z2Z6	Mitochondrial carnitine/acylcarnitine carrier protein	Slc25a20	54.8	1.06131e+07
P55258	Ras-related protein Rab-8A	Rab8a	62.8	1.05387e+07
Q9R099	Transducin beta-like protein 2	Tbl2	53.6	1.05122e+07
Q9CQZ5	NADH dehydrogenase [ubiquinone] 1 alpha subcomplex subunit 6	Ndufa6	58.8	1.04902e+07
E9Q137		Tex264	70.6	1.04633e+07
O08579	Emerin	Emd	50.6	10429100
O70309	Integrin beta-5;Integrin beta	Itgb5	42.4	1.03942e+07
P61027	Ras-related protein Rab-10	Rab10	69.5	1.03761e+07
Q91VN4	Coiled-coil-helix-coiled-coil-helix domain-containing protein 6, mitochondrial	Chchd6	49.1	10373450
Q91WS0	CDGSH iron-sulfur domain-containing protein 1	Cisd1	45.4	10349200
Q9EP89	Serine beta-lactamase-like protein LACTB, mitochondrial	Lactb	51.9	1.03391e+07
Q8R1V4	Transmembrane emp24 domain-containing protein 4	Tmed4	39.2	1.03289e+07
Q62261	Spectrin beta chain, non-erythrocytic 1	Sptbn1	47	1.03014e+07
Q8BKE6	Cytochrome P450 20A1	Cyp20a1	41.3	1.02877e+07
Q9CZX8	40S ribosomal protein S19	Rps19	62.8	10208750
Q60766	Immunity-related GTPase family M protein 1	Irgm1	49.4	1.02066e+07
Q6PD26	GPI transamidase component PIG-S	Pigs	59.1	1.01992e+07
P63276	40S ribosomal protein S17	Rps17	60	1.01935e+07
Q9ESW4	Acylglycerol kinase, mitochondrial	Agk	58.7	1.0186e+07
Q9QWR8	Alpha-N-acetylgalactosaminidase	Naga	39	10181850
Q9DB15	39S ribosomal protein L12, mitochondrial	Mrpl12	33.8	1.01637e+07
Q8BH02	Torsin-4A	Tor4a	40.1	1.01464e+07
E9QM21	Bcl-2 homologous antagonist/killer	Bak1	40.7	1.01428e+07
O08573	Galectin-9	Lgals9	58.4	10125200
Q8BYI6	Lysophosphatidylcholine acyltransferase 2	Lpcat2	48.2	1.01146e+07
Q61549	EGF-like module-containing mucin-like hormone receptor-like 1	Emr1	19.2	10086750
Q8BI84	Melanoma inhibitory activity protein 3	Mia3	34.4	1.00076e+07
F8VQC7		Ktn1	38.4	1.00035e+07
Q9JHS4	ATP-dependent Clp protease ATP-binding subunit clpX-like, mitochondrial	Clpx	49.8	9.99068e+06
Q9QXT0	Protein canopy homolog 2	Cnpy2	61	9968250
P10810	Monocyte differentiation antigen CD14	Cd14	43.4	9918300
P08103	Tyrosine-protein kinase HCK	Hck	72.3	9.90583e+06
P97370	Sodium/potassium-transporting ATPase subunit beta-3	Atp1b3	43.2	9.89857e+06
Q8BX10	Serine/threonine-protein phosphatase PGAM5, mitochondrial	Pgam5	56.2	9887550
P81117	Nucleobindin-2;Nesfatin-1	Nucb2	60	9844250
Q8C129	Leucyl-cystinyl aminopeptidase	Lnpep	30.5	9.83503e+06
Q9R0E1	Procollagen-lysine,2-oxoglutarate 5-dioxygenase 3	Plod3	55.7	9.82628e+06
O35682	Myeloid-associated differentiation marker	Myadm	25	9.81572e+06
P18155	Bifunctional methylenetetrahydrofolate dehydrogenase/cyclohydrolase, mitochondrial;NAD-dependent methylenetetrahydrofolate dehydrogenase;Methenyltetrahydrofolate cyclohydrolase	Mthfd2	68	9.79903e+06
P62855	40S ribosomal protein S26	Rps26	37.4	9751550
P41731	CD63 antigen	Cd63	17.2	9.71217e+06
Q8K3J1	NADH dehydrogenase [ubiquinone] iron-sulfur protein 8, mitochondrial	Ndufs8	40.1	9691300
P84078	ADP-ribosylation factor 1;ADP-ribosylation factor 3;ADP-ribosylation factor 2	Arf1;Arf3;Arf2	58.6	9.68252e+06
Q8R180	ERO1-like protein alpha	Ero1l	57.3	9656450
Q9CRD2	ER membrane protein complex subunit 2	Emc2	63.6	9.54402e+06
P14131	40S ribosomal protein S16	Rps16	46.6	9523150
Q62086	Serum paraoxonase/arylesterase 2	Pon2	39.3	9517500
Q3TDN2	FAS-associated factor 2	Faf2	62	9488650
Q9Z0F8	Disintegrin and metalloproteinase domain-containing protein 17	Adam17	47.2	9461150
Q64133	Amine oxidase [flavin-containing] A	Maoa	43.5	9.45838e+06
O88653	Ragulator complex protein LAMTOR3	Lamtor3	62.9	9.43143e+06
Q9WTR1	Transient receptor potential cation channel subfamily V member 2	Trpv2	41.4	9428000
G3XA66		Mtx1	39.6	9.41913e+06
Q8BH86	UPF0317 protein C14orf159 homolog, mitochondrial	9030617O03Rik	55.4	9.41627e+06
Q8VCF0	Mitochondrial antiviral-signaling protein	Mavs	61.6	9.34158e+06
Q9D662	Protein transport protein Sec23B	Sec23b	39.8	9.31673e+06
H3BKH2	cTAGE family member 5	Ctage5	55	9.24857e+06
Q9DB05	Alpha-soluble NSF attachment protein	Napa	82	9.19932e+06
P35282	Ras-related protein Rab-21	Rab21	58.6	9.18577e+06
P11688	Integrin alpha-5;Integrin alpha-5 heavy chain;Integrin alpha-5 light chain	Itga5	32.9	9175400
Q9CWK8	Sorting nexin-2	Snx2	47.8	9.17163e+06
P00397	Cytochrome c oxidase subunit 1	Mtco1;mt-Co1	13	9.16468e+06
Q62167	ATP-dependent RNA helicase DDX3X;Putative ATP-dependent RNA helicase Pl10	Ddx3x;D1Pas1	47.9	9.14798e+06
Q8BP92	Reticulocalbin-2	Rcn2	65	9.13387e+06
Q9JHS3	Ragulator complex protein LAMTOR2	Lamtor2	92	9.12703e+06
G3X922		Dnajc13	33.2	9124800
P70302	Stromal interaction molecule 1	Stim1	47.4	9.11408e+06
P54987	Immune-responsive gene 1 protein	Irg1	75	9079300
Q6ZWR6	Nesprin-1	Syne1	2.4	9.05532e+06
Q91VI7	Ribonuclease inhibitor	Rnh1	81.6	9054350
E9QNG1	Intersectin-2	Itsn2	17.3	9.05358e+06
E9Q8I7		Nfxl1	49.8	9047550
P97300	Neuroplastin	Nptn	32.4	9.01042e+06
Q6YGZ1	Heparanase;Heparanase 8 kDa subunit;Heparanase 50 kDa subunit	Hpse	29.9	8.99953e+06
P62075	Mitochondrial import inner membrane translocase subunit Tim13	Timm13	78.9	8.97888e+06
P62962	Profilin-1	Pfn1	72.1	8.97207e+06
Q9DCC8	Mitochondrial import receptor subunit TOM20 homolog	Tomm20	31	8962750
O09005	Sphingolipid delta(4)-desaturase DES1	Degs1	36.2	8.94102e+06
P56394	Cytochrome c oxidase copper chaperone	Cox17	84.1	8.93122e+06
Q07113	Cation-independent mannose-6-phosphate receptor	Igf2r	28.9	8.83173e+06
Q6ZWV7	60S ribosomal protein L35	Rpl35;Gm10269	35	8.83008e+06
P29341	Polyadenylate-binding protein 1	Pabpc1	46.7	8.81962e+06
O09043	Napsin-A	Napsa	19.3	8.81492e+06
D3YTQ9	40S ribosomal protein S15	Rps15	66.9	8.81363e+06
E9Q421	GPI-anchor transamidase	Pigk	58	8.81012e+06
Q9CZX7	Transmembrane protein 55A	Tmem55a	55.6	8759250
Q9R1R8	Retinol dehydrogenase 11	Rdh11	47.3	8739550
Q9D8V0	Minor histocompatibility antigen H13	Hm13	23.3	8705100
P53395	Lipoamide acyltransferase component of branched-chain alpha-keto acid dehydrogenase complex, mitochondrial	Dbt	59.1	8.69943e+06
Q8JZR0	Long-chain-fatty-acid--CoA ligase 5	Acsl5	45.8	8.68187e+06
Q80W54	CAAX prenyl protease 1 homolog	Zmpste24	28.6	8565500
Q9CQC7	NADH dehydrogenase [ubiquinone] 1 beta subcomplex subunit 4	Ndufb4	46.5	8.55137e+06
P53702	Cytochrome c-type heme lyase	Hccs	68.4	8541250
Q91X78	Erlin-1	Erlin1	48	8.50913e+06
Q80VQ0	Aldehyde dehydrogenase family 3 member B1	Aldh3b1	58.1	8.47187e+06
Q921E2	Ras-related protein Rab-31	Rab31	72.2	8.44412e+06
P60335	Poly(rC)-binding protein 1	Pcbp1	69.9	8.41967e+06
Q921M4	Golgin subfamily A member 2	Golga2	46.7	8410900
P60766	Cell division control protein 42 homolog	Cdc42	63.9	8.40958e+06
P21995	Embigin	Emb	24.8	8371550
Q64310	Surfeit locus protein 4	Surf4	24.5	8.36788e+06
Q9CQJ8	NADH dehydrogenase [ubiquinone] 1 beta subcomplex subunit 9	Ndufb9	71.5	8.34737e+06
Q9CQY5	Magnesium transporter protein 1	Magt1	23.3	8340450
Q9D6U8	Protein FAM162A	Fam162a	34.2	8.30702e+06
P60904	DnaJ homolog subfamily C member 5	Dnajc5	59.1	8.28698e+06
Q9D6J5	NADH dehydrogenase [ubiquinone] 1 beta subcomplex subunit 8, mitochondrial	Ndufb8	46.8	8.26882e+06
Q9CXW2	28S ribosomal protein S22, mitochondrial	Mrps22	53.2	8.25773e+06
P21107		Tpm3-rs7;Tpm3	55.2	8.22568e+06
Q9JL26	Formin-like protein 1	Fmnl1	38	8.22507e+06
P16332	Methylmalonyl-CoA mutase, mitochondrial	Mut	43.6	8200200
O09117	Synaptophysin-like protein 1	Sypl1;Sypl	28	8.19762e+06
E9Q634	Unconventional myosin-Ie	Myo1e	43.2	8.18063e+06
Q3UDW8	Heparan-alpha-glucosaminide N-acetyltransferase	Hgsnat	18.1	8177750
D3Z2J6	Thioredoxin-related transmembrane protein 2	Tmx2	42.8	8.14538e+06
Q8BKZ9	Pyruvate dehydrogenase protein X component, mitochondrial	Pdhx	45.1	8137600
Q99JY4	TraB domain-containing protein	Trabd	36.4	8.13147e+06
O08992	Syntenin-1	Sdcbp	66.2	8.12198e+06
P48036	Annexin A5	Anxa5	70.2	8.10428e+06
Q8CFX1	GDH/6PGL endoplasmic bifunctional protein;Glucose 1-dehydrogenase;6-phosphogluconolactonase	H6pd	46.1	7.99207e+06
Q9DC23	DnaJ homolog subfamily C member 10	Dnajc10	42.2	7969450
P22315	Ferrochelatase, mitochondrial;Ferrochelatase	Fech	56.2	7.95453e+06
Q9DCE9		Igtp	57.9	7.91743e+06
Q9CQX8	28S ribosomal protein S36, mitochondrial	Mrps36	70.6	7.90533e+06
Q8C6I5	Cysteine desulfurase, mitochondrial	Nfs1	55.1	7.89477e+06
G3X9I1	Protein FAM3C	Fam3c	51.3	7875500
O55028	[3-methyl-2-oxobutanoate dehydrogenase [lipoamide]] kinase, mitochondrial	Bckdk	19.7	7860500
Q8BXQ2	GPI transamidase component PIG-T	Pigt	30.2	7.83788e+06
P62897	Cytochrome c, somatic	Cycs;Gm10108	56.2	7837800
Q99KC8	von Willebrand factor A domain-containing protein 5A	Vwa5a	42	7.81327e+06
Q9Z1P6	NADH dehydrogenase [ubiquinone] 1 alpha subcomplex subunit 7	Ndufa7	67.3	7.79008e+06
P97484	Leukocyte immunoglobulin-like receptor subfamily B member 3	Lilrb3	31.3	7.78823e+06
P51569	Alpha-galactosidase A	Gla	40.1	7750050
O88531	Palmitoyl-protein thioesterase 1	Ppt1	43.1	7.68623e+06
Q9QXW9	Large neutral amino acids transporter small subunit 2	Slc7a8	11.7	7.65247e+06
Q3U422		Ndufv3	53.4	7.63502e+06
Q9CPP6	NADH dehydrogenase [ubiquinone] 1 alpha subcomplex subunit 5	Ndufa5	65.5	7.60737e+06
Q8BR63	Protein FAM177A1	Fam177a1	43.5	7.60412e+06
Q9ER38	Torsin-3A	Tor3a	58.4	7561300
P50427	Steryl-sulfatase	Sts	30.3	7.50183e+06
O54965	E3 ubiquitin-protein ligase RNF13	Rnf13	40.3	7463650
Q99LY9	NADH dehydrogenase [ubiquinone] iron-sulfur protein 5;NADH dehydrogenase [ubiquinone] iron-sulfur protein 5, N-terminally processed	Ndufs5	57.5	7462150
Q78ZM0	Sorting nexin-3	Snx3	64.8	7458850
Q8C3X8	Lipase maturation factor 2	Lmf2	19.5	7.42337e+06
Q922J9	Fatty acyl-CoA reductase 1	Far1	43.5	7.37902e+06
Q8R1I1	Cytochrome b-c1 complex subunit 9	Uqcr10	51.6	7377200
Q99L43	Phosphatidate cytidylyltransferase 2	Cds2	22.7	7.37408e+06
O35379	Multidrug resistance-associated protein 1	Abcc1	37.2	7.37027e+06
Q6ZWQ7		Spcs3	24.4	7.34418e+06
Q9WU78	Programmed cell death 6-interacting protein	Pdcd6ip	41.4	7343250
Q8VEK3	Heterogeneous nuclear ribonucleoprotein U	Hnrnpu	46.9	7.33203e+06
P18181	CD48 antigen	Cd48	36.7	7321050
P61979	Heterogeneous nuclear ribonucleoprotein K	Hnrnpk;Gm7964	55.6	7.26562e+06
P06151	L-lactate dehydrogenase A chain;L-lactate dehydrogenase	Ldha	69.9	7.26118e+06
Q8BPU7	Engulfment and cell motility protein 1	Elmo1	35.2	7.25652e+06
Q9DCS3	Trans-2-enoyl-CoA reductase, mitochondrial	Mecr	58.4	7255400
P11276	Fibronectin;Anastellin	Fn1	39.4	7238500
Q9R1J0	Sterol-4-alpha-carboxylate 3-dehydrogenase, decarboxylating	Nsdhl	68	7235800
Q7TMF3	NADH dehydrogenase [ubiquinone] 1 alpha subcomplex subunit 12	Ndufa12	88.3	7212700
Q9JIW9	Ras-related protein Ral-B	Ralb	57.8	7.18837e+06
Q99K70	Ras-related GTP-binding protein C	Rragc	56	7.16607e+06
Q8VBT6	Apolipoprotein B receptor	Apobr	50	7.13237e+06
Q80UU9	Membrane-associated progesterone receptor component 2	Pgrmc2	60.8	7.12697e+06
E9Q9C5	V-type proton ATPase 16 kDa proteolipid subunit	Atp6v0c	16.7	7108950
Q9D6K5	Synaptojanin-2-binding protein	Synj2bp	51	7.05717e+06
E9Q7H5		Gm8991;Gm6793;Gm9242	47	7.00707e+06
P59017	Bcl-2-like protein 13	Bcl2l13	39.2	6.97763e+06
Q99LI2	Chloride channel CLIC-like protein 1	Clcc1	35.6	6.95982e+06
P62264	40S ribosomal protein S14	Rps14	66.2	6927600
Q9CR61	NADH dehydrogenase [ubiquinone] 1 beta subcomplex subunit 7	Ndufb7	72.3	6.92472e+06
Q7TMB8	Cytoplasmic FMR1-interacting protein 1	Cyfip1	24.7	6.87432e+06
Q8BFP9	[Pyruvate dehydrogenase [lipoamide]] kinase isozyme 1, mitochondrial	Pdk1	58.1	6.87383e+06
Q99LB2	Dehydrogenase/reductase SDR family member 4	Dhrs4	50.9	6.86808e+06
Q9CQB5	CDGSH iron-sulfur domain-containing protein 2	Cisd2	57	6.86797e+06
P42125	Enoyl-CoA delta isomerase 1, mitochondrial	Eci1	40.8	6.82012e+06
Q8C147	Dedicator of cytokinesis protein 8	Dock8	29.3	6.79422e+06
O54782	Epididymis-specific alpha-mannosidase	Man2b2	27.6	6.76702e+06
Q99M87	DnaJ homolog subfamily A member 3, mitochondrial	Dnaja3	49.4	6765700
P70295	Ancient ubiquitous protein 1	Aup1	44.9	6.74698e+06
Q8K1X4		Nckap1l	22.7	6.74328e+06
Q99MR3	Solute carrier family 12 member 9	Slc12a9	28.1	6.71057e+06
Q9CXE7	Transmembrane emp24 domain-containing protein 5	Tmed5	44.5	6.69463e+06
Q8CI59	Metalloreductase STEAP3	Steap3	37.5	6674350
Q9CPY7	Cytosol aminopeptidase	Lap3	61.5	6.64992e+06
Q61656	Probable ATP-dependent RNA helicase DDX5	Ddx5	47.1	6.62488e+06
O09111	NADH dehydrogenase [ubiquinone] 1 beta subcomplex subunit 11, mitochondrial	Ndufb11	46.4	6610100
Q61878	Bone marrow proteoglycan;Eosinophil granule major basic protein	Prg2	36.3	6.60197e+06
P63101	14-3-3 protein zeta/delta	Ywhaz	66.5	6559300
Q9WTP7	GTP:AMP phosphotransferase AK3, mitochondrial	Ak3	55.9	6556200
Q7TQ95	Protein lunapark	Lnp	49.9	6.54877e+06
Q99MR8	Methylcrotonoyl-CoA carboxylase subunit alpha, mitochondrial	Mccc1	60.4	6.50322e+06
Q8VCX5	Calcium uptake protein 1, mitochondrial	Micu1	23.1	6494000
D3YWT0	Signal peptidase complex catalytic subunit SEC11A	Sec11a	25.9	6.49013e+06
O88569	Heterogeneous nuclear ribonucleoproteins A2/B1	Hnrnpa2b1	53.1	6.48267e+06
Q8K1B8	Fermitin family homolog 3	Fermt3	46.6	6.47913e+06
Q8C522	Endonuclease domain-containing 1 protein	Endod1	28.7	6417150
A2AGT5	Cytoskeleton-associated protein 5	Ckap5	14.8	6401600
Q921V5	Alpha-1,6-mannosyl-glycoprotein 2-beta-N-acetylglucosaminyltransferase	Mgat2	31.9	6.38588e+06
P17742	Peptidyl-prolyl cis-trans isomerase A	Ppia	62.8	6376950
Q3TZ86	C5a anaphylatoxin chemotactic receptor	C5ar1	13.1	6.37287e+06
Q9D6K9	Ceramide synthase 5	Cers5	38.2	6.36508e+06
Q9CZS1	Aldehyde dehydrogenase X, mitochondrial	Aldh1b1	58	6.34358e+06
Q99J47	Dehydrogenase/reductase SDR family member 7B	Dhrs7b	50	6.34267e+06
Q9WUQ2	Prolactin regulatory element-binding protein	Preb	54	6330850
P62852	40S ribosomal protein S25	Rps25	37.6	6254350
E9Q1G8	Septin-7	2007-09-01	47.6	6.25122e+06
P21279	Guanine nucleotide-binding protein G(q) subunit alpha	Gnaq	46.8	6244400
Q01768	Nucleoside diphosphate kinase B;Nucleoside diphosphate kinase	Nme2;Gm20390	63.2	6.24237e+06
Q9CQN7	39S ribosomal protein L41, mitochondrial	Mrpl41;Gm6434	72.6	6241100
Q9Z2G9	Oxidoreductase HTATIP2	Htatip2	60.3	6.22482e+06
O35459	Delta(3,5)-Delta(2,4)-dienoyl-CoA isomerase, mitochondrial	Ech1	49.2	6.22257e+06
Q3UUQ7	GPI inositol-deacylase	Pgap1	37.1	6218900
P70158	Acid sphingomyelinase-like phosphodiesterase 3a	Smpdl3a	36.9	6.18992e+06
O35316	Sodium- and chloride-dependent taurine transporter	Slc6a6	6	6.18592e+06
P49290	Eosinophil peroxidase;Eosinophil peroxidase light chain;Eosinophil peroxidase heavy chain	Epx	32.8	6.15537e+06
E9QKL6		Ifi204	70.6	6.14088e+06
Q9CQU0	Thioredoxin domain-containing protein 12	Txndc12	48.8	6137850
Q3THE2	Myosin regulatory light chain 12B	Myl12b	46.5	6.13458e+06
Q8CGA3	Large neutral amino acids transporter small subunit 4	Slc43a2	11.1	6.12982e+06
O08529	Calpain-2 catalytic subunit	Capn2	47.4	6.05998e+06
P26151	High affinity immunoglobulin gamma Fc receptor I	Fcgr1	43.6	6.05127e+06
Q6ZWU9	40S ribosomal protein S27	Rps27	41.7	6.04568e+06
P42208	Septin-2	2002-09-01	59	6041800
Q9D7B6	Isobutyryl-CoA dehydrogenase, mitochondrial	Acad8	47.9	6008800
Q9DC51	Guanine nucleotide-binding protein G(k) subunit alpha	Gnai3	53.4	5.95378e+06
Q9CY58	Plasminogen activator inhibitor 1 RNA-binding protein	Serbp1	43.7	5949500
D3YVW2	Golgi integral membrane protein 4	Golim4	27.7	5.94733e+06
P97287	Induced myeloid leukemia cell differentiation protein Mcl-1 homolog	Mcl1	48.3	5.92003e+06
Q59J78	Mimitin, mitochondrial	Ndufaf2	69.6	5920000
Q91V55	40S ribosomal protein S5;40S ribosomal protein S5, N-terminally processed	Rps5	53.9	5.91357e+06
Q8BTX9	Inactive hydroxysteroid dehydrogenase-like protein 1	Hsdl1	53.6	5.90098e+06
Q921K2	Poly [ADP-ribose] polymerase 1	Parp1	33.1	5.89083e+06
Q5RKN9	F-actin-capping protein subunit alpha-1	Capza1	76.9	5878100
Q3UMR5	Calcium uniporter protein, mitochondrial	Mcu	47.4	5.87582e+06
Q3U9G9	Lamin-B receptor	Lbr	26.7	5.86182e+06
A2A6S1	Transmembrane protein 104	Tmem104	21	5849150
O88983	Syntaxin-8	Stx8	43.6	5840300
Q9D8U8	Sorting nexin-5	Snx5	43.8	5.81322e+06
Q8BK72	28S ribosomal protein S27, mitochondrial	Mrps27	40	5.80952e+06
Q9D5T0	ATPase family AAA domain-containing protein 1	Atad1	39.3	5.80307e+06
O89023	Tripeptidyl-peptidase 1	Tpp1	31.5	5787800
Q9CZB0	Succinate dehydrogenase cytochrome b560 subunit, mitochondrial	Sdhc	24.3	5.77758e+06
Q9EP72	ER membrane protein complex subunit 7	Emc7	48.5	5.77488e+06
Q8CCJ3	E3 UFM1-protein ligase 1	Ufl1	46	5.77197e+06
Q9QZQ8	Core histone macro-H2A.1	H2afy	42.3	5.75162e+06
Q9CQ92	Mitochondrial fission 1 protein	Fis1	55.3	5.74653e+06
Q924Z4	Ceramide synthase 2	Cers2	24.5	5723900
Q9CRY7	Glycerophosphodiester phosphodiesterase domain-containing protein 1	Gdpd1	41.4	5.71978e+06
Q7M6Y3			33.2	5711000
Q3TYS2	Uncharacterized protein C17orf62 homolog		33.2	5691250
D3Z5I1	Zinc finger CCCH-type antiviral protein 1	Zc3hav1	38.2	5.67662e+06
Q64281	Leukocyte immunoglobulin-like receptor subfamily B member 4	Lilrb4	34.8	5.66462e+06
P17751	Triosephosphate isomerase	Tpi1	51.5	5654250
Q8BZN6	Dedicator of cytokinesis protein 10	Dock10	27.9	5606250
Q8VDJ3	Vigilin	Hdlbp	45.5	5.59418e+06
O55022	Membrane-associated progesterone receptor component 1	Pgrmc1	51.8	5.59088e+06
P70245	3-beta-hydroxysteroid-Delta(8),Delta(7)-isomerase	Ebp	15.2	5.58227e+06
O09044	Synaptosomal-associated protein 23;Synaptosomal-associated protein	Snap23	65.2	5.55848e+06
Q3TWL2	Transmembrane protein 55B	Tmem55b	40.5	5.55233e+06
Q8C3J5	Dedicator of cytokinesis protein 2	Dock2	31.7	5.53587e+06
Q9D7N3	28S ribosomal protein S9, mitochondrial	Mrps9	48.7	5.52223e+06
Q8C172	Ceramide synthase 6	Cers6	21.9	5520150
E9Q9E8		Cd84	39	5.51288e+06
P97333	Neuropilin-1	Nrp1	41.8	5.50013e+06
Q9JJF9	Signal peptide peptidase-like 2A	Sppl2a	14.3	5493800
Q9D0G0	28S ribosomal protein S30, mitochondrial	Mrps30	55.2	5.47068e+06
Q9WVK4	EH domain-containing protein 1	Ehd1	62.2	5446550
Q8VDL4	ADP-dependent glucokinase	Adpgk	41	5441850
O55125	Protein NipSnap homolog 1	Nipsnap1	52.1	5402400
Q8BJS4	SUN domain-containing protein 2	Sun2	49.8	5.39902e+06
Q8VCH8	UBX domain-containing protein 4	Ubxn4	30.8	5.39577e+06
Q6PCP5	Mitochondrial fission factor	Mff	49.2	5.38403e+06
Q9CQ75	NADH dehydrogenase [ubiquinone] 1 alpha subcomplex subunit 2	Ndufa2	42.4	5.38263e+06
Q8BU33	Acetolactate synthase-like protein	Ilvbl	46.8	5.37077e+06
Q9WUA3	6-phosphofructokinase type C;6-phosphofructokinase	Pfkp	47.3	5369100
Q3UVK0	Endoplasmic reticulum metallopeptidase 1	Ermp1	33.5	5.34323e+06
Q8K4X7	1-acyl-sn-glycerol-3-phosphate acyltransferase delta	Agpat4	37	5.33802e+06
D3YWY6	Mitochondrial pyruvate carrier 1	Mpc1	65.9	5.33727e+06
Q9DC71	28S ribosomal protein S15, mitochondrial	Mrps15	48.8	5.33508e+06
Q99KI3	ER membrane protein complex subunit 3	Emc3	53.3	5.32412e+06
Q4PJX1	Protein odr-4 homolog	Odr4	34.9	5.32147e+06
Q2TBE6	Phosphatidylinositol 4-kinase type 2-alpha	Pi4k2a	55.9	5.29978e+06
O88342	WD repeat-containing protein 1	Wdr1	49.8	5.26943e+06
Q8BLN5	Lanosterol synthase	Lss	38.9	5.22182e+06
Q3TL44	NLR family member X1	Nlrx1	35.8	5.22143e+06
O88967	ATP-dependent zinc metalloprotease YME1L1	Yme1l1	35	5221050
Q3U7G2	Disintegrin and metalloproteinase domain-containing protein 8	Adam8	38.9	5219750
H7BX88	Carnitine O-acetyltransferase	Crat	25.1	5216950
F6SVV1	40S ribosomal protein S7	Gm9493;Rps7;Gm6472	51.6	5.20453e+06
Q80UG5	Septin-9	2009-09-01	55.1	5.19958e+06
Q9Z210	Peroxisomal membrane protein 11B	Pex11b	41.3	5.15308e+06
Q924L1	LETM1 domain-containing protein 1	Letmd1	35.3	5.14698e+06
Q8CIE6	Coatomer subunit alpha;Xenin;Proxenin	Copa	40.3	5.14067e+06
Q6PHN9	Ras-related protein Rab-35	Rab35	65.2	5.13753e+06
P70452	Syntaxin-4	Stx4	39.6	5.13718e+06
Q9ERR7	15 kDa selenoprotein	2015-09-01	37	5117550
P97429	Annexin A4;Annexin	Anxa4	63	5117350
Q9QUJ7	Long-chain-fatty-acid--CoA ligase 4	Acsl4	51	5.11452e+06
Q91VS7	Microsomal glutathione S-transferase 1	Mgst1	43.2	5.10718e+06
Q8BG51	Mitochondrial Rho GTPase 1	Rhot1	31.5	5096700
Q80Y14	Glutaredoxin-related protein 5, mitochondrial	Glrx5	34.9	5.04437e+06
E9QNL8	Integrin alpha-L	Itgal	36.8	5.02133e+06
Q921S7	39S ribosomal protein L37, mitochondrial	Mrpl37	61.5	5012250
Q8K4Z3	NAD(P)H-hydrate epimerase	Apoa1bp	39	4.98093e+06
Q6PIC6	Sodium/potassium-transporting ATPase subunit alpha-3	Atp1a3	44.7	4972050
O35435	Dihydroorotate dehydrogenase (quinone), mitochondrial	Dhodh	60.5	4.96963e+06
E9Q7N5	Ribosome-releasing factor 2, mitochondrial	Gfm2	43.2	4964050
D6RGM8	Transmembrane 9 superfamily member 1	Tm9sf1	30.7	4.95482e+06
P09411	Phosphoglycerate kinase 1	Pgk1	60.4	4.94312e+06
Q9ERE7	LDLR chaperone MESD	Mesdc2	47.8	4942950
P62331	ADP-ribosylation factor 6	Arf6	58.9	4942250
Q6NWW9	Fibronectin type III domain-containing protein 3B	Fndc3b	35	4.93747e+06
Q80ZS3	28S ribosomal protein S26, mitochondrial	Mrps26	41.5	4.91438e+06
Q5I012	Putative sodium-coupled neutral amino acid transporter 10	Slc38a10	30.3	4.89757e+06
P47962	60S ribosomal protein L5	Rpl5	39.1	4.88733e+06
P50429	Arylsulfatase B	Arsb	16.3	4.87882e+06
Q8VEA4	Mitochondrial intermembrane space import and assembly protein 40	Chchd4	42.4	4873000
Q9QZ23	NFU1 iron-sulfur cluster scaffold homolog, mitochondrial	Nfu1	25.9	4.86427e+06
P57780	Alpha-actinin-4	Actn4	46.4	4850550
A2AR26		Slc2a6	25.7	4.82687e+06
E9Q7G0		Numa1	31.4	4814500
Q2TPA8	Hydroxysteroid dehydrogenase-like protein 2	Hsdl2	50	4.81233e+06
P20065	Thymosin beta-4;Hematopoietic system regulatory peptide	Tmsb4x	77.3	4.79782e+06
Q9JKF7	39S ribosomal protein L39, mitochondrial	Mrpl39	59.5	4.78782e+06
Q8R2K3	Single-stranded DNA-binding protein;Single-stranded DNA-binding protein, mitochondrial	Ssbp1	52.7	4759800
P45700	Mannosyl-oligosaccharide 1,2-alpha-mannosidase IA	Man1a1	32.4	4.75322e+06
O88986	2-amino-3-ketobutyrate coenzyme A ligase, mitochondrial	Gcat	50.2	4739550
Q9D379	Epoxide hydrolase 1	Ephx1	59.8	4723250
Q9CWU2	Palmitoyltransferase ZDHHC13	Zdhhc13	32.8	4.71882e+06
Q07813	Apoptosis regulator BAX	Bax	41.1	4.71122e+06
P62960	Nuclease-sensitive element-binding protein 1	Ybx1	50.6	4.70937e+06
Q80V26	Inositol monophosphatase 3	Impad1	30.9	4.70628e+06
Q9CQ54	NADH dehydrogenase [ubiquinone] 1 subunit C2	Ndufc2	60.8	4.70128e+06
Q80WW9	DDRGK domain-containing protein 1	Ddrgk1	36.2	4.69023e+06
Q07076	Annexin A7	Anxa7	39.1	4.68962e+06
Q9D0S9	Histidine triad nucleotide-binding protein 2, mitochondrial	Hint2	60.1	4.68108e+06
G5E814	NADH dehydrogenase [ubiquinone] 1 alpha subcomplex subunit 11	Ndufa11	77.6	4657500
O88696	Putative ATP-dependent Clp protease proteolytic subunit, mitochondrial	Clpp	34.9	4624250
Q9EQK5	Major vault protein	Mvp	51.3	4622950
Q9CYA0	Cysteine-rich with EGF-like domain protein 2	Creld2	30.6	4.60262e+06
P23780	Beta-galactosidase	Glb1	31.7	4.58607e+06
Q01965	T-lymphocyte surface antigen Ly-9	Ly9	39	4.58423e+06
Q80T06	Elongation factor 1-delta	Eef1d	52.7	4.56783e+06
Q3ULD5	Methylcrotonoyl-CoA carboxylase beta chain, mitochondrial	Mccc2	51	4.56668e+06
Q8BRF7	Sec1 family domain-containing protein 1	Scfd1	45.7	4543400
Q8VE96	Solute carrier family 35 member F6	Slc35f6	12.4	4.53488e+06
Q9R0A0	Peroxisomal membrane protein PEX14	Pex14	53.7	4533850
P08228	Superoxide dismutase [Cu-Zn]	Sod1	32.5	4.51832e+06
Q8K021	Secretory carrier-associated membrane protein 1	Scamp1	32.2	4.51323e+06
O35598	Disintegrin and metalloproteinase domain-containing protein 10	Adam10	43.9	4.50073e+06
Q61768	Kinesin-1 heavy chain	Kif5b	57	4.49403e+06
P36423	Thromboxane-A synthase	Tbxas1	40.3	4.48727e+06
Q3T9X3	Dynamin-2	Dnm2	43.8	4478700
Q9QYJ0	DnaJ homolog subfamily A member 2	Dnaja2	50.7	4.47787e+06
Q5XG73	Acyl-CoA-binding domain-containing protein 5	Acbd5	22	4.47653e+06
Q8BHC4	Dephospho-CoA kinase domain-containing protein	Dcakd	50.2	4.47407e+06
Q60648	Ganglioside GM2 activator	Gm2a	25.9	4.46502e+06
P62849	40S ribosomal protein S24	Rps24	36.2	4.46278e+06
Q9CPR5	39S ribosomal protein L15, mitochondrial	Mrpl15	62	4.46162e+06
O88630	Golgi SNAP receptor complex member 1	Gosr1	47.2	4.46013e+06
P67984	60S ribosomal protein L22	Rpl22	52.3	4.45503e+06
G3X8X7	Vacuolar protein sorting-associated protein 16 homolog	Vps16	33.5	4.45092e+06
P26645	Myristoylated alanine-rich C-kinase substrate	Marcks	67.3	4.44687e+06
Q78XF5	Oligosaccharyltransferase complex subunit OSTC	Ostc	14.1	4.43152e+06
Q8BJ03	Cytochrome c oxidase assembly protein COX15 homolog	Cox15	28.5	4406300
Q60649	Caseinolytic peptidase B protein homolog	Clpb	27.2	4385600
Q9D1N9	39S ribosomal protein L21, mitochondrial	Mrpl21	47.4	4.38457e+06
E0CXM9	Zinc finger protein-like 1	Zfpl1	39.4	4.38338e+06
Q91VE0	Long-chain fatty acid transport protein 4	Slc27a4	48.5	4369650
Q9JIF7	Coatomer subunit beta	Copb1	41.4	4.35822e+06
Q3TZZ7	Extended synaptotagmin-2	Esyt2	37.5	4.34432e+06
Q8VE22	28S ribosomal protein S23, mitochondrial	Mrps23	59.9	4.33767e+06
P27808	Alpha-1,3-mannosyl-glycoprotein 2-beta-N-acetylglucosaminyltransferase	Mgat1	49	4.33738e+06
Q8VCW8	Acyl-CoA synthetase family member 2, mitochondrial	Acsf2	35.4	4.32857e+06
P21855	B-cell differentiation antigen CD72	Cd72	50.3	4.32617e+06
Q3URS9	Coiled-coil domain-containing protein 51	Ccdc51	28.8	4.31948e+06
P63321	Ras-related protein Ral-A	Rala	56.8	4.31392e+06
Q99LB4	Macrophage-capping protein	Capg	46.4	4308500
Q76MZ3	Serine/threonine-protein phosphatase 2A 65 kDa regulatory subunit A alpha isoform	Ppp2r1a	34.1	4274350
Q99K23	Ufm1-specific protease 2	Ufsp2	55.7	4.24772e+06
P70704	Probable phospholipid-transporting ATPase IA	Atp8a1	31.8	4.24067e+06
P60867	40S ribosomal protein S20	Rps20	22.7	4217800
F6ZFT1	Acyl carrier protein;Acyl carrier protein, mitochondrial	Ndufab1	26	4214300
Q5KU39	Vacuolar protein sorting-associated protein 41 homolog	Vps41	29.4	4.19962e+06
P08101	Low affinity immunoglobulin gamma Fc region receptor II	Fcgr2;Fcgr2b	28.8	4.19187e+06
Q8BKC5	Importin-5	Ipo5	32.2	4190000
Q91W86	Vacuolar protein sorting-associated protein 11 homolog	Vps11	31	4.18793e+06
P11680	Properdin	Cfp	29.7	4187900
Q8VD75	Huntingtin-interacting protein 1	Hip1	40.5	4.17992e+06
Q504P2	C-type lectin domain family 12 member A	Clec12a	55.8	4.17178e+06
Q91V35	Receptor-type tyrosine-protein phosphatase alpha	Ptpra	40.9	4.17072e+06
P27546	Microtubule-associated protein 4;Microtubule-associated protein	Map4	35.2	4.16318e+06
Q8C3X2	Coiled-coil domain-containing protein 90B, mitochondrial	Ccdc90b	46.1	4.16233e+06
Q8K211	High affinity copper uptake protein 1	Slc31a1	15.8	4.15997e+06
Q8CHT0	Delta-1-pyrroline-5-carboxylate dehydrogenase, mitochondrial	Aldh4a1	45.7	4155250
Q8BX70	Vacuolar protein sorting-associated protein 13C	Vps13c	23.2	4.14387e+06
P63158	High mobility group protein B1	Hmgb1	43.7	4.14352e+06
O89001	Carboxypeptidase D	Cpd	26.5	4.13682e+06
Q60865	Caprin-1	Caprin1	28.3	4.13562e+06
Q8BU88	39S ribosomal protein L22, mitochondrial	Mrpl22	47.1	4135450
P13597	Intercellular adhesion molecule 1	Icam1	29.9	4.12122e+06
Q99LM2	CDK5 regulatory subunit-associated protein 3	Cdk5rap3	32.6	4.11993e+06
P48025	Tyrosine-protein kinase SYK;Tyrosine-protein kinase	Syk	57.7	4.11948e+06
Q8BN21	Serine/threonine-protein kinase VRK2	Vrk2	54.3	4.11788e+06
Q04447	Creatine kinase B-type	Ckb	66.4	4.11272e+06
Q9D1P0	39S ribosomal protein L13, mitochondrial	Mrpl13	73.6	4.10192e+06
Q91VM9	Inorganic pyrophosphatase 2, mitochondrial	Ppa2	64.5	4.09573e+06
Q91WK5	Glycine cleavage system H protein, mitochondrial	Gcsh	39.4	4093900
Q8C3V4	Signal transducer and activator of transcription 1	Stat1	44.3	4074250
Q8CG48	Structural maintenance of chromosomes protein 2	Smc2	27.5	4.07167e+06
E9QPQ8	39S ribosomal protein L48, mitochondrial	Mrpl48	20.4	4.07107e+06
O88587	Catechol O-methyltransferase	Comt	54.5	4060050
Q9CR20	Immediate early response 3-interacting protein 1	Ier3ip1;Hdhd2;Gm10784	34.1	4.05657e+06
Q6ZWZ6	40S ribosomal protein S12	Rps12	53.8	4.05447e+06
D3Z7C0	39S ribosomal protein L40, mitochondrial	Mrpl40	56.8	4.04627e+06
P62245	40S ribosomal protein S15a	Rps15a	51.5	4.04032e+06
E9QP99	Golgin subfamily A member 3	Golga3	52.4	4035350
Q91VW5	Golgin subfamily A member 4	Golga4	19.3	4.03072e+06
P14824	Annexin A6	Anxa6	57.8	4.02957e+06
Q9ER88	28S ribosomal protein S29, mitochondrial	Dap3	40.9	4.02658e+06
Q9DBJ1	Phosphoglycerate mutase 1	Pgam1	70.5	4.01793e+06
Q9CXU4	Mitochondrial import inner membrane translocase subunit Tim23	Timm23	42.1	4011550
Q78IS1	Transmembrane emp24 domain-containing protein 3	Tmed3	42.1	4.00892e+06
Q3TCN2	Putative phospholipase B-like 2;Putative phospholipase B-like 2 28 kDa form;Putative phospholipase B-like 2 40 kDa form;Putative phospholipase B-like 2 15 kDa form	Plbd2	33.5	4007400
P58742	Aladin	Aaas	47.6	4.00012e+06
P55772	Ectonucleoside triphosphate diphosphohydrolase 1	Entpd1	34.5	3999450
P68510	14-3-3 protein eta	Ywhah	45.1	3987250
O55100	Synaptogyrin-1	Syngr1	23	3979500
Q64337	Sequestosome-1	Sqstm1	57.4	3.96937e+06
P80317	T-complex protein 1 subunit zeta	Cct6a	41.1	3957550
Q9D8Y1	Transmembrane protein 126A	Tmem126a	46.9	3.95682e+06
Q810S1	Coiled-coil domain-containing protein 109B	Ccdc109b	37.4	3.94542e+06
Q8K124	Pleckstrin homology domain-containing family O member 2	Plekho2	34.1	3.94502e+06
Q9CQF0	39S ribosomal protein L11, mitochondrial	Mrpl11	55.7	3.94353e+06
Q8K1T1	Leucine-rich repeat-containing protein 25	Lrrc25	45.1	3.92307e+06
P47791	Glutathione reductase, mitochondrial	Gsr	42.2	3.92193e+06
Q99N87	28S ribosomal protein S5, mitochondrial	Mrps5	36.6	3.92003e+06
Q91ZN5	Adenosine 3-phospho 5-phosphosulfate transporter 1	Slc35b2	16.2	3.91508e+06
Q9D338	39S ribosomal protein L19, mitochondrial	Mrpl19	50	3.90842e+06
P10922	Histone H1.0	H1f0	27.8	3893350
Q9EQI8	39S ribosomal protein L46, mitochondrial	Mrpl46	43.1	3891800
Q9CR67	Transmembrane protein 33	Tmem33	40.5	3.87393e+06
Q8BK64	Activator of 90 kDa heat shock protein ATPase homolog 1	Ahsa1	58.6	3.87337e+06
Q9JJI8	60S ribosomal protein L38	Rpl38	52.9	3.85813e+06
Q14C51	Pentatricopeptide repeat domain-containing protein 3, mitochondrial	Ptcd3	34.6	3.85493e+06
Q9CQ91	NADH dehydrogenase [ubiquinone] 1 alpha subcomplex subunit 3	Ndufa3	50	3.85402e+06
Q9DBE8	Alpha-1,3/1,6-mannosyltransferase ALG2	Alg2	55.9	3.85323e+06
P70280	Vesicle-associated membrane protein 7	Vamp7	57.7	3850050
Q6PHZ2	Calcium/calmodulin-dependent protein kinase type II subunit delta	Camk2d	36.4	3835250
Q99KU0	Vacuole membrane protein 1	Vmp1	18.5	3.83083e+06
Q9DCL9	Multifunctional protein ADE2;Phosphoribosylaminoimidazole-succinocarboxamide synthase;Phosphoribosylaminoimidazole carboxylase	Paics	40.9	3.83078e+06
Q6A026	Sister chromatid cohesion protein PDS5 homolog A	Pds5a	11.6	3828500
Q9D1E8	1-acyl-sn-glycerol-3-phosphate acyltransferase epsilon	Agpat5	32.9	3811300
Q9R1Q9	V-type proton ATPase subunit S1	Atp6ap1	24.6	3810900
Q9ERN0	Secretory carrier-associated membrane protein 2	Scamp2	12.8	3.81048e+06
Q61072	Disintegrin and metalloproteinase domain-containing protein 9	Adam9	45	3.80748e+06
Q91W98	Solute carrier family 15 member 4	Slc15a4	14.1	3.80187e+06
Q9R0M6	Ras-related protein Rab-9A	Rab9a;Rab9	73.1	3799800
Q9WVA4	Transgelin-2	Tagln2	63.8	3.77953e+06
Q91ZE0	Trimethyllysine dioxygenase, mitochondrial	Tmlhe	41.6	3762700
O88455	7-dehydrocholesterol reductase	Dhcr7	13.4	3.75203e+06
O08912	Polypeptide N-acetylgalactosaminyltransferase 1;Polypeptide N-acetylgalactosaminyltransferase 1 soluble form	Galnt1	44.7	3.75027e+06
Q8R5L3	Vam6/Vps39-like protein	Vps39	38.7	3732750
Q3UIU2	NADH dehydrogenase [ubiquinone] 1 beta subcomplex subunit 6	Ndufb6	50	3.72728e+06
Q99N96	39S ribosomal protein L1, mitochondrial	Mrpl1	50.9	3.72427e+06
P35276	Ras-related protein Rab-3D	Rab3d	48.9	3.70907e+06
P13864	DNA (cytosine-5)-methyltransferase 1;Cytosine-specific methyltransferase	Dnmt1	21.1	3.70117e+06
Q91YM4	Protein TBRG4	Tbrg4	24.5	3694050
Q921H9	Sel1 repeat-containing protein 1	Selrc1	55	3681650
Q8R404	Protein QIL1	Qil1	74.8	3.68112e+06
Q3UJU9	Regulator of microtubule dynamics protein 3	Rmdn3	44.9	3673250
Q8R1F1	Niban-like protein 1	Fam129b	31.5	3659150
P09405	Nucleolin	Ncl	28.6	3.65332e+06
Q9Z0V8	Mitochondrial import inner membrane translocase subunit Tim17-A	Timm17a	31.6	3.65293e+06
Q9EQ20	Methylmalonate-semialdehyde dehydrogenase [acylating], mitochondrial	Aldh6a1	44.9	3.64393e+06
P61211	ADP-ribosylation factor-like protein 1	Arl1	66.9	3.62727e+06
P63325	40S ribosomal protein S10	Rps10;Rps10-ps1	33.9	3612650
O35309	N-myc-interactor	Nmi	83.8	3.60623e+06
Q3U3J1	2-oxoisovalerate dehydrogenase subunit alpha, mitochondrial	Bckdha	49.6	3604750
Q78PY7	Staphylococcal nuclease domain-containing protein 1	Snd1	48	3.60288e+06
Q9EPL0	Xylosyltransferase 2	Xylt2	25.5	3.59597e+06
O08553	Dihydropyrimidinase-related protein 2	Dpysl2	56.6	3588650
E9Q2A6	Protein-tyrosine kinase 2-beta	Ptk2b	43.1	3585400
Q9D7P6	Iron-sulfur cluster assembly enzyme ISCU, mitochondrial	Iscu	38.7	3.57927e+06
Q3TFD2	Lysophosphatidylcholine acyltransferase 1	Lpcat1	37.1	3578850
Q9R0H0	Peroxisomal acyl-coenzyme A oxidase 1	Acox1	40.7	3.57563e+06
Q09014	Neutrophil cytosol factor 1	Ncf1	57.4	3.57563e+06
Q8QZS1	3-hydroxyisobutyryl-CoA hydrolase, mitochondrial	Hibch	50.6	3.56822e+06
Q9DB25	Dolichyl-phosphate beta-glucosyltransferase	Alg5	26.2	3.56457e+06
Q9CZR8	Elongation factor Ts, mitochondrial	Tsfm	53.4	3559950
P06795	Multidrug resistance protein 1B	Abcb1b	22.1	3.55377e+06
Q91VA6	Polymerase delta-interacting protein 2	Poldip2	56	3.54767e+06
Q80SU7	Interferon-induced very large GTPase 1	Gvin1	30.3	3.54747e+06
Q9JJR8	Transmembrane protein 9B	Tmem9b	34.7	3542800
Q09200	Beta-1,4 N-acetylgalactosaminyltransferase 1	B4galnt1	40.5	3.53813e+06
Q8C2E7	WASH complex subunit strumpellin	Kiaa0196	26.9	3.52648e+06
Q9WV98	Mitochondrial import inner membrane translocase subunit Tim9	Timm9	61.8	3.51318e+06
Q8VEH8	Endoplasmic reticulum lectin 1	Erlec1	53.4	3.49918e+06
Q9JIK9	28S ribosomal protein S34, mitochondrial	Mrps34	60.1	3496300
Q8VD58	Protein EVI2B	Evi2b	12.6	3493500
Q8C6B0		Mettl7a1	43.9	3.48923e+06
A2AWF8	Receptor-type tyrosine-protein phosphatase eta	Ptprj	21.4	3.48548e+06
P30681	High mobility group protein B2	Hmgb2	40.5	3.47013e+06
Q8R420	ATP-binding cassette sub-family A member 3	Abca3	18.8	3469450
Q3UIR3	E3 ubiquitin-protein ligase DTX3L	Dtx3l	54.9	3467350
E9PUQ9	Piezo-type mechanosensitive ion channel component 1	Piezo1	16.3	3464350
Q9CYN9	Renin receptor	Atp6ap2	49.7	3.46078e+06
Q5F285	Transmembrane protein 256	Tmem256	32.7	3446500
Q9D023	Mitochondrial pyruvate carrier 2	Mpc2	59.8	3.43848e+06
Q05920	Pyruvate carboxylase, mitochondrial;Pyruvate carboxylase	Pc;Pcx	30	3.43543e+06
Q8K4Q8	Collectin-12	Colec12	22.2	3423300
Q9DC29	ATP-binding cassette sub-family B member 6, mitochondrial	Abcb6	25.4	3.42322e+06
Q8VEA8	Ras-related protein Rab-7b	Rab7b;5430435G22Rik	64.3	3.41237e+06
P70665	Sialate O-acetylesterase;Sialate O-acetylesterase small subunit;Sialate O-acetylesterase large subunit	Siae	25.1	3394250
P14206	40S ribosomal protein SA	Rpsa;Rpsa-ps10	58.6	3.38832e+06
Q9DCU6	39S ribosomal protein L4, mitochondrial	Mrpl4	54.1	3.38423e+06
Q9CQW1	Synaptobrevin homolog YKT6	Ykt6	56.1	3.38176e+06
Q91X21	Uncharacterized protein KIAA2013	Kiaa2013	24.3	3366950
Q5SYL3	UPF0378 protein KIAA0100	Kiaa0100	7.9	3.36298e+06
Q9QYI4	DnaJ homolog subfamily B member 12	Dnajb12	44.1	3.36283e+06
Q9D1L0	Coiled-coil-helix-coiled-coil-helix domain-containing protein 2, mitochondrial	Chchd2;2410018M08Rik	48.4	3357000
Q8BH79	Anoctamin-10	Ano10	30.9	3.35277e+06
P70429	Ena/VASP-like protein	Evl	44.4	3350100
Q99KK9	Probable histidine--tRNA ligase, mitochondrial	Hars2	46.5	3.34747e+06
P10833	Ras-related protein R-Ras	Rras	50	3.34662e+06
Q99PT1	Rho GDP-dissociation inhibitor 1	Arhgdia	58.3	3345700
Q6NXK9		Man1c1	29.1	3343250
E9PVC6	Eukaryotic translation initiation factor 4 gamma 1	Eif4g1	22.5	3342400
Q60759	Glutaryl-CoA dehydrogenase, mitochondrial	Gcdh	37.7	3.33783e+06
P35762	CD81 antigen	Cd81	27.5	3326300
Q9D0D3	Poly(A) RNA polymerase, mitochondrial	Mtpap	34.5	3.32407e+06
P61021	Ras-related protein Rab-5B	Rab5b	58.6	3.32378e+06
Q6P9J9	Anoctamin-6	Ano6	20.3	3320150
Q8K2I4	Beta-mannosidase	Manba	23.1	3.31507e+06
Q3TFQ1	SPRY domain-containing protein 7	Spryd7	63.8	3.31412e+06
Q9CQN6	Transmembrane protein 14C	Tmem14c	24.6	3313400
Q91XD7	Cysteine-rich with EGF-like domain protein 1	Creld1	48.8	3.31233e+06
Q9WUR2	Enoyl-CoA delta isomerase 2, mitochondrial	Eci2	46.6	3311800
Q4VAE3	Transmembrane protein 65	Tmem65	26.5	3.30438e+06
P62137	Serine/threonine-protein phosphatase PP1-alpha catalytic subunit	Ppp1ca	52.7	3.30053e+06
Q3TBT3	Stimulator of interferon genes protein	Tmem173	52.4	3299700
Q3UW53	Protein Niban	Fam129a	29	3297700
Q8R164	Valacyclovir hydrolase	Bphl	49.1	3.29762e+06
Q9CQD1	Ras-related protein Rab-5A	Rab5a	65.1	3.28948e+06
Q05144	Ras-related C3 botulinum toxin substrate 2	Rac2	50	3.28758e+06
O89051	Integral membrane protein 2B;BRI2, membrane form;BRI2 intracellular domain;BRI2C, soluble form;Bri23 peptide	Itm2b	53.8	3.27733e+06
Q8BMP6	Golgi resident protein GCP60	Acbd3	39.2	3.27613e+06
Q01320	DNA topoisomerase 2-alpha	Top2a	20.4	3.27262e+06
P70699	Lysosomal alpha-glucosidase	Gaa	29.1	3.26778e+06
Q8VI93	2-5-oligoadenylate synthase 3	Oas3	34.3	3266150
Q9CQR4	Acyl-coenzyme A thioesterase 13	Acot13	63.6	3.26462e+06
Q8K1A5	Transmembrane protein 41B	Tmem41b	14.4	3.26358e+06
Q60875	Rho guanine nucleotide exchange factor 2	Arhgef2	47.4	3.25793e+06
Q922H2	[Pyruvate dehydrogenase [lipoamide]] kinase isozyme 3, mitochondrial	Pdk3	44.6	3222250
Q9JJL8	Serine--tRNA ligase, mitochondrial	Sars2	51.5	3.20468e+06
P19973	Lymphocyte-specific protein 1	Lsp1	52.1	3.20337e+06
Q8R307	Vacuolar protein sorting-associated protein 18 homolog	Vps18	30.5	3.20262e+06
P07901	Heat shock protein HSP 90-alpha	Hsp90aa1	41.5	3.19897e+06
Q8CD10	Calcium uptake protein 2, mitochondrial	Micu2	34	3.19788e+06
Q9CZL2	Uncharacterized protein C4orf32 homolog		59.5	3.19527e+06
Q61542	StAR-related lipid transfer protein 3	Stard3	42.4	3.17007e+06
P16330	2,3-cyclic-nucleotide 3-phosphodiesterase	Cnp	53.2	3.16638e+06
Q7TSQ8	Pyruvate dehydrogenase phosphatase regulatory subunit, mitochondrial	Pdpr	34.9	3153050
Q8C1E7	Transmembrane protein 120A	Tmem120a	24.2	3.14902e+06
E9PVA8		Gcn1l1	16.1	3.12642e+06
Q920A7	AFG3-like protein 1	Afg3l1	30.9	3.12348e+06
Q8CFD4	Sorting nexin-8	Snx8	36.4	3.11137e+06
Q9CQV1	Mitochondrial import inner membrane translocase subunit TIM16	Pam16	52.8	3.11073e+06
Q9ERU9	E3 SUMO-protein ligase RanBP2;Putative peptidyl-prolyl cis-trans isomerase	Ranbp2	19.7	3.09713e+06
Q9D7N6	39S ribosomal protein L30, mitochondrial	Mrpl30	43.8	3.08833e+06
Q8K2C9	Very-long-chain (3R)-3-hydroxyacyl-[acyl-carrier protein] dehydratase 3	ptplad1	32.9	3.07223e+06
Q8VDP6	CDP-diacylglycerol--inositol 3-phosphatidyltransferase	Cdipt	15	3069700
Q8K1Z0	Ubiquinone biosynthesis protein COQ9, mitochondrial	Coq9	28.4	3.06963e+06
Q9D1I2	Bcl10-interacting CARD protein		57.9	3.06097e+06
Q8BJZ4	28S ribosomal protein S35, mitochondrial	Mrps35	52.8	3.05732e+06
Q8BXA5	Cleft lip and palate transmembrane protein 1-like protein	Clptm1l	25.6	3.05117e+06
Q571E4	N-acetylgalactosamine-6-sulfatase	Galns	34	3.05058e+06
Q99J99	3-mercaptopyruvate sulfurtransferase;Sulfurtransferase	Mpst	49.5	3.03043e+06
P62073	Mitochondrial import inner membrane translocase subunit Tim10	Timm10	40	3.02038e+06
Q69ZN6	N-acetylglucosamine-1-phosphotransferase subunits alpha/beta;N-acetylglucosamine-1-phosphotransferase subunit alpha;N-acetylglucosamine-1-phosphotransferase subunit beta	Gnptab	27.1	3.01987e+06
P98086	Complement C1q subcomponent subunit A	C1qa	21.6	3.01612e+06
P61982	14-3-3 protein gamma;14-3-3 protein gamma, N-terminally processed	Ywhag	52.2	3.01457e+06
Q8JZN7	Mitochondrial Rho GTPase 2	Rhot2	38.1	3009350
P11983	T-complex protein 1 subunit alpha	Tcp1	44.2	3.00932e+06
Q9WTK3	Glycosylphosphatidylinositol anchor attachment 1 protein	Gpaa1	15.9	3.00878e+06
Q9D8V7	Signal peptidase complex catalytic subunit SEC11C	Sec11c	28.1	3006950
P63037	DnaJ homolog subfamily A member 1	Dnaja1	60.7	3.00342e+06
Q8BMS7	Calcium-transporting ATPase type 2C member 1	Atp2c1	44.2	2989200
Q00612	Glucose-6-phosphate 1-dehydrogenase X;Glucose-6-phosphate 1-dehydrogenase	G6pdx	45.2	2.98827e+06
Q8VEK0	Cell cycle control protein 50A	Tmem30a	30.2	2.98712e+06
Q8BVW3	Tripartite motif-containing protein 14	Trim14	29.5	2986800
P51175	Protoporphyrinogen oxidase	Ppox	53	2.98588e+06
D3YTR6	Protein spinster homolog 1	Spns1	13.2	2984800
Q8BRH0	Transmembrane and TPR repeat-containing protein 3	Tmtc3	33.4	2976850
Q9D771	Transmembrane protein 206	Tmem206	28.6	2.96768e+06
Q9CZ42	ATP-dependent (S)-NAD(P)H-hydrate dehydratase	Carkd	61.8	2.96337e+06
P48193	Protein 4.1	Epb41;Epb4.1	28.7	2957300
Q8BGJ5	Polypyrimidine tract-binding protein 1	Ptbp1	38.9	2.95522e+06
Q9D1B9	39S ribosomal protein L28, mitochondrial	Mrpl28	39.7	2.95047e+06
P41233	ATP-binding cassette sub-family A member 1	Abca1	6	2.95017e+06
G3X8Y8	Toll-like receptor;Toll-like receptor 2	Tlr2	27.9	2927650
Q61735	Leukocyte surface antigen CD47	Cd47	16	2.92372e+06
Q9D1Q4	Dolichol-phosphate mannosyltransferase subunit 3	Dpm3	23.9	2920650
P63094	Guanine nucleotide-binding protein G(s) subunit alpha isoforms short;Guanine nucleotide-binding protein G(s) subunit alpha isoforms XLas	Gnas	38.1	2.90702e+06
Q9D6K8	FUN14 domain-containing protein 2	Fundc2	30.5	2.89623e+06
G5E880	Lymphoid-restricted membrane protein;Processed lymphoid-restricted membrane protein	Lrmp	44	2.89062e+06
Q9DCT5	Stromal cell-derived factor 2	Sdf2	43.6	2877100
Q3TAS6	ER membrane protein complex subunit 10	Emc10	38.6	2873550
Q80TI0	GRAM domain-containing protein 1B	Gramd1b	28.5	2.86952e+06
Q8K1E0	Syntaxin-5	Stx5;Stx5a	38.9	2864550
Q3U186	Probable arginine--tRNA ligase, mitochondrial	Rars2	42.4	2863250
P42932	T-complex protein 1 subunit theta	Cct8	49.5	2861950
D3Z5K6	Mitochondrial import inner membrane translocase subunit TIM14	Dnajc19	37.3	2.86163e+06
Q9CQU3	Protein RER1	Rer1	24	2858850
Q6PAH4	Battenin	Cln3	12.3	2.84533e+06
P57787	Monocarboxylate transporter 4	Slc16a3	23.4	2834500
Q5ND34	WD repeat-containing protein 81	Wdr81	20.9	2.83218e+06
Q60770	Syntaxin-binding protein 3	Stxbp3	39.5	2.81513e+06
Q64704	Syntaxin-3	Stx3	32.9	2.80763e+06
Q9CZW4	Long-chain-fatty-acid--CoA ligase 3	Acsl3	36.8	2.80577e+06
Q5MJS3	Extracellular serine/threonine protein kinase FAM20C	Fam20c	31.6	2.79977e+06
Q8R2E9	ERO1-like protein beta	Ero1lb	36.4	2793050
P62835	Ras-related protein Rap-1A	Rap1a	81	2.79228e+06
Q8CE80	Calpastatin	Cast	29.7	2.78668e+06
Q8CAS9	Poly [ADP-ribose] polymerase 9	Parp9	54	2.78587e+06
O70325	Phospholipid hydroperoxide glutathione peroxidase, mitochondrial;Glutathione peroxidase;Phospholipid hydroperoxide glutathione peroxidase, nuclear	Gpx4	49.4	2.78513e+06
Q9QYR9	Acyl-coenzyme A thioesterase 2, mitochondrial	Acot2	35.3	2.77997e+06
F6TFF2	Pituitary tumor-transforming gene 1 protein-interacting protein	Pttg1ip	17.4	2774850
P62743	AP-2 complex subunit sigma	Ap2s1	27.5	2772550
Q9ET22	Dipeptidyl peptidase 2	Dpp7	17.4	2.77172e+06
Q9QZH6	Evolutionarily conserved signaling intermediate in Toll pathway, mitochondrial	Ecsit	44.4	2.76853e+06
E9Q179	G-rich sequence factor 1	Grsf1	56.1	2.76738e+06
Q64324	Syntaxin-binding protein 2	Stxbp2	40.6	2767000
Q9Z0L8	Gamma-glutamyl hydrolase	Ggh	28.9	2.76627e+06
Q99N94	39S ribosomal protein L9, mitochondrial	Mrpl9	41.1	2760450
D3YX52	Transmembrane 6 superfamily member 1	Tm6sf1	20.8	2.75942e+06
Q7TQK5	Coiled-coil domain-containing protein 93	Ccdc93	32.6	2.75887e+06
Q8VEB4	Group XV phospholipase A2	Pla2g15	21.1	2.75548e+06
Q9D0L4	Uncharacterized aarF domain-containing protein kinase 1	Adck1	40.2	2.74827e+06
P40630	Transcription factor A, mitochondrial	Tfam	34	2.74503e+06
Q99P65	Equilibrative nucleoside transporter 3	Slc29a3	24	2740250
Q8BNI4	Derlin-2	Derl2	20.5	2.73147e+06
Q3UMB9	WASH complex subunit 7	Kiaa1033	19.8	2.72717e+06
P49710	Hematopoietic lineage cell-specific protein	Hcls1	35.8	2.72022e+06
Q9CXD6	Mitochondrial calcium uniporter regulator 1	Mcur1	23.5	2.71857e+06
H3BK65	Epidermal growth factor receptor substrate 15	Eps15	32.3	2.70457e+06
Q66GT5	Phosphatidylglycerophosphatase and protein-tyrosine phosphatase 1	Ptpmt1	73.6	2.70097e+06
Q9DCM2	Glutathione S-transferase kappa 1	Gstk1	45.6	2.68067e+06
P70206	Plexin-A1	Plxna1	24.7	2.67332e+06
G3UZY2	Thioredoxin;Thioredoxin, mitochondrial	Txn2	53.1	2.67122e+06
Q3UQ84	Threonine--tRNA ligase, mitochondrial	Tars2	35	2660900
D3Z4C9	Mitochondrial nucleoid factor 1	Mnf1	37.8	2.65908e+06
Q3UND0	Src kinase-associated phosphoprotein 2	Skap2	62.7	2.65637e+06
O35972	39S ribosomal protein L23, mitochondrial	Mrpl23	72.6	2.63678e+06
Q9ES52	Phosphatidylinositol 3,4,5-trisphosphate 5-phosphatase 1	Inpp5d	27.9	2.63668e+06
Q8BNQ3	Integral membrane protein GPR137B	Gpr137b	9.1	2.63648e+06
O88736	3-keto-steroid reductase	Hsd17b7	37.4	2.63568e+06
Q64191	N(4)-(beta-N-acetylglucosaminyl)-L-asparaginase;Glycosylasparaginase alpha chain;Glycosylasparaginase beta chain	Aga	33.8	2633000
A2ADA5	tRNA pseudouridine synthase-like 1	Pusl1	25.4	2.62748e+06
Q91V01	Lysophospholipid acyltransferase 5	Lpcat3	20.3	2.62427e+06
Q9CX30	Protein YIF1B	Yif1b	43.5	2622950
Q91YP2	Neurolysin, mitochondrial	Nln	31.1	2.62047e+06
Q9JI99	Sphingosine-1-phosphate phosphatase 1	Sgpp1	21.6	2.61502e+06
Q8R361	Rab11 family-interacting protein 5	Rab11fip5	37.4	2603750
E9QMX7	Rho GTPase-activating protein 30	Arhgap30	22	2.59563e+06
Q566J8	Uncharacterized aarF domain-containing protein kinase 4	Adck4	46.9	2.58532e+06
Q8C7K6	Prenylcysteine oxidase-like	Pcyox1l	27.9	2580600
P58137	Acyl-coenzyme A thioesterase 8	Acot8	47.8	2.57128e+06
Q9CQ06	39S ribosomal protein L24, mitochondrial	Mrpl24	42.6	2.55787e+06
Q6A0D4	Raftlin	Rftn1	41.3	2.55548e+06
Q8BGA9	Mitochondrial inner membrane protein OXA1L	Oxa1l	19.4	2.55353e+06
Q91VC9	Growth hormone-inducible transmembrane protein	Ghitm	18.8	2.55247e+06
Q91WC9	Sn1-specific diacylglycerol lipase beta	Daglb	19	2.54688e+06
Q91YJ5	Translation initiation factor IF-2, mitochondrial	Mtif2	21.3	2.54413e+06
Q9CTG6	Probable cation-transporting ATPase 13A2	Atp13a2	26.4	2.53702e+06
Q3UV70	[Pyruvate dehydrogenase [acetyl-transferring]]-phosphatase 1, mitochondrial	Pdp1	36.6	2.53277e+06
Q8C1Y8	Vacuolar fusion protein CCZ1 homolog	Ccz1	26.5	2.53202e+06
Q8CHK3	Lysophospholipid acyltransferase 7	Mboat7	15	2.53113e+06
P80315	T-complex protein 1 subunit delta	Cct4	34.3	2.52812e+06
Q9CZX9	ER membrane protein complex subunit 4	Emc4	40.4	2524200
Q9Z1Z0	General vesicular transport factor p115	Uso1	29.2	2508900
Q9D404	3-oxoacyl-[acyl-carrier-protein] synthase, mitochondrial	Oxsm	39.4	2501500
P60605	Ubiquitin-conjugating enzyme E2 G2	Ube2g2	42.4	2497450
Q9CWP6	Motile sperm domain-containing protein 2	Mospd2	39.6	2491950
Q9JL15	Galectin-8	Lgals8	54.7	2.48593e+06
Q8K2M0	39S ribosomal protein L38, mitochondrial	Mrpl38	33.7	2480200
Q8R2Q8	Bone marrow stromal antigen 2	Bst2	27.9	2476550
Q5FWK3	Rho GTPase-activating protein 1	Arhgap1	38	2476400
Q99J56	Derlin-1	Derl1	21.9	2.47362e+06
Q61598	Rab GDP dissociation inhibitor beta	Gdi2	54.8	2473050
B1B1D8	39S ribosomal protein L2, mitochondrial	Mrpl2	32.9	2.47247e+06
Q9D7J4	Cytochrome c oxidase protein 20 homolog	Cox20	31.6	2458300
E9QLA5	Inverted formin-2	Inf2	21.6	2.45549e+06
Q9EQQ2	Protein YIPF5	Yipf5	8.2	2.45218e+06
Q6A099		Gbf1	22.7	2.45207e+06
Q3TRM8	Hexokinase-3	Hk3	38.9	2.45193e+06
Q9D1I6	39S ribosomal protein L14, mitochondrial	Mrpl14	47.6	2.45178e+06
Q80X85	28S ribosomal protein S7, mitochondrial	Mrps7	40.1	2444050
Q8CIM5	G-protein coupled receptor 84	Gpr84	31.3	2.43893e+06
Q9D1H8	39S ribosomal protein L53, mitochondrial	Mrpl53	73.7	2.43733e+06
Q3TCW6	Macrophage metalloelastase	Mmp12	30	2.43403e+06
Q3UIA2	Rho GTPase-activating protein 17	Arhgap17	32.4	2.42548e+06
Q8C845	EF-hand domain-containing protein D2	Efhd2	52.5	2.42342e+06
Q9R0P3	S-formylglutathione hydrolase	Esd	73.8	2418400
Q924T2	28S ribosomal protein S2, mitochondrial	Mrps2	23	2.41518e+06
Q8BK08	Transmembrane protein 11, mitochondrial	Tmem11	42.1	2.41428e+06
E9PVX6		Mki67	19.2	2410600
Q8C1B7	Septin-11	2011-09-01	42.1	2.41033e+06
P27601	Guanine nucleotide-binding protein subunit alpha-13	Gna13	42.2	2409050
Q8C407	Protein YIPF4	Yipf4	34.6	2.40457e+06
O09126	Semaphorin-4D	Sema4d	33.2	2.39488e+06
Q8R0F3	Sulfatase-modifying factor 1	Sumf1	38.2	2.38917e+06
Q9CWZ7	Gamma-soluble NSF attachment protein	Napg	57.7	2.38813e+06
Q61112	45 kDa calcium-binding protein	Sdf4	37.4	2.38798e+06
P49935	Pro-cathepsin H;Cathepsin H mini chain;Cathepsin H;Cathepsin H heavy chain;Cathepsin H light chain	Ctsh	38.7	2.38793e+06
O55222	Integrin-linked protein kinase	Ilk	36.9	2.38558e+06
Q9D517	1-acyl-sn-glycerol-3-phosphate acyltransferase gamma	Agpat3	24.5	2384300
Q8BK30	NADH dehydrogenase [ubiquinone] flavoprotein 3, mitochondrial	Ndufv3	51	2.38272e+06
Q6A0A9	Constitutive coactivator of PPAR-gamma-like protein 1	FAM120A	31.2	2.38127e+06
P97315	Cysteine and glycine-rich protein 1	Csrp1	56	2.37543e+06
Q8K1M6		Dnm1l	46.1	2.3691e+06
Q61733	28S ribosomal protein S31, mitochondrial	Mrps31	47.1	2.36752e+06
Q6P5F7	Protein tweety homolog 3	Ttyh3	16.9	2365850
Q8BGD6	Putative sodium-coupled neutral amino acid transporter 9	Slc38a9	17.9	2362600
Q8K273	Membrane magnesium transporter 1	Mmgt1	49.6	2.36198e+06
Q9JIY5	Serine protease HTRA2, mitochondrial	Htra2	29.9	2360800
P97478	Ubiquinone biosynthesis protein COQ7 homolog	Coq7	37.3	2.35543e+06
O35601	FYN-binding protein	Fyb	23.6	2.35347e+06
P35456	Urokinase plasminogen activator surface receptor	Plaur	15.6	2.34707e+06
P62259	14-3-3 protein epsilon	Ywhae	55.3	2339250
Q99P88	Nuclear pore complex protein Nup155	Nup155	26	2.33337e+06
P35290	Ras-related protein Rab-24	Rab24	59.1	2328200
Q9Z1Q2	Abhydrolase domain-containing protein 16A	Abhd16a	38.9	2322200
E9Q8N1	Titin	Ttn	0.4	2.31848e+06
Q9EQU3	Toll-like receptor 9	Tlr9	33.9	2.31557e+06
Q91ZR1	Ras-related protein Rab-4B	Rab4b	57.3	2.31462e+06
Q3TEA8	Heterochromatin protein 1-binding protein 3	Hp1bp3	32.5	2.31442e+06
Q9D0E1	Heterogeneous nuclear ribonucleoprotein M	Hnrnpm	49.4	2.31151e+06
Q8VCB1	Nucleoporin NDC1	Tmem48	27.5	2305350
Q8BHF7	CDP-diacylglycerol--glycerol-3-phosphate 3-phosphatidyltransferase, mitochondrial	Pgs1	33.5	2.29807e+06
Q9CQ43		Dut	64.8	2291850
P21981	Protein-glutamine gamma-glutamyltransferase 2	Tgm2	42.7	2.29053e+06
D3Z3W9		Pira2	36.3	2.28792e+06
P32883	GTPase KRas;GTPase KRas, N-terminally processed	Kras	62.2	2280350
Q61712	DnaJ homolog subfamily C member 1	Dnajc1	29.2	2280300
Q9DAV9	Trimeric intracellular cation channel type B	Tmem38b	26	2.27248e+06
Q9WV84	Nucleoside diphosphate kinase, mitochondrial	Nme4	56.5	2.26958e+06
Q810B6	Ankyrin repeat and FYVE domain-containing protein 1	Ankfy1	25.5	2.26723e+06
Q9Z1T1	AP-3 complex subunit beta-1	Ap3b1	24.8	2258750
Q7TMK9	Heterogeneous nuclear ribonucleoprotein Q	Syncrip	45.2	2253700
Q9CR89	Endoplasmic reticulum-Golgi intermediate compartment protein 2	Ergic2	40.6	2250300
Q9WV68	Peroxisomal 2,4-dienoyl-CoA reductase	Decr2	25.7	2.24598e+06
P61750	ADP-ribosylation factor 4	Arf4	80.6	2.24463e+06
P50171	Estradiol 17-beta-dehydrogenase 8	Hsd17b8;H2-Ke6	53.7	2236400
Q99N84	28S ribosomal protein S18b, mitochondrial	Mrps18b	39	2231250
Q80U63	Mitofusin-2	Mfn2	30.9	2.22818e+06
P08226	Apolipoprotein E	Apoe	31.5	2.22187e+06
A2AF47	Dedicator of cytokinesis protein 11	Dock11	19.2	2216900
Q6P8H8	Probable dolichyl pyrophosphate Glc1Man9GlcNAc2 alpha-1,3-glucosyltransferase	Alg8	11.4	2.21562e+06
D3YWD5	Major facilitator superfamily domain-containing protein 10	Mfsd10	29.7	2214800
Q9CQ56	Vesicle transport protein USE1	Use1	36.7	2213800
Q6S5C2	N-acetylglucosamine-1-phosphotransferase subunit gamma	Gnptg	28.3	2.21248e+06
Q61655	ATP-dependent RNA helicase DDX19A	Ddx19a;Ddx19b	43.1	2211750
Q9EPK2	Protein XRP2	Rp2	42.9	2.21113e+06
Q3U2S8	Voltage-gated hydrogen channel 1	Hvcn1	31.2	2.20378e+06
Q8VDC0	Probable leucine--tRNA ligase, mitochondrial	Lars2	23.6	2.20157e+06
Q8BHD7	Polypyrimidine tract-binding protein 3	Ptbp3	37.3	2197400
P80316	T-complex protein 1 subunit epsilon	Cct5	45.7	2.19663e+06
P15535	Beta-1,4-galactosyltransferase 1;Lactose synthase A protein;N-acetyllactosamine synthase;Beta-N-acetylglucosaminylglycopeptide beta-1,4-galactosyltransferase;Beta-N-acetylglucosaminyl-glycolipid beta-1,4-galactosyltransferase;Processed beta-1,4-galactosyltransferase 1	B4galt1	31.6	2.19493e+06
Q6PA06	Atlastin-2	Atl2	32.6	2.18682e+06
Q8BHS6	Armadillo repeat-containing X-linked protein 3	Armcx3	25.6	2183150
Q9CY73	39S ribosomal protein L44, mitochondrial	Mrpl44	29.7	2.18272e+06
A2ATI9	Golgi reassembly-stacking protein 2	Gorasp2	24.8	2178150
Q9CQE7	Endoplasmic reticulum-Golgi intermediate compartment protein 3	Ergic3	35.2	2.17568e+06
Q6NZD2	Sorting nexin-1	Snx1	33.4	2167450
D3Z286		Tmppe	32.7	2.16698e+06
P62827	GTP-binding nuclear protein Ran;GTP-binding nuclear protein Ran, testis-specific isoform	Ran;1700009N14Rik;Rasl2-9	46.3	2.15768e+06
Q8BQ47	Protein canopy homolog 4	Cnpy4	24.9	2.15388e+06
Q8BWQ6	UPF0505 protein C16orf62 homolog	9030624J02Rik	16.9	2.14517e+06
P80314	T-complex protein 1 subunit beta	Cct2	49.2	2.14122e+06
Q61584	Fragile X mental retardation syndrome-related protein 1	Fxr1	46.2	2.14067e+06
Q7TMQ7	WD repeat-containing protein 91	Wdr91	31.7	2131800
Q5RL20	39S ribosomal protein L43, mitochondrial	Mrpl43	42.1	2130000
Q5SSZ5	Tensin-3	Tns3	35.1	2117700
Q8R3F5	Malonyl-CoA-acyl carrier protein transacylase, mitochondrial	Mcat	41.7	2.11012e+06
Q99N93	39S ribosomal protein L16, mitochondrial	Mrpl16	41.4	2.10398e+06
Q69ZP3			30.3	2.10363e+06
Q91VM5	RNA binding motif protein, X-linked-like-1;RNA-binding motif protein, X chromosome;RNA-binding motif protein, X chromosome, N-terminally processed	Rbmxl1;Rbmx	25.5	2.10359e+06
O70251	Elongation factor 1-beta	Eef1b	52	2.09527e+06
Q3UN02	Lysocardiolipin acyltransferase 1	Lclat1	27.1	2.09498e+06
Q61753	D-3-phosphoglycerate dehydrogenase	Phgdh	30	2.09053e+06
Q9DCA2	28S ribosomal protein S11, mitochondrial	Mrps11	39.8	2.08908e+06
Q9CZL5	Pterin-4-alpha-carbinolamine dehydratase 2	Pcbd2	47.1	2.08608e+06
Q8VCS3	Glycosaminoglycan xylosylkinase	Fam20b	35.7	2.08148e+06
Q9CQZ0	ORM1-like protein 2	Ormdl2	28.8	2079550
O35744	Chitinase-3-like protein 3	Chi3l3	37.4	2.07892e+06
Q922B2	Aspartate--tRNA ligase, cytoplasmic	Dars	45.1	2.07738e+06
B2RX12	Canalicular multispecific organic anion transporter 2	Abcc3	15.9	2.07468e+06
Q8BMS4	Hexaprenyldihydroxybenzoate methyltransferase, mitochondrial	Coq3	23.5	2068350
Q9WVL3	Solute carrier family 12 member 7	Slc12a7	21.6	2.06803e+06
Q9CQ40	39S ribosomal protein L49, mitochondrial	Mrpl49	60.8	2.06537e+06
Q9D1A2	Cytosolic non-specific dipeptidase	Cndp2	56.4	2.06537e+06
Q9ES28	Rho guanine nucleotide exchange factor 7	Arhgef7	26.3	2.06507e+06
Q8K2Y7	39S ribosomal protein L47, mitochondrial	Mrpl47	29	2.06492e+06
Q91VT4	Carbonyl reductase family member 4	Cbr4	55.9	2.06422e+06
Q8BLI4	Dermatan-sulfate epimerase	Dse	22.7	2056750
Q80X95	Ras-related GTP-binding protein A;Ras-related GTP-binding protein B	Rraga;Rragb	35.1	2.05582e+06
Q9D8B3	Charged multivesicular body protein 4b	Chmp4b	43.8	2.04087e+06
Q8R3H7	Heparan sulfate 2-O-sulfotransferase 1	Hs2st1	24.4	2029650
Q31094	Class II histocompatibility antigen, M beta 1 chain	H2-DMb1;H2-DMb2	38.3	2.02242e+06
Q8BWM0	Prostaglandin E synthase 2;Prostaglandin E synthase 2 truncated form	Ptges2	38.3	2.02102e+06
F8WIV2	Serpin B6	Serpinb6a;Serpinb6	52.1	2015000
Q61144	Presenilin-2;Presenilin-2 NTF subunit;Presenilin-2 CTF subunit	Psen2	24.1	2014700
P68040	Guanine nucleotide-binding protein subunit beta-2-like 1	Gnb2l1	63.7	2013200
Q3KNM2	E3 ubiquitin-protein ligase MARCH5	2005-03-01	38.5	2006900
E0CYX9	Coiled-coil domain-containing protein 127	Ccdc127	39.1	2000600
P70227	Inositol 1,4,5-trisphosphate receptor type 3	Itpr3	16.8	1.99763e+06
D3Z1Y1	E3 ubiquitin-protein ligase synoviolin	Syvn1	11.5	1997200
D3Z191	Transmembrane protein 106B	Tmem106b	37.1	1993250
Q91XA2	Golgi membrane protein 1	Golm1	22.9	1.9881e+06
Q921Y0	MOB kinase activator 1A;MOB kinase activator 1B	Mob1a;Mob1b	22.7	1988050
Q99M08	Uncharacterized protein C4orf3 homolog		46.2	1.98752e+06
A2A9I0	Golgi SNAP receptor complex member 2	Gosr2	41.8	1.98067e+06
Q9D8C4	Interferon-induced 35 kDa protein homolog	Ifi35	48.6	1980450
Q3U0I3	T-complex protein 1 subunit gamma	Cct3	45.5	1.97478e+06
O35943	Frataxin, mitochondrial;Frataxin intermediate form;Frataxin mature form	Fxn	25.1	1.96807e+06
B0R091	Calcineurin B homologous protein 1	Chp1	49.2	1.96517e+06
Q8CAG6	Pleckstrin	Plek	40.7	1.95307e+06
Q9Z0N1	Eukaryotic translation initiation factor 2 subunit 3, X-linked;Eukaryotic translation initiation factor 2 subunit 3, Y-linked	Eif2s3x;Eif2s3y	36.7	1.95202e+06
Q3TAA7	Serine/threonine-protein kinase 11-interacting protein	Stk11ip	21.6	1.95148e+06
Q8BGY7	Protein FAM210A	Fam210a	12.8	1.94427e+06
Q9JJ28	Protein flightless-1 homolog	Flii	32.2	1.94173e+06
Q3TGG2	Ataxin-2-like protein	Atxn2l	21.6	1.93963e+06
Q9R0Q9	Mannose-P-dolichol utilization defect 1 protein	Mpdu1	24.3	1.92477e+06
P63168	Dynein light chain 1, cytoplasmic	Dynll1;BC048507	47.2	1.92463e+06
Q9WVA2	Mitochondrial import inner membrane translocase subunit Tim8 A	Timm8a1	63.9	1.92173e+06
O35382	Exocyst complex component 4	Exoc4	23.5	1910150
P31938	Dual specificity mitogen-activated protein kinase kinase 1	Map2k1	29.8	1.90023e+06
Q9D2R6	Cytochrome c oxidase assembly protein 3 homolog, mitochondrial	Coa3	26.9	1.89912e+06
Q9JLR9	HIG1 domain family member 1A, mitochondrial	Higd1a;Gm9790	61.1	1898700
Q02053	Ubiquitin-like modifier-activating enzyme 1	Uba1	27.2	1.89838e+06
Q9JLZ3	Methylglutaconyl-CoA hydratase, mitochondrial	Auh	30.6	1.89618e+06
P63242	Eukaryotic translation initiation factor 5A-1	Eif5a	64.3	1.89182e+06
Q9WUN2	Serine/threonine-protein kinase TBK1	Tbk1	31.1	1.89152e+06
Q64735	Complement component receptor 1-like protein	Cr1l	21.1	1890550
A2AJ88	Patatin-like phospholipase domain-containing protein 7	Pnpla7	20.5	1.88512e+06
Q6QD59	Vesicle transport protein SEC20	Bnip1	55.3	1883600
Q5SVG5	AP-1 complex subunit beta-1	Ap1b1	27.8	1.88077e+06
Q8R4N0	Citrate lyase subunit beta-like protein, mitochondrial	Clybl	38.8	1.87713e+06
Q3UDR8	Protein YIPF3	Yipf3	24.2	1873900
Q5XJY5	Coatomer subunit delta	Arcn1	38.7	1.86641e+06
P70333	Heterogeneous nuclear ribonucleoprotein H2	Hnrnph2	38.1	1864430
Q8BYC6	Serine/threonine-protein kinase TAO3	Taok3	26.4	1.86083e+06
Q80TN4	DnaJ homolog subfamily C member 16	Dnajc16	24.4	1844650
Q149L6	DnaJ homolog subfamily B member 14	Dnajb14	24.8	1842200
Q9Z126	Platelet factor 4	Pf4	28.6	1.84079e+06
Q8BL66	Early endosome antigen 1	Eea1	21.6	1.83513e+06
O35375	Neuropilin-2	Nrp2	33.3	1.82973e+06
Q8VC42	Uncharacterized protein C18orf8 homolog	Mic1	30.4	1.82883e+06
P70460	Vasodilator-stimulated phosphoprotein	Vasp	38.1	1.82808e+06
O54984	ATPase Asna1	Asna1	43.1	1.82108e+06
Q922F4	Tubulin beta-6 chain	Tubb6	65.5	1.82048e+06
Q9CR59	Growth arrest and DNA damage-inducible proteins-interacting protein 1	Gadd45gip1	40.1	1.82018e+06
D3Z7V3	Sarcolemmal membrane-associated protein	Slmap	27.8	1818500
Q8C0L0	Thioredoxin-related transmembrane protein 4	Tmx4	21.2	1816865
Q6PGL7	WASH complex subunit FAM21	Fam21	29.4	1.81283e+06
Q9D8W7	OCIA domain-containing protein 2	Ociad2	40.9	1.81268e+06
Q8BYL4	Tyrosine--tRNA ligase, mitochondrial	Yars2	35.8	1.81252e+06
P84104	Serine/arginine-rich splicing factor 3	Srsf3;Gm12355	46.8	1.81068e+06
Q8BY89	Choline transporter-like protein 2	Slc44a2	14.1	1.80777e+06
Q9JKN1	Zinc transporter 7	Slc30a7	13.8	1807400
Q3UZ39	Leucine-rich repeat flightless-interacting protein 1	Lrrfip1	51.3	1.80433e+06
Q922Q9	Chitinase domain-containing protein 1	Chid1	39.4	1800000
Q3UN04	Ubiquitin carboxyl-terminal hydrolase 30	Usp30	22.2	1798850
Q7TMR0	Lysosomal Pro-X carboxypeptidase	Prcp	16.1	1.79483e+06
Q8CI51	PDZ and LIM domain protein 5	Pdlim5	40.4	1790800
G5E897		Kdelc2	35.6	1.79072e+06
Q8C3X4	Translation factor Guf1, mitochondrial	Guf1	37.9	1784650
Q9WV85	Nucleoside diphosphate kinase 3	Nme3	45	1784600
Q6NSU3	Glycosyltransferase 8 domain-containing protein 1	Glt8d1	30.5	1.77958e+06
Q9EQH3	Vacuolar protein sorting-associated protein 35	Vps35	17.5	1.77878e+06
Q8BRV5	Uncharacterized protein KIAA1671	Kiaa1671	43.8	1.77677e+06
O09172	Glutamate--cysteine ligase regulatory subunit	Gclm	24.8	1.77577e+06
Q8BPX9	Solute carrier family 15 member 3	Slc15a3	15.6	1771695
O08808	Protein diaphanous homolog 1	Diaph1;Diap1	23.4	1.76822e+06
P58682	Toll-like receptor 8	Tlr8	20.3	1.76768e+06
Q99J27	Acetyl-coenzyme A transporter 1	Slc33a1	20.4	1.76647e+06
Q8BGC4	Zinc-binding alcohol dehydrogenase domain-containing protein 2	Zadh2	22.8	1762500
Q8CCH2	NHL repeat-containing protein 3	Nhlrc3	36.6	1761095
Q8CAK1	Putative transferase CAF17 homolog, mitochondrial	Iba57	43.9	1757750
D3YX34	Dynactin subunit 1	Dctn1	28	1757700
Q3UXG7	GDP-fucose protein O-fucosyltransferase 1	Pofut1	37.7	1.75417e+06
Q61009	Scavenger receptor class B member 1	Scarb1	14.3	1748135
Q9JIG7	Coiled-coil domain-containing protein 22	Ccdc22	30	1.74453e+06
Q3UFY8	Mitochondrial ribonuclease P protein 1	Trmt10c	38.6	1.74398e+06
Q91ZW3	SWI/SNF-related matrix-associated actin-dependent regulator of chromatin subfamily A member 5	Smarca5	21.6	1.74172e+06
Q8VHI3	GDP-fucose protein O-fucosyltransferase 2	Pofut2	37.3	1.74123e+06
Q91XB7	Protein YIF1A	Yif1a	18.4	1.73672e+06
G3X9V2	Catenin delta-1	Ctnnd1	26.5	1.73662e+06
A2AJ15	Endoplasmic reticulum mannosyl-oligosaccharide 1,2-alpha-mannosidase	Man1b1	22.5	1733650
P09581	Macrophage colony-stimulating factor 1 receptor	Csf1r	18.6	1.72708e+06
Q8CFJ7	Solute carrier family 25 member 45	Slc25a45	38.5	1.72308e+06
O88487	Cytoplasmic dynein 1 intermediate chain 2	Dync1i2	35.9	1.72247e+06
Q9DCD0	6-phosphogluconate dehydrogenase, decarboxylating	Pgd	31.5	1722450
Q80VL1	Tudor and KH domain-containing protein	Tdrkh	28.2	1721150
Q9JJQ0	GPI mannosyltransferase 3	Pigb	17.5	1.71583e+06
Q91YS7	Dual specificity mitogen-activated protein kinase kinase 2	Map2k2	32.5	1713390
Q99MB1	Toll-like receptor 3	Tlr3	30.8	1.70587e+06
Q99N85	28S ribosomal protein S18a, mitochondrial	Mrps18a	30.1	1705000
Q80XN0	D-beta-hydroxybutyrate dehydrogenase, mitochondrial	Bdh1	41.4	1702500
Q9QUK3	Protein CLN8	Cln8	18.1	1700550
E9PUF7	Rho guanine nucleotide exchange factor 1	Arhgef1	29.1	1.70002e+06
P97808	FXYD domain-containing ion transport regulator 5	Fxyd5	57.3	1697150
Q9JHJ0	Tropomodulin-3	Tmod3	38.6	1.69646e+06
Q6P1H6	Ankyrin repeat and LEM domain-containing protein 2	Ankle2	34.1	1.69432e+06
D3Z2E7		AI607873	21.3	1683545
E9Q9A9	2-5-oligoadenylate synthase 2	Oas2	30.3	1680750
O89116	Vesicle transport through interaction with t-SNAREs homolog 1A	Vti1a	35.9	1.67637e+06
Q9R049	E3 ubiquitin-protein ligase AMFR	Amfr	24.7	1.67082e+06
Q9DCI3	MLN64 N-terminal domain homolog	Stard3nl	24.3	1.66997e+06
Q91VR5	ATP-dependent RNA helicase DDX1	Ddx1	44.3	1668600
Q8R081	Heterogeneous nuclear ribonucleoprotein L	Hnrnpl	45.9	1668470
Q9CPU2	NADH dehydrogenase [ubiquinone] 1 beta subcomplex subunit 2, mitochondrial	Ndufb2	8.6	1.66537e+06
P35283	Ras-related protein Rab-12	Rab12	41.2	1.66192e+06
Q99NB1	Acetyl-coenzyme A synthetase 2-like, mitochondrial	Acss1	28.9	1.66112e+06
Q8BWY7	Zinc transporter ZIP11	Slc39a11	17.6	1.66028e+06
P58059	28S ribosomal protein S21, mitochondrial	Mrps21	40.2	1658300
D3YZN4	Paraplegin	Spg7	34.2	1.65778e+06
D6RJ50	Presenilins-associated rhomboid-like protein, mitochondrial;P-beta	Parl	36.8	1.65772e+06
Q61792	LIM and SH3 domain protein 1	Lasp1	38.4	1646850
Q8R1S4	Metastasis suppressor protein 1	Mtss1	30.2	1.64382e+06
O35075	Down syndrome critical region protein 3 homolog	Dscr3	44.8	1.64223e+06
Q9D2N9	Vacuolar protein sorting-associated protein 33A	Vps33a	29.1	1.64113e+06
Q8BU31	Ras-related protein Rap-2c	Rap2c	79.8	1.63823e+06
O55029	Coatomer subunit beta	Copb2	25.4	1.63243e+06
D3Z512	Deoxyribonuclease-2-alpha	Dnase2a;Dnase2	19.3	1626805
Q9D0Q7	39S ribosomal protein L45, mitochondrial	Mrpl45	43.1	1.62557e+06
Q8BXV2	BRI3-binding protein	Bri3bp	19.8	1.62067e+06
E9PV60		Wdfy4	13.2	1.62063e+06
Q80ZK0	28S ribosomal protein S10, mitochondrial	Mrps10	52.5	1613950
O89103	Complement component C1q receptor	Cd93	22.7	1.61278e+06
Q8CBW3	Abl interactor 1	Abi1	34.3	1.61144e+06
Q9CQ45	Neudesin	Nenf	31	1.61092e+06
Q05685	Folate receptor beta	Folr2	54.2	1605550
Q9CZP5	Mitochondrial chaperone BCS1	Bcs1l	36.4	1604800
Q6DVA0	LEM domain-containing protein 2	Lemd2	19.4	1.60103e+06
Q6ZWY3	40S ribosomal protein S27-like;40S ribosomal protein S27	Rps27l	41.7	1597350
P21619	Lamin-B2	Lmnb2	42.1	1596000
Q60714	Long-chain fatty acid transport protein 1	Slc27a1	34.5	1.59083e+06
Q9DCB8	Iron-sulfur cluster assembly 2 homolog, mitochondrial	Isca2	61	1582350
P11352	Glutathione peroxidase 1	Gpx1	61.2	1.58132e+06
Q9WUH1	Transmembrane protein 115	Tmem115	22.3	1568250
Q8BWH0	Putative sodium-coupled neutral amino acid transporter 7	Slc38a7	17.1	1562995
Q9CZ83	39S ribosomal protein L55, mitochondrial	Mrpl55	37.8	1558650
Q80YD1	ATP-dependent RNA helicase SUPV3L1, mitochondrial	Supv3l1	15	1558450
Q7TPV4	Myb-binding protein 1A	Mybbp1a	16.4	1.55725e+06
Q9JKC8	AP-3 complex subunit mu-1	Ap3m1	36.6	1.55628e+06
D3Z456	39S ribosomal protein L3, mitochondrial	Mrpl3	23	1.55562e+06
Q08619	Interferon-activable protein 205-B	Ifi205b	67.5	1.55552e+06
P28867	Protein kinase C delta type;Protein kinase C delta type regulatory subunit;Protein kinase C delta type catalytic subunit	Prkcd	27	1.54512e+06
A6H611	Mitochondrial intermediate peptidase	Mipep	27.3	1.54334e+06
Q8BJ48	N-acetylglucosamine-1-phosphodiester alpha-N-acetylglucosaminidase	Nagpa	29	1.54228e+06
A2AFJ1	Histone-binding protein RBBP7	Rbbp7	27.4	1537825
Q9CWD8	Iron-sulfur protein NUBPL	Nubpl	29.8	1536200
Q9JL56	Glycerophosphodiester phosphodiesterase 1	Gde1	27.2	1.53597e+06
Q9Z1M2		Irgm2	56.7	1531150
Q91YI4	Beta-arrestin-2	Arrb2	40	1.52832e+06
Q8R550	SH3 domain-containing kinase-binding protein 1	Sh3kbp1	18.9	1.52713e+06
Q8VDS8	Syntaxin-18	Stx18	32.1	1.52543e+06
Q9CQV4	Protein FAM134C	Fam134c	13.3	1.52447e+06
Q62426	Cystatin-B	Cstb	75.5	1523860
Q8BIP0	Aspartate--tRNA ligase, mitochondrial	Dars2	25.4	1523200
Q8BGT0	Osteopetrosis-associated transmembrane protein 1	Ostm1	13.6	1.52158e+06
P62862	40S ribosomal protein S30	Fau	33.9	1.52065e+06
Q9CQV5	28S ribosomal protein S24, mitochondrial	Mrps24	50.9	1.51432e+06
P53986	Monocarboxylate transporter 1	Slc16a1	9.9	1.51373e+06
Q91W52	Transmembrane protein 19	Tmem19	8	1.51251e+06
E9QAS4	Chromodomain-helicase-DNA-binding protein 4	Chd4	16	1.51071e+06
Q6NS82	Protein FAM134A	Fam134a	13.3	1510300
Q8BH43	Wiskott-Aldrich syndrome protein family member 2	Wasf2	16.9	1502135
Q8CGC7	Bifunctional glutamate/proline--tRNA ligase;Glutamate--tRNA ligase;Proline--tRNA ligase	Eprs	37.1	1.49543e+06
P70168	Importin subunit beta-1	Kpnb1	14.5	1.49283e+06
P51829	Adenylate cyclase type 7	Adcy7	19.5	1.49158e+06
L7N466	5-formyltetrahydrofolate cyclo-ligase	Gm2382;Mthfs	27.1	1.49106e+06
Q3TUH1	Mitochondrial translocator assembly and maintenance protein 41 homolog	Tamm41	43	1488550
P04202	Transforming growth factor beta-1;Latency-associated peptide	Tgfb1	29.5	1.48852e+06
O35623	BET1 homolog	Bet1	57.6	1.48733e+06
Q8C163	Nuclease EXOG, mitochondrial	Exog	29.3	1485250
Q9ERY9	Probable ergosterol biosynthetic protein 28	ORF11;0610007P14Rik	22.9	1477100
G5E8W9	Short-chain dehydrogenase/reductase 3	Dhrs3	24.3	1.47222e+06
P12382	6-phosphofructokinase, liver type	Pfkl	27.9	1.46867e+06
P41251	Natural resistance-associated macrophage protein 1	Slc11a1	19.3	1.46823e+06
Q9JIS8	Solute carrier family 12 member 4	Slc12a4	19.2	1.46512e+06
Q99JW4	LIM and senescent cell antigen-like-containing domain protein 1;LIM and senescent cell antigen-like-containing domain protein 2	Lims1;Lims2	33.5	1.46365e+06
P46467	Vacuolar protein sorting-associated protein 4B	Vps4b	38.7	1462885
Q5HZI9	Solute carrier family 25 member 51	Slc25a51	36.6	1.45807e+06
O08583	THO complex subunit 4	Alyref;Alyref2	32.9	1.45583e+06
Q8VDD8	WAS protein family homolog 1	Wash1	26.5	1.45398e+06
O70145	Neutrophil cytosol factor 2	Ncf2	29.1	1.44168e+06
Q61937	Nucleophosmin	Npm1;Gm5611	25	1.43552e+06
P98192	Dihydroxyacetone phosphate acyltransferase	Gnpat	18.4	1432535
P39098	Mannosyl-oligosaccharide 1,2-alpha-mannosidase IB	Man1a2	18.9	1.43158e+06
B7ZMP1	Probable Xaa-Pro aminopeptidase 3	Xpnpep3	30.2	1429900
P61164	Alpha-centractin	Actr1a	44.9	1.42817e+06
Q9D1I5	Methylmalonyl-CoA epimerase, mitochondrial	Mcee	61.2	1.42802e+06
Q91VX9	Transmembrane protein 168	Tmem168	14.2	1.42497e+06
Q9CPV4	Glyoxalase domain-containing protein 4	Glod4	49.3	1.41457e+06
Q792F9	Integrin alpha-4	Itga4	18.2	1411190
P04441			49.8	1411070
Q99J39	Malonyl-CoA decarboxylase, mitochondrial	Mlycd	45.8	1.41102e+06
Q3U4G3	Xyloside xylosyltransferase 1	Xxylt1	22.4	1409450
Q4FZC9	Nesprin-3	Syne3	22.9	1.4086e+06
Q8VDT9	39S ribosomal protein L50, mitochondrial	Mrpl50	59.7	1.40469e+06
D3Z2J3	Putative ATP-dependent RNA helicase DHX30	Dhx30	11.7	1.40451e+06
Q61578	NADPH:adrenodoxin oxidoreductase, mitochondrial	Fdxr	34.6	1.40433e+06
A2AHX9	Bcl-2-like protein 1	Bcl2l1	55.8	1.40407e+06
Q3TB92	Allergin-1	Milr1	32.7	1.40387e+06
P09925	Surfeit locus protein 1	Surf1	28.1	1.40173e+06
P61222	ATP-binding cassette sub-family E member 1	Abce1	30.9	1401650
P49312	Heterogeneous nuclear ribonucleoprotein A1	Hnrnpa1;Gm7729	43.4	1.4012e+06
P97369	Neutrophil cytosol factor 4	Ncf4	47.8	1.39846e+06
Q62419	Endophilin-A2	Sh3gl1	48.1	1.39792e+06
P54818	Galactocerebrosidase	Galc	17.5	1.39763e+06
Q91Z67	SLIT-ROBO Rho GTPase-activating protein 2	Srgap2	23.1	1395765
Q8VCF1	Soluble calcium-activated nucleotidase 1	Cant1	39.2	1.39408e+06
Q8BJ71	Nuclear pore complex protein Nup93	Nup93	19.7	1.39343e+06
E9PWG2		Trappc8	29.2	1.39252e+06
Q8K5B2	Multiple coagulation factor deficiency protein 2 homolog	Mcfd2	35.9	1.38718e+06
Q8R4H9	Zinc transporter 5	Slc30a5	10.9	1383000
Q69Z38	Pseudopodium-enriched atypical kinase 1	Peak1	18.5	1381530
P58158	Galactosylgalactosylxylosylprotein 3-beta-glucuronosyltransferase 3	B3gat3	32.5	1379650
Q3TH73	Protein tweety homolog 2	Ttyh2	16	1.37851e+06
Q8BUV8	Protein GPR107	Gpr107	18.1	1.37798e+06
Q9QZE5	Coatomer subunit gamma-1	Copg1	29.2	1.37761e+06
Q8BYB9	Protein O-glucosyltransferase 1	Poglut1	13.3	1377000
P98195	Probable phospholipid-transporting ATPase IIB	Atp9b	18.7	1.37673e+06
Q8CEE7	Retinol dehydrogenase 13	Rdh13	32.6	1.37638e+06
Q8R3Q0	Store-operated calcium entry-associated regulatory factor	Tmem66	36.5	1375100
Q9DCI9	39S ribosomal protein L32, mitochondrial	Mrpl32	29.4	1.37142e+06
Q8K215	LYR motif-containing protein 4	Lyrm4	37.4	1.36992e+06
Q9Z1R4	Uncharacterized protein C6orf47 homolog	D17h6s53e	21.8	1.36663e+06
Q99LF4	tRNA-splicing ligase RtcB homolog	D10Wsu52e	47.5	1.36653e+06
P52927	High mobility group protein HMGI-C	Hmga2	50	1364500
Q8BGS7	Choline/ethanolaminephosphotransferase 1	Cept1	15.1	1.36002e+06
Q9BCZ4	Selenoprotein S	Vimp	40.5	1359900
Q9DBW0	Cytochrome P450 4V2	Cyp4v2	23.4	1355465
Q61510	E3 ubiquitin/ISG15 ligase TRIM25	Trim25	41.6	1354845
P46061	Ran GTPase-activating protein 1	Rangap1	21.2	1.35307e+06
Q8CF66	Ragulator complex protein LAMTOR4	Lamtor4	28.3	1349550
Q3URE1	Acyl-CoA synthetase family member 3, mitochondrial	Acsf3	32.4	1.34753e+06
Q8R4G6	Alpha-1,6-mannosylglycoprotein 6-beta-N-acetylglucosaminyltransferase A	Mgat5	22.3	1343705
Q9EQJ0	Two pore calcium channel protein 1	Tpcn1	13.7	1.33587e+06
Q8CG50	Ras-related protein Rab-43	Rab43	72.9	1.33305e+06
P06869	Urokinase-type plasminogen activator;Urokinase-type plasminogen activator long chain A;Urokinase-type plasminogen activator short chain A;Urokinase-type plasminogen activator chain B	Plau	37.4	1.32969e+06
Q9Z0V7	Mitochondrial import inner membrane translocase subunit Tim17-B	Timm17b	43.6	1329195
Q9EQY5		Fcrls	27.5	1.32878e+06
F6SPK0		Ube2j1	38.9	1325500
Q6DID7	Protein wntless homolog	Wls	14.6	1.32537e+06
Q3TMX7	Sulfhydryl oxidase 2	Qsox2	18.5	1323450
Q9EPU0	Regulator of nonsense transcripts 1	Upf1	43.8	1.32293e+06
Q3U481	Major facilitator superfamily domain-containing protein 12	Mfsd12	9.7	1.3217e+06
A2AUK8	Band 4.1-like protein 1	Epb4.1l1;Epb41l1	29.9	1.3155e+06
Q62318	Transcription intermediary factor 1-beta	Trim28	25.8	1312750
Q9CZN8	Glutamyl-tRNA(Gln) amidotransferase subunit A, mitochondrial	Qrsl1	30.9	1.31033e+06
P22437	Prostaglandin G/H synthase 1	Ptgs1	18.4	1.30817e+06
Q9QX60	Deoxyguanosine kinase, mitochondrial	Dguok	46.9	1.30668e+06
Q3TVP5	Protein FAM105A	Fam105a	26.9	1.30592e+06
Q9WUM3	Coronin-1B	Coro1b	28.7	1.30418e+06
Q8BXN9	Transmembrane protein 87A	Tmem87a	15.9	1303400
Q8CG76	Aflatoxin B1 aldehyde reductase member 2	Akr7a2	31.9	1.29967e+06
O09047	C3a anaphylatoxin chemotactic receptor	C3ar1	8	1.29783e+06
Q6ZWX6	Eukaryotic translation initiation factor 2 subunit 1	Eif2s1	48.9	1.29127e+06
Q9CPX7	28S ribosomal protein S16, mitochondrial	Mrps16	35.6	1.29027e+06
Q9Z1Q5	Chloride intracellular channel protein 1	Clic1	41.5	1.28875e+06
Q91YT8	Transmembrane protein 63A	Tmem63a	10.2	1.28732e+06
Q9CWE0	Mitochondrial fission regulator 1-like	Mtfr1l	37	1.28458e+06
B9EJ80		Pdzd8	17	1276910
Q3TJ55	Syntaxin-2	Stx2	36.1	1.27428e+06
Q9CWX2	Complex I intermediate-associated protein 30, mitochondrial	Ndufaf1	29	1271735
Q9JIK5	Nucleolar RNA helicase 2	Ddx21	28.7	1.26332e+06
Q921F2	TAR DNA-binding protein 43	Tardbp	41.5	1.2623e+06
Q8R5M8	Cell adhesion molecule 1	Cadm1	29.3	1256500
Q8BWC0	Two pore calcium channel protein 2	Tpcn2	19	1255715
Q80ZJ1	Ras-related protein Rap-2a	Rap2a	76	1.25557e+06
P13808	Anion exchange protein 2	Slc4a2	19.2	1.25485e+06
Q9CXJ4	ATP-binding cassette sub-family B member 8, mitochondrial	Abcb8	22.3	1.25233e+06
P62196	26S protease regulatory subunit 8	Psmc5	44.1	1250955
P52332	Tyrosine-protein kinase JAK1;Tyrosine-protein kinase	Jak1	17.2	1249485
Q3TBD2	Minor histocompatibility protein HA-1	Hmha1	15	1.2442e+06
Q80X50	Ubiquitin-associated protein 2-like	Ubap2l	20.3	1.24204e+06
Q68FL6	Methionine--tRNA ligase, cytoplasmic	Mars	23.6	1236790
Q8C5H8	NAD kinase domain-containing protein 1, mitochondrial	Nadkd1	42.1	1.23643e+06
Q9WTX5	S-phase kinase-associated protein 1	Skp1	39.3	1235285
P58242	Acid sphingomyelinase-like phosphodiesterase 3b	Smpdl3b	30.9	1230600
Q3U3R4	Lipase maturation factor 1	Lmf1	9.5	1217300
Q811U4	Mitofusin-1	Mfn1	24.2	1214850
Q925N2	Sideroflexin-2	Sfxn2	24.2	1.21378e+06
P35550	rRNA 2-O-methyltransferase fibrillarin	Fbl	37.6	1213670
Q8VDI9	Alpha-1,2-mannosyltransferase ALG9	Alg9	21.4	1.20938e+06
Q9CQL5	39S ribosomal protein L18, mitochondrial	Mrpl18	29.4	1.20926e+06
Q99JH8	ER lumen protein retaining receptor 1;ER lumen protein retaining receptor	Kdelr1	32.5	1.20863e+06
P35585	AP-1 complex subunit mu-1	Ap1m1	38.5	1.20832e+06
Q9JLT4	Thioredoxin reductase 2, mitochondrial	Txnrd2	31.6	1207110
E9Q3G7	Probable phospholipid-transporting ATPase IH	Atp11a	15.8	1.20643e+06
O54774	AP-3 complex subunit delta-1	Ap3d1	19.3	1.20245e+06
P80313	T-complex protein 1 subunit eta	Cct7	34.9	1.20169e+06
Q9D6Y7	Mitochondrial peptide methionine sulfoxide reductase	Msra	64.3	1.19887e+06
Q04750	DNA topoisomerase 1	Top1	22.2	1198250
Q3TLH4	Protein PRRC2C	Prrc2c	10.9	1197850
Q921M7	Protein FAM49B	Fam49b	32.4	1.19464e+06
Q9CRG1	Transmembrane 7 superfamily member 3	Tm7sf3	14.9	1.19289e+06
D3Z0A5	Protein lifeguard 3	Tmbim1	15.1	1192580
Q99LE6	ATP-binding cassette sub-family F member 2	Abcf2	31.4	1.19232e+06
Q9Z1M0	P2X purinoceptor 7;P2X purinoceptor	P2rx7	25.7	1.18534e+06
Q8BIJ7	RUN and FYVE domain-containing protein 1	Rufy1	18.7	1179090
Q9JHP7	KDEL motif-containing protein 1	Kdelc1	46.3	1.17698e+06
B2RY56	RNA-binding protein 25	Rbm25	10.4	1.17675e+06
Q9D8S9	BolA-like protein 1	Bola1	53.3	1.17662e+06
Q8QZY1	Eukaryotic translation initiation factor 3 subunit L	Eif3l	29.6	1.17602e+06
Q9CZD3	Glycine--tRNA ligase	Gars	23.2	1.17548e+06
O55106	Striatin	Strn	39.7	1.17467e+06
Q9CW03	Structural maintenance of chromosomes protein 3	Smc3	20.6	1.17366e+06
Q9D125	28S ribosomal protein S25, mitochondrial	Mrps25	48.5	1.17127e+06
P23116	Eukaryotic translation initiation factor 3 subunit A	Eif3a	14.5	1163280
Q9QZW0	Probable phospholipid-transporting ATPase 11C	Atp11c	17.3	1.16311e+06
Q8BGT9	Polypeptide N-acetylgalactosaminyltransferase 12	Galnt12	19.4	1.16286e+06
B9EJ54		Nup205	10.6	1.15937e+06
Q3TC72	Fumarylacetoacetate hydrolase domain-containing protein 2A	Fahd2	35.5	1158845
Q3UQ44	Ras GTPase-activating-like protein IQGAP2	Iqgap2	20.1	1158770
E9PUE7	Active breakpoint cluster region-related protein	Abr	26.6	1158405
Q922B1	O-acetyl-ADP-ribose deacetylase MACROD1	Macrod1	23.5	1.15802e+06
B9EKI3	TATA element modulatory factor	Tmf1	19.2	1.15697e+06
Q3UPL0	Protein transport protein Sec31A	Sec31a	16	1.15458e+06
Q05816	Fatty acid-binding protein, epidermal	Fabp5	63.7	1.15381e+06
Q9CQV8	14-3-3 protein beta/alpha;14-3-3 protein beta/alpha, N-terminally processed	Ywhab	37.7	1151215
Q80UJ7	Rab3 GTPase-activating protein catalytic subunit	Rab3gap1	25.2	1149825
Q8K0Z7	Translational activator of cytochrome c oxidase 1	Taco1	34.4	1145410
P70336	Rho-associated protein kinase 2	Rock2	2.6	1.14512e+06
A1BN54	Alpha-actinin-1	Actn1	36.6	1.13849e+06
Q99KY4	Cyclin-G-associated kinase	Gak	16.6	1133670
Q9Z2X1	Heterogeneous nuclear ribonucleoprotein F;Heterogeneous nuclear ribonucleoprotein F, N-terminally processed	Hnrnpf;Gm6430	29.4	1.133e+06
Q99K48	Non-POU domain-containing octamer-binding protein	Nono	29	1.13195e+06
Q9WTS2	Alpha-(1,6)-fucosyltransferase	Fut8	24	1.12921e+06
O54918	Bcl-2-like protein 11	Bcl2l11	27.6	1.12895e+06
E9Q405	Unconventional myosin-XVIIIa	Myo18a	19.4	1.12821e+06
Q60902	Epidermal growth factor receptor substrate 15-like 1	Eps15l1	26.2	1.12796e+06
P40336	Vacuolar protein sorting-associated protein 26A	Vps26a	45.3	1122795
D3Z645	Vacuolar protein sorting-associated protein 29	Vps29	66	1.12249e+06
Q9CWG1	Glioma pathogenesis-related protein 1	Glipr1	31.8	1.11938e+06
O08832	Polypeptide N-acetylgalactosaminyltransferase 4	Galnt4	18.5	1119255
Q9DBL7	Bifunctional coenzyme A synthase;Phosphopantetheine adenylyltransferase;Dephospho-CoA kinase	Coasy	33.6	1.11919e+06
Q9JK48	Endophilin-B1	Sh3glb1	26	1117875
Q9ER39	Torsin-1A	Tor1a	30.6	1116855
Q8VE99	Coiled-coil domain-containing protein 115	Ccdc115	41.7	1.1162e+06
Q9JJU8	SH3 domain-binding glutamic acid-rich-like protein	Sh3bgrl	67.5	1.11524e+06
F6RPJ9	Insulin-degrading enzyme	Ide	11.3	1114150
Q9CPV3	39S ribosomal protein L42, mitochondrial	Mrpl42	58.5	1.11166e+06
Q99L45	Eukaryotic translation initiation factor 2 subunit 2	Eif2s2	39.3	1.10842e+06
F8VQC1	Signal recognition particle subunit SRP72	Srp72	34	1105885
E9Q914	Sphingomyelin phosphodiesterase 4	Smpd4	23.7	1.10521e+06
Q18PI6	SLAM family member 5	Cd84	37.7	1.10243e+06
Q8K2Q0	COMM domain-containing protein 9	Commd9	50.5	1101295
Q91VW3	SH3 domain-binding glutamic acid-rich-like protein 3	Sh3bgrl3	31.2	1.09965e+06
Q9EPK6	Nucleotide exchange factor SIL1	Sil1	22.8	1.09941e+06
Q8BGF6	ELMO domain-containing protein 2	Elmod2	29	1099290
G3XA21		Mroh1	8.9	1.09612e+06
Q8R1Q8	Cytoplasmic dynein 1 light intermediate chain 1	Dync1li1	35.4	1.09169e+06
Q80X80	C2 domain-containing protein 2-like	C2cd2l	31.2	1.09156e+06
P83093	Stromal interaction molecule 2	Stim2	22.9	1.09095e+06
Q9Z0R4	Intersectin-1	Itsn1	15.1	1.08773e+06
Q9CX00	IST1 homolog	Ist1	28.2	1.08738e+06
P14152	Malate dehydrogenase, cytoplasmic	Mdh1	31.1	1.08559e+06
Q8VIJ6	Splicing factor, proline- and glutamine-rich	Sfpq	33.8	1085260
Q8R1B4	Eukaryotic translation initiation factor 3 subunit C	Eif3c	19.8	1.08081e+06
Q8K370	Acyl-CoA dehydrogenase family member 10	Acad10	12.2	1.08064e+06
Q99JZ4	GTP-binding protein SAR1a	Sar1a	56.1	1.07851e+06
Q9CY24	Transmembrane protein 179B	Tmem179b	13.2	1.07807e+06
Q6NVE9	Protein phosphatase PTC7 homolog	Pptc7	43.2	1.07434e+06
Q9ESY9	Gamma-interferon-inducible lysosomal thiol reductase	Ifi30	21.8	1072530
Q8VH51	RNA-binding protein 39	Rbm39	37.2	1.07227e+06
Q6SJQ5	CMRF35-like molecule 3	Cd300lh;Gm11709	25.7	1069340
Q62418	Drebrin-like protein	Dbnl	44.7	1065700
Q9D6S7	Ribosome-recycling factor, mitochondrial	Mrrf	32.8	1064370
Q3UID0	SWI/SNF complex subunit SMARCC2	Smarcc2	18.8	1.06417e+06
Q6P9Q4	FH1/FH2 domain-containing protein 1	Fhod1	21.2	1.06415e+06
E9PXI0	Proto-oncogene vav	Vav1	21.6	1061215
Q9JII6	Alcohol dehydrogenase [NADP(+)]	Akr1a1	44	1.06108e+06
Q5SXY1	Cytospin-B	Specc1	19.7	1.06073e+06
Q9CXI0	2-methoxy-6-polyprenyl-1,4-benzoquinol methylase, mitochondrial	Coq5	34.3	1.05863e+06
Q9D0B5	Thiosulfate sulfurtransferase/rhodanese-like domain-containing protein 3	Tstd3	47.1	1.05632e+06
P68368	Tubulin alpha-4A chain	Tuba4a	58.5	1054175
P40142	Transketolase	Tkt	26.2	1.05332e+06
Q8BYW9	EGF domain-specific O-linked N-acetylglucosamine transferase	Eogt	20.9	1.05169e+06
Q9CPW3	39S ribosomal protein L54, mitochondrial	Mrpl54	43.7	1.04996e+06
Q8R1K1	Ubiquitin-associated domain-containing protein 2	Ubac2	37.4	1.04502e+06
Q9JI39	ATP-binding cassette sub-family B member 10, mitochondrial	Abcb10	22.2	1.04369e+06
P06339	H-2 class I histocompatibility antigen, D-37 alpha chain	H2-T23	49.6	1040205
Q8BGX2	Uncharacterized protein C19orf52 homolog		33.1	1.03978e+06
E9PY39	Transmembrane protein 189	Gm20431;Tmem189	27.8	1.03762e+06
Q32ME1		Atp2b4	22.6	1.03673e+06
Q8R035	Peptidyl-tRNA hydrolase ICT1, mitochondrial	Ict1	25.2	1.0358e+06
Q8K0C4	Lanosterol 14-alpha demethylase	Cyp51a1	14.7	1.0358e+06
Q8BH31	Major facilitator superfamily domain-containing protein 8	Mfsd8	15.6	1.03527e+06
Q8BZ00	Sodium/hydrogen exchanger 9	Slc9a9	9	1034905
A2AUR7	Ras suppressor protein 1	Rsu1	42.7	1.03348e+06
E9Q411		Nbas	12.5	1.03268e+06
Q6WVG3	BTB/POZ domain-containing protein KCTD12	Kctd12	31.5	1.02863e+06
A6X919	Probable C-mannosyltransferase DPY19L1	Dpy19l1	21.7	1.02203e+06
D3Z2K2	28S ribosomal protein S14, mitochondrial	Mrps14	30.3	1021600
P97384	Annexin A11;Annexin	Anxa11	22.5	1.02062e+06
A2AAN2	Signal recognition particle subunit SRP68	Srp68	39.5	1.01413e+06
Q8BV49	Pyrin and HIN domain-containing protein 1;Pyrin and HIN domain-containing protein 1-like	Pyhin1;BC094916	54.8	1.0072e+06
Q9WUA2	Phenylalanine--tRNA ligase beta subunit	Farsb	18.7	1.00501e+06
P70387	Hereditary hemochromatosis protein homolog	Hfe	25.6	1.00038e+06
Q9Z2E9	Seipin	Bscl2	24.3	1000300
Q9QZL0	Receptor-interacting serine/threonine-protein kinase 3	Ripk3	30.7	999048
Q8C7H1	Methylmalonic aciduria type A homolog, mitochondrial	Mmaa	31.3	999012
Q8BUE4	Apoptosis-inducing factor 2	Aifm2	45	997207
P17918	Proliferating cell nuclear antigen	Pcna;Pcna-ps2	34.9	995975
Q7TNC4	Putative RNA-binding protein Luc7-like 2	Luc7l2	28.3	995085
Q80ZD3	Sodium-independent sulfate anion transporter	Slc26a11	13.8	993217
Q91WN1	DnaJ homolog subfamily C member 9	Dnajc9	36.3	991008
Q6P3A8	2-oxoisovalerate dehydrogenase subunit beta, mitochondrial	Bckdhb	17.9	990667
B1AQZ0	Septin-8	2008-09-01	31	989767
Q5SVP0		9930111J21Rik1;9930111J21Rik2	32.8	988268
Q8VDM4	26S proteasome non-ATPase regulatory subunit 2	Psmd2;Gm5422	29	983857
P60122	RuvB-like 1	Ruvbl1	37.3	982378
Q9ER41	Torsin-1B	Tor1b	21.1	982218
G3X972		Sec24c	16.2	978860
Q9EPR4	Solute carrier family 23 member 2	Slc23a2	25.3	978585
Q9CWU6	Ubiquinol-cytochrome c reductase complex chaperone CBP3 homolog	Uqcc	31.2	977032
Q9DCV4	Regulator of microtubule dynamics protein 1	Rmdn1	36.1	972758
E9PX59	Sterile alpha motif domain-containing protein 9-like	Samd9l	26.8	971395
Q91YY4	ATP synthase mitochondrial F1 complex assembly factor 2	Atpaf2	38.8	968132
Q9Z277	Tyrosine-protein kinase BAZ1B	Baz1b	12.8	967257
Q3TKD0	Transportin-1	Tnpo1	18	965357
O88856	Protein-tyrosine sulfotransferase 2	Tpst2	20.5	965287
D3Z285		Nfu1	20.1	964895
Q61171	Peroxiredoxin-2	Prdx2	31.8	964265
Q9D136	2-oxoglutarate and iron-dependent oxygenase domain-containing protein 3	Ogfod3	25.1	960808
O54692	Centromere/kinetochore protein zw10 homolog	Zw10	22.3	959362
Q6P6P5	Solute carrier family 12 member 6	Gm21985;Slc12a6	13.1	959047
Q9CZR3	Mitochondrial import receptor subunit TOM40B	Tomm40l	24.7	957323
Q9DBX5	Cytosolic phospholipase A2;Phospholipase A2;Lysophospholipase	Pla2g4a	36.6	955900
Q9CPZ8	COX assembly mitochondrial protein homolog	Cmc1	18.9	955768
O35083	1-acyl-sn-glycerol-3-phosphate acyltransferase alpha	Agpat1	16.1	955607
Q64516	Glycerol kinase	Gyk;Gk	28.6	953555
Q8C7U7	Polypeptide N-acetylgalactosaminyltransferase 6	Galnt6	20.3	949262
Q8VDW0	ATP-dependent RNA helicase DDX39A	Ddx39a	41.7	948548
Q9QZI8	Serine incorporator 1	Serinc1	8.6	947973
B1ATP7	Zinc phosphodiesterase ELAC protein 2	Elac2	34.5	947495
Q8BG32	26S proteasome non-ATPase regulatory subunit 11	Psmd11	36.3	942543
O89079	Coatomer subunit epsilon	Cope	39.6	942517
Q6P6J9	Thioredoxin domain-containing protein 15	Txndc15	27.9	941848
B1AT92	Growth factor receptor-bound protein 2	Grb2	39.9	939408
Q8BPG6	Sulfatase-modifying factor 2	Sumf2	31.5	938587
Q9DBP5	UMP-CMP kinase	Cmpk1	52.6	937350
Q8JZQ9	Eukaryotic translation initiation factor 3 subunit B	Eif3b	25.7	931652
P0C6B7	Immunoglobulin superfamily member 6	Igsf6	23.2	931172
Q8VD31	Tapasin-related protein	Tapbpl	32.4	930522
A2AWT6	Nucleolar transcription factor 1	Ubtf	19.3	928833
E9Q9M5	Ubiquitin carboxyl-terminal hydrolase;Ubiquitin carboxyl-terminal hydrolase 19	Usp19	22.2	925302
P70372	ELAV-like protein 1	Elavl1	48.5	924087
Q61599	Rho GDP-dissociation inhibitor 2	Arhgdib	46	919462
Q64343	ATP-binding cassette sub-family G member 1	Abcg1	24.6	919347
O88746	Target of Myb protein 1	Tom1	27.2	918727
Q9Z2A7	Diacylglycerol O-acyltransferase 1	Dgat1	15.9	918600
Q9QYB1	Chloride intracellular channel protein 4	Clic4	49.8	915957
P12023	Amyloid beta A4 protein;N-APP;Soluble APP-alpha;Soluble APP-beta;C99;Beta-amyloid protein 42;Beta-amyloid protein 40;C83;P3(42);P3(40);C80;Gamma-secretase C-terminal fragment 59;Gamma-secretase C-terminal fragment 57;Gamma-secretase C-terminal fragment 50;C31	App	26.2	915540
Q99J87	Probable ATP-dependent RNA helicase DHX58	Dhx58	47.1	913060
P54823	Probable ATP-dependent RNA helicase DDX6	Ddx6	31.1	908218
Q03963	Interferon-induced, double-stranded RNA-activated protein kinase	Eif2ak2	35.7	906212
Q99N92	39S ribosomal protein L27, mitochondrial	Mrpl27	45.3	905433
Q8BP40	Lysophosphatidic acid phosphatase type 6	Acp6	24.2	904543
Q8CIV2	Membralin	Tmem259	17.4	900843
Q91XL9	Oxysterol-binding protein-related protein 1;Oxysterol-binding protein	Osbpl1a	20	899432
Q8K358	Phosphatidylinositol glycan anchor biosynthesis class U protein	Pigu	14.1	899320
Q99N69	Leupaxin	Lpxn	32.6	899232
O70572	Sphingomyelin phosphodiesterase 2	Smpd2	38.7	897872
E9Q5I9	26S proteasome non-ATPase regulatory subunit 13	Psmd13	28.4	895937
Q91VC3	Eukaryotic initiation factor 4A-III	Eif4a3;Gm8994	34.1	895863
Q3V009	Transmembrane emp24 domain-containing protein 1	Tmed1	27.3	892107
Q9D8T2	Gasdermin-D	Gsdmdc1	27.9	890335
Q920L1	Fatty acid desaturase 1	Fads1	18.6	889523
Q8BK67	Protein RCC2	Rcc2	26.5	888543
O70172	Phosphatidylinositol 5-phosphate 4-kinase type-2 alpha	Pip4k2a	16.5	888340
Q61559	IgG receptor FcRn large subunit p51	Fcgrt	20	885138
A2AE89	Glutathione S-transferase Mu 1	Gstm1	36.3	884950
P15702	Leukosialin	Spn	20	883500
Q5SSJ1		Wfdc17	59.2	882877
Q6Y685	Transforming acidic coiled-coil-containing protein 1	Tacc1	32.9	881912
Q543K9	Purine nucleoside phosphorylase	Pnp	56.1	879885
Q8BMG7	Rab3 GTPase-activating protein non-catalytic subunit	Rab3gap2	17.5	877248
Q99KP6	Pre-mRNA-processing factor 19	Prpf19	35.7	876530
O55242	Sigma non-opioid intracellular receptor 1	Sigmar1	24.2	875712
Q9EQC5	N-terminal kinase-like protein	Scyl1	22.8	875150
O54988	STE20-like serine/threonine-protein kinase	Slk	18.1	873583
J3QP68	Nucleosome assembly protein 1-like 1	Gm4204;Nap1l1	33.6	872187
P46471	26S protease regulatory subunit 7	Psmc2	41.8	871458
Q62433	Protein NDRG1	Ndrg1	21.3	870853
E9QA46	Peroxisomal biogenesis factor 3	Pex3	26.5	869688
P06745	Glucose-6-phosphate isomerase	Gpi;Gm1840	24.2	868705
O35387	HCLS1-associated protein X-1	Hax1	30	867630
Q3U2G2	Heat shock 70 kDa protein 4	Hspa4	29.7	867340
Q9DCR2	AP-3 complex subunit sigma-1	Ap3s1	28	862855
Q9CR58	Kidney mitochondrial carrier protein 1	Slc25a30	25.8	859508
Q9D270	Probable palmitoyltransferase ZDHHC21	Zdhhc21	19.2	856010
Q9CQI6	Coactosin-like protein	Cotl1	56.3	855928
Q8CIN4	Serine/threonine-protein kinase PAK 2;PAK-2p27;PAK-2p34	Pak2	37.4	854610
O55013	Trafficking protein particle complex subunit 3	Trappc3	39.4	853158
Q8BSF4	Phosphatidylserine decarboxylase proenzyme;Phosphatidylserine decarboxylase alpha chain;Phosphatidylserine decarboxylase beta chain	Pisd;Gm20671	25.1	852932
I7HPY1	Protein FAM3A	Fam3a	42.2	846323
Q99JT1	Glutamyl-tRNA(Gln) amidotransferase subunit B, mitochondrial	Pet112	25.9	843787
Q80SY3	V-type proton ATPase subunit d 2	Atp6v0d2	37.7	840873
Q8R5A3	Amyloid beta A4 precursor protein-binding family B member 1-interacting protein	Apbb1ip	17.2	840440
Q6IRU2	Tropomyosin alpha-4 chain	Tpm4	48.4	835662
Q9JIQ3	Diablo homolog, mitochondrial	Diablo	18.6	832687
A2ARZ7	Ras-related protein Rab-22A	Rab22a	53.5	831393
B1AXN9	Ribosomal protein S6 kinase alpha-3	Rps6ka3	34	829610
P97823	Acyl-protein thioesterase 1	Lypla1	45.7	826960
Q8BP47	Asparagine--tRNA ligase, cytoplasmic	Nars	30.8	826172
O35153	BET1-like protein	Bet1l	37.8	825600
Q9D4H1	Exocyst complex component 2	Exoc2	10.4	824687
P34884	Macrophage migration inhibitory factor	Mif	23.5	824145
Q8C570	mRNA export factor	Rae1	46.2	820623
Q14CH7	Alanine--tRNA ligase, mitochondrial	Aars2	22.4	820293
Q6PGG2	GEM-interacting protein	Gmip	22.9	820272
Q64430	Copper-transporting ATPase 1	Atp7a	15.5	820257
Q9QYY8	Spastin	Spast	20.2	819548
Q5EG47	5-AMP-activated protein kinase catalytic subunit alpha-1	Prkaa1	28.1	819423
P97872	Dimethylaniline monooxygenase [N-oxide-forming] 5	Fmo5	21.2	818160
Q9D8S4	Oligoribonuclease, mitochondrial	Rexo2	36.7	817323
Q99J23	GH3 domain-containing protein	Ghdc	28.9	816628
Q3UKC1	Tax1-binding protein 1 homolog	Tax1bp1	22	816493
Q8C052	Microtubule-associated protein 1S;MAP1S heavy chain;MAP1S light chain	Map1s	16.4	816373
Q3TXS7	26S proteasome non-ATPase regulatory subunit 1	Psmd1	26.9	810995
Q8C561	LMBR1 domain-containing protein 2	Lmbrd2	20.8	810118
E9PX48	Dedicator of cytokinesis protein 7	Dock7	13.1	799363
Q9JIF3	Solute carrier family 2, facilitated glucose transporter member 8	Slc2a8	12.2	796398
Q9CQA6	Coiled-coil-helix-coiled-coil-helix domain-containing protein 1	Chchd1	22.9	796360
Q80XL6	Acyl-CoA dehydrogenase family member 11	Acad11	15	793825
Q9CR98	Protein FAM136A	Fam136a	47.1	793377
P68254	14-3-3 protein theta	Ywhaq	37.9	793060
Q60737	Casein kinase II subunit alpha	Csnk2a1	32	790895
F6T1N2	Protein Mpv17	Mpv17	41.2	790740
P97855	Ras GTPase-activating protein-binding protein 1	G3bp1	31.2	787845
Q3UMW8	Ceroid-lipofuscinosis neuronal protein 5 homolog	Cln5	15.2	787515
E9PZK7	ADP-ribosylation factor-related protein 1	Arfrp1	39	786838
Q9D8N2	Protein FAM45A	Fam45a	40.1	786838
Q501J6	Probable ATP-dependent RNA helicase DDX17	Ddx17	41.2	785050
E9Q7W0	Recombining binding protein suppressor of hairless	Rbpj;Rbpsuh-rs3	16.9	782667
K3W4Q8	Basigin	Bsg	35.3	782558
Q99N91	39S ribosomal protein L34, mitochondrial	Mrpl34	26.1	780022
Q9WTM5	RuvB-like 2	Ruvbl2	34.3	778508
Q9Z0S9	Prenylated Rab acceptor protein 1	Rabac1	17.8	777780
Q9QZI9	Serine incorporator 3	Serinc3	10.4	776393
Q6P5D8	Structural maintenance of chromosomes flexible hinge domain-containing protein 1	Smchd1	11	775575
P58044	Isopentenyl-diphosphate Delta-isomerase 1	Idi1	37.9	774738
Q3U5Q7	UMP-CMP kinase 2, mitochondrial	Cmpk2	66.2	772787
Q91YQ1	Ras-related protein Rab-7L1	Rab7l1	48	770455
P97814	Proline-serine-threonine phosphatase-interacting protein 1	Pstpip1	28.9	768160
Q3UPV6	Voltage-gated potassium channel subunit beta-2	Kcnab2	35.4	767202
B1ATV0	H(+)/Cl(-) exchange transporter 5	Clcn5	10.8	763772
Q63829	COMM domain-containing protein 3	Commd3	54.4	763427
E9Q9E9	Deleted in autism protein 1 homolog	1190002N15Rik	24	759903
P63330	Serine/threonine-protein phosphatase 2A catalytic subunit alpha isoform;Serine/threonine-protein phosphatase 2A catalytic subunit beta isoform	Ppp2ca;Ppp2cb	36.9	759818
Q6ZQ08	CCR4-NOT transcription complex subunit 1	Cnot1	7.6	757943
Q99KK2	N-acylneuraminate cytidylyltransferase	Cmas	23.6	757090
Q8BWY3	Eukaryotic peptide chain release factor subunit 1	Etf1	18.1	755898
Q9CQR2	40S ribosomal protein S21	Rps21	59	755313
Q9Z280	Phospholipase D1	Pld1	17.9	755102
P29452	Caspase-1;Caspase-1 subunit p20;Caspase-1 subunit p10	Casp1	39.8	754562
A2A815	Protein DJ-1	Park7	44.9	754373
Q6TEK5	Vitamin K epoxide reductase complex subunit 1-like protein 1	Vkorc1l1	21.6	753558
Q9QZD9	Eukaryotic translation initiation factor 3 subunit I	Eif3i	41.5	752707
Q8K310	Matrin-3	Matr3	14.8	751790
Q9WV96	Mitochondrial import inner membrane translocase subunit Tim10 B	Timm10b	53	751438
Q05D44	Eukaryotic translation initiation factor 5B	Eif5b	14.9	750917
D3YZ98	Phosphatidylinositol 3-kinase catalytic subunit type 3	Pik3c3	13.5	749603
F7CBP1	Eukaryotic translation initiation factor 4 gamma 2	Eif4g2	17.1	747617
Q9ESU7	Neutral amino acid transporter B(0)	Slc1a5	13.2	746458
D3Z6W2	Tyrosine-protein phosphatase non-receptor type;Tyrosine-protein phosphatase non-receptor type 2	Ptpn2	35	743677
Q3UMC0	Spermatogenesis-associated protein 5	Spata5	5.6	742748
Q9D0I9	Arginine--tRNA ligase, cytoplasmic	Rars	34.4	737150
Q8K072	Receptor expression-enhancing protein 4	Reep4	19.5	732503
Q8R087	Beta-1,4-galactosyltransferase 7;Xylosylprotein 4-beta-galactosyltransferase	B4galt7	23.3	732460
G5E8V9		Arfip1	33.5	732210
Q8BUY5	Translocase of inner mitochondrial membrane domain-containing protein 1	Timmdc1	22.8	731597
Q8K3K7	1-acyl-sn-glycerol-3-phosphate acyltransferase beta	Agpat2	39.2	730493
Q3V4B5	COMM domain-containing protein 6	Commd6	70.1	730377
Q6NXH2	Glycoprotein endo-alpha-1,2-mannosidase	Manea	19.7	724528
Q6PFQ7	Ras GTPase-activating protein 4	Rasa4	29.1	721255
Q3TW96	UDP-N-acetylhexosamine pyrophosphorylase-like protein 1	Uap1l1	37.7	719422
Q99MN1	Lysine--tRNA ligase	Kars	28.6	718785
Q8R4V1	NFAT activation molecule 1	Nfam1	28.2	718715
Q9EQ32	Phosphoinositide 3-kinase adapter protein 1	Pik3ap1	24.2	718583
P54751	CMP-N-acetylneuraminate-beta-galactosamide-alpha-2,3-sialyltransferase 1	St3gal1	24.6	718322
Q58NB6	Dehydrogenase/reductase SDR family member 9	Dhrs9	23.2	716373
Q6P9R2	Serine/threonine-protein kinase OSR1	Oxsr1	17.1	714668
Q8VBZ0	Dehydrogenase/reductase SDR family member on chromosome X homolog	Dhrsx	24.2	713558
[truncated: 308 more rows]

## Sheet: identified proteins (L.p.)
Uniprot identifier	Fasta headers	Sequence coverage [%]	Average LFQ intensity in untreated samples
Q5ZXP3	>sp|Q5ZXP3|CH60_LEGPH 60 kDa chaperonin OS=Legionella pneumophila subsp. pneumophila (strain Philadelphia 1 / ATCC 33152 / DSM 7513) GN=groL PE=3 SV=2	85.2	3.77377e+08
Q5ZYP5	>sp|Q5ZYP5|EFTU_LEGPH Elongation factor Tu OS=Legionella pneumophila subsp. pneumophila (strain Philadelphia 1 / ATCC 33152 / DSM 7513) GN=tuf1 PE=3 SV=1	81.6	3.10063e+08
Q5ZY12	>tr|Q5ZY12|Q5ZY12_LEGPH Putative uncharacterized protein OS=Legionella pneumophila subsp. pneumophila (strain Philadelphia 1 / ATCC 33152 / DSM 7513) GN=lpg0563 PE=4 SV=1	63.6	1.17167e+08
Q5ZYQ1	>sp|Q5ZYQ1|RL7_LEGPH 50S ribosomal protein L7/L12 OS=Legionella pneumophila subsp. pneumophila (strain Philadelphia 1 / ATCC 33152 / DSM 7513) GN=rplL PE=3 SV=1	34.9	114927000
Q5ZTW5	>tr|Q5ZTW5|Q5ZTW5_LEGPH Peptidoglycan associated lipoprotein OS=Legionella pneumophila subsp. pneumophila (strain Philadelphia 1 / ATCC 33152 / DSM 7513) GN=lpg2043 PE=3 SV=1	39.2	1.04405e+08
Q5ZUE2	>tr|Q5ZUE2|Q5ZUE2_LEGPH HupB DNA binding protein HU-beta OS=Legionella pneumophila subsp. pneumophila (strain Philadelphia 1 / ATCC 33152 / DSM 7513) GN=hupB PE=3 SV=1	59	103226500
Q5ZRA1	>sp|Q5ZRA1|ATPB_LEGPH ATP synthase subunit beta OS=Legionella pneumophila subsp. pneumophila (strain Philadelphia 1 / ATCC 33152 / DSM 7513) GN=atpD PE=3 SV=1	80.6	9.80232e+07
Q5ZXP4	>sp|Q5ZXP4|CH10_LEGPH 10 kDa chaperonin OS=Legionella pneumophila subsp. pneumophila (strain Philadelphia 1 / ATCC 33152 / DSM 7513) GN=groS PE=3 SV=1	82.3	8.82873e+07
Q5ZR99	>sp|Q5ZR99|ATPA2_LEGPH ATP synthase subunit alpha 2 OS=Legionella pneumophila subsp. pneumophila (strain Philadelphia 1 / ATCC 33152 / DSM 7513) GN=atpA2 PE=3 SV=1	65.2	8.46397e+07
Q5ZYQ3	>sp|Q5ZYQ3|RL1_LEGPH 50S ribosomal protein L1 OS=Legionella pneumophila subsp. pneumophila (strain Philadelphia 1 / ATCC 33152 / DSM 7513) GN=rplA PE=3 SV=1	80.1	81530500
Q5ZYP6	>sp|Q5ZYP6|EFG_LEGPH Elongation factor G OS=Legionella pneumophila subsp. pneumophila (strain Philadelphia 1 / ATCC 33152 / DSM 7513) GN=fusA PE=3 SV=1	74.5	76075000
Q5ZVL9	>tr|Q5ZVL9|Q5ZVL9_LEGPH 30S ribosomal protein S1 OS=Legionella pneumophila subsp. pneumophila (strain Philadelphia 1 / ATCC 33152 / DSM 7513) GN=rpsA PE=3 SV=1	60.4	7.37932e+07
Q5ZYQ0	>sp|Q5ZYQ0|RPOB_LEGPH DNA-directed RNA polymerase subunit beta OS=Legionella pneumophila subsp. pneumophila (strain Philadelphia 1 / ATCC 33152 / DSM 7513) GN=rpoB PE=3 SV=1	59.1	71299000
Q5ZYP9	>sp|Q5ZYP9|RPOC_LEGPH DNA-directed RNA polymerase subunit beta OS=Legionella pneumophila subsp. pneumophila (strain Philadelphia 1 / ATCC 33152 / DSM 7513) GN=rpoC PE=3 SV=2	65.6	64927000
Q5ZYP0	>sp|Q5ZYP0|RL2_LEGPH 50S ribosomal protein L2 OS=Legionella pneumophila subsp. pneumophila (strain Philadelphia 1 / ATCC 33152 / DSM 7513) GN=rplB PE=3 SV=1	53.5	5.93563e+07
Q5ZXE0	>sp|Q5ZXE0|MIP_LEGPH Outer membrane protein MIP OS=Legionella pneumophila subsp. pneumophila (strain Philadelphia 1 / ATCC 33152 / DSM 7513) GN=mip PE=1 SV=2	77.3	5.67037e+07
Q5ZTY3	>sp|Q5ZTY3|DNAK_LEGPH Chaperone protein DnaK OS=Legionella pneumophila subsp. pneumophila (strain Philadelphia 1 / ATCC 33152 / DSM 7513) GN=dnaK PE=3 SV=2	69.9	51139000
Q5ZYL8	>sp|Q5ZYL8|RPOA_LEGPH DNA-directed RNA polymerase subunit alpha OS=Legionella pneumophila subsp. pneumophila (strain Philadelphia 1 / ATCC 33152 / DSM 7513) GN=rpoA PE=3 SV=1	59.4	50574000
Q5ZYP3	>sp|Q5ZYP3|RL3_LEGPH 50S ribosomal protein L3 OS=Legionella pneumophila subsp. pneumophila (strain Philadelphia 1 / ATCC 33152 / DSM 7513) GN=rplC PE=3 SV=1	45.4	4.51273e+07
Q5ZS12	>sp|Q5ZS12|RL13_LEGPH 50S ribosomal protein L13 OS=Legionella pneumophila subsp. pneumophila (strain Philadelphia 1 / ATCC 33152 / DSM 7513) GN=rplM PE=3 SV=2	57.6	4.39452e+07
Q5ZVS6	>tr|Q5ZVS6|Q5ZVS6_LEGPH Glutamine synthetase, type I OS=Legionella pneumophila subsp. pneumophila (strain Philadelphia 1 / ATCC 33152 / DSM 7513) GN=glnA PE=3 SV=1	76.3	3.89258e+07
Q5ZS67	>sp|Q5ZS67|RL25_LEGPH 50S ribosomal protein L25 OS=Legionella pneumophila subsp. pneumophila (strain Philadelphia 1 / ATCC 33152 / DSM 7513) GN=rplY PE=3 SV=1	84.9	3.75198e+07
Q5ZY65	>tr|Q5ZY65|Q5ZY65_LEGPH Outer membrane protein OmpH OS=Legionella pneumophila subsp. pneumophila (strain Philadelphia 1 / ATCC 33152 / DSM 7513) GN=lpg0507 PE=3 SV=1	60.2	37452000
Q5ZV92	>sp|Q5ZV92|NDK_LEGPH Nucleoside diphosphate kinase OS=Legionella pneumophila subsp. pneumophila (strain Philadelphia 1 / ATCC 33152 / DSM 7513) GN=ndk PE=3 SV=2	87.9	37416000
Q5ZYN2	>sp|Q5ZYN2|RL24_LEGPH 50S ribosomal protein L24 OS=Legionella pneumophila subsp. pneumophila (strain Philadelphia 1 / ATCC 33152 / DSM 7513) GN=rplX PE=3 SV=1	69.7	3.68693e+07
Q5ZRB7	>tr|Q5ZRB7|Q5ZRB7_LEGPH Peroxynitrite reductase, AhpC/Tsa family OS=Legionella pneumophila subsp. pneumophila (strain Philadelphia 1 / ATCC 33152 / DSM 7513) GN=lpg2965 PE=4 SV=1	82.6	3.59787e+07
Q5ZUS9	>sp|Q5ZUS9|EFTS_LEGPH Elongation factor Ts OS=Legionella pneumophila subsp. pneumophila (strain Philadelphia 1 / ATCC 33152 / DSM 7513) GN=tsf PE=3 SV=2	72.9	3.55483e+07
Q5ZYQ4	>sp|Q5ZYQ4|RL11_LEGPH 50S ribosomal protein L11 OS=Legionella pneumophila subsp. pneumophila (strain Philadelphia 1 / ATCC 33152 / DSM 7513) GN=rplK PE=3 SV=1	57.6	33977500
Q5ZYH7	>sp|Q5ZYH7|RL19_LEGPH 50S ribosomal protein L19 OS=Legionella pneumophila subsp. pneumophila (strain Philadelphia 1 / ATCC 33152 / DSM 7513) GN=rplS PE=3 SV=1	63.6	32311500
Q5ZUD8	>sp|Q5ZUD8|TIG_LEGPH Trigger factor OS=Legionella pneumophila subsp. pneumophila (strain Philadelphia 1 / ATCC 33152 / DSM 7513) GN=tig PE=3 SV=1	54.9	31829500
Q5ZYP7	>sp|Q5ZYP7|RS7_LEGPH 30S ribosomal protein S7 OS=Legionella pneumophila subsp. pneumophila (strain Philadelphia 1 / ATCC 33152 / DSM 7513) GN=rpsG PE=3 SV=1	58.3	2.91208e+07
Q5ZV44	>tr|Q5ZV44|Q5ZV44_LEGPH Enoyl CoA hydratase OS=Legionella pneumophila subsp. pneumophila (strain Philadelphia 1 / ATCC 33152 / DSM 7513) GN=yfcX PE=4 SV=1	51.2	2.82332e+07
P37032	>sp|P37032|ACON_LEGPH Aconitate hydratase OS=Legionella pneumophila subsp. pneumophila (strain Philadelphia 1 / ATCC 33152 / DSM 7513) GN=acn PE=3 SV=1	50.4	2.77577e+07
Q5ZYL9	>sp|Q5ZYL9|RS4_LEGPH 30S ribosomal protein S4 OS=Legionella pneumophila subsp. pneumophila (strain Philadelphia 1 / ATCC 33152 / DSM 7513) GN=rpsD PE=3 SV=1	46.6	2.76093e+07
Q5ZYN7	>sp|Q5ZYN7|RS3_LEGPH 30S ribosomal protein S3 OS=Legionella pneumophila subsp. pneumophila (strain Philadelphia 1 / ATCC 33152 / DSM 7513) GN=rpsC PE=3 SV=1	74.8	2.73737e+07
Q5ZRW5	>tr|Q5ZRW5|Q5ZRW5_LEGPH Putative uncharacterized protein OS=Legionella pneumophila subsp. pneumophila (strain Philadelphia 1 / ATCC 33152 / DSM 7513) GN=lpg2761 PE=4 SV=1	61.8	2.65748e+07
Q5ZUS8	>sp|Q5ZUS8|RS2_LEGPH 30S ribosomal protein S2 OS=Legionella pneumophila subsp. pneumophila (strain Philadelphia 1 / ATCC 33152 / DSM 7513) GN=rpsB PE=3 SV=2	70.1	25851500
Q5ZYA2	>tr|Q5ZYA2|Q5ZYA2_LEGPH Fructose bisphosphate aldolase OS=Legionella pneumophila subsp. pneumophila (strain Philadelphia 1 / ATCC 33152 / DSM 7513) GN=lpg0470 PE=4 SV=1	43.5	2.56027e+07
Q5ZY40	>tr|Q5ZY40|Q5ZY40_LEGPH Dihydrolipoamide succinyltransferase OS=Legionella pneumophila subsp. pneumophila (strain Philadelphia 1 / ATCC 33152 / DSM 7513) GN=sucB PE=3 SV=1	52.6	2.47603e+07
Q5ZV51	>sp|Q5ZV51|RL9_LEGPH 50S ribosomal protein L9 OS=Legionella pneumophila subsp. pneumophila (strain Philadelphia 1 / ATCC 33152 / DSM 7513) GN=rplI PE=3 SV=1	56.4	24673500
Q5ZYN1	>sp|Q5ZYN1|RL5_LEGPH 50S ribosomal protein L5 OS=Legionella pneumophila subsp. pneumophila (strain Philadelphia 1 / ATCC 33152 / DSM 7513) GN=rplE PE=3 SV=1	75.3	2.37807e+07
Q5ZS68	>sp|Q5ZS68|RL21_LEGPH 50S ribosomal protein L21 OS=Legionella pneumophila subsp. pneumophila (strain Philadelphia 1 / ATCC 33152 / DSM 7513) GN=rplU PE=3 SV=1	47.6	2.35703e+07
Q5ZYM7	>sp|Q5ZYM7|RL18_LEGPH 50S ribosomal protein L18 OS=Legionella pneumophila subsp. pneumophila (strain Philadelphia 1 / ATCC 33152 / DSM 7513) GN=rplR PE=3 SV=2	42	2.29448e+07
Q5ZT13	>sp|Q5ZT13|MDH_LEGPH Malate dehydrogenase OS=Legionella pneumophila subsp. pneumophila (strain Philadelphia 1 / ATCC 33152 / DSM 7513) GN=mdh PE=3 SV=1	70	22868200
Q5ZT86	>tr|Q5ZT86|Q5ZT86_LEGPH Glu/Leu/Phe/Val dehydrogenase OS=Legionella pneumophila subsp. pneumophila (strain Philadelphia 1 / ATCC 33152 / DSM 7513) GN=lpg2276 PE=3 SV=1	46.8	2.24868e+07
Q5ZUH3	>tr|Q5ZUH3|Q5ZUH3_LEGPH Acyl CoA C-acetyltransferase OS=Legionella pneumophila subsp. pneumophila (strain Philadelphia 1 / ATCC 33152 / DSM 7513) GN=atoB PE=3 SV=1	55.1	2.23197e+07
Q5ZYM8	>sp|Q5ZYM8|RL6_LEGPH 50S ribosomal protein L6 OS=Legionella pneumophila subsp. pneumophila (strain Philadelphia 1 / ATCC 33152 / DSM 7513) GN=rplF PE=3 SV=1	78.2	2.21883e+07
Q5ZUR7	>tr|Q5ZUR7|Q5ZUR7_LEGPH Oxidoreductase, acyl CoA dehydrogenase family OS=Legionella pneumophila subsp. pneumophila (strain Philadelphia 1 / ATCC 33152 / DSM 7513) GN=yafH PE=4 SV=1	53.4	21565000
Q5ZYQ2	>sp|Q5ZYQ2|RL10_LEGPH 50S ribosomal protein L10 OS=Legionella pneumophila subsp. pneumophila (strain Philadelphia 1 / ATCC 33152 / DSM 7513) GN=rplJ PE=3 SV=1	36.2	2.12332e+07
Q5ZR97	>sp|Q5ZR97|ATPF_LEGPH ATP synthase subunit b OS=Legionella pneumophila subsp. pneumophila (strain Philadelphia 1 / ATCC 33152 / DSM 7513) GN=atpF PE=3 SV=1	46.2	2.05977e+07
Q5ZYM4	>sp|Q5ZYM4|RL15_LEGPH 50S ribosomal protein L15 OS=Legionella pneumophila subsp. pneumophila (strain Philadelphia 1 / ATCC 33152 / DSM 7513) GN=rplO PE=3 SV=1	53.5	20291500
Q5ZZ73	>tr|Q5ZZ73|Q5ZZ73_LEGPH Glyceraldehyde 3-phosphate dehydrogenase OS=Legionella pneumophila subsp. pneumophila (strain Philadelphia 1 / ATCC 33152 / DSM 7513) GN=gap PE=3 SV=1	76.3	20266300
Q5ZYM6	>sp|Q5ZYM6|RS5_LEGPH 30S ribosomal protein S5 OS=Legionella pneumophila subsp. pneumophila (strain Philadelphia 1 / ATCC 33152 / DSM 7513) GN=rpsE PE=3 SV=1	66.1	2.01508e+07
Q5ZT57	>sp|Q5ZT57|SECB_LEGPH Protein-export protein SecB OS=Legionella pneumophila subsp. pneumophila (strain Philadelphia 1 / ATCC 33152 / DSM 7513) GN=secB PE=3 SV=1	95.7	1.99627e+07
Q5ZV43	>tr|Q5ZV43|Q5ZV43_LEGPH Thiolase OS=Legionella pneumophila subsp. pneumophila (strain Philadelphia 1 / ATCC 33152 / DSM 7513) GN=lpg1597 PE=3 SV=1	82.5	19437000
Q5ZYN4	>sp|Q5ZYN4|RS17_LEGPH 30S ribosomal protein S17 OS=Legionella pneumophila subsp. pneumophila (strain Philadelphia 1 / ATCC 33152 / DSM 7513) GN=rpsQ PE=3 SV=1	46.4	1.93503e+07
Q5ZRX1	>sp|Q5ZRX1|Y2755_LEGPH Nucleoid-associated protein lpg2755 OS=Legionella pneumophila subsp. pneumophila (strain Philadelphia 1 / ATCC 33152 / DSM 7513) GN=lpg2755 PE=3 SV=1	83	1.93449e+07
Q5ZYM9	>sp|Q5ZYM9|RS8_LEGPH 30S ribosomal protein S8 OS=Legionella pneumophila subsp. pneumophila (strain Philadelphia 1 / ATCC 33152 / DSM 7513) GN=rpsH PE=3 SV=2	54.2	1.9208e+07
Q5ZXB6	>tr|Q5ZXB6|Q5ZXB6_LEGPH Isocitrate dehydrogenase [NADP] OS=Legionella pneumophila subsp. pneumophila (strain Philadelphia 1 / ATCC 33152 / DSM 7513) GN=icd PE=3 SV=1	54	1.86604e+07
Q5ZUF7	>tr|Q5ZUF7|Q5ZUF7_LEGPH 27 kDa outer membrane protein OS=Legionella pneumophila subsp. pneumophila (strain Philadelphia 1 / ATCC 33152 / DSM 7513) GN=com1 PE=4 SV=1	62.5	1.8405e+07
Q5ZRP4	>sp|Q5ZRP4|GLMS_LEGPH Glutamine--fructose-6-phosphate aminotransferase [isomerizing] OS=Legionella pneumophila subsp. pneumophila (strain Philadelphia 1 / ATCC 33152 / DSM 7513) GN=glmS PE=3 SV=3	54.6	1.82632e+07
Q5ZY39	>tr|Q5ZY39|Q5ZY39_LEGPH Succinyl-CoA ligase [ADP-forming] subunit beta OS=Legionella pneumophila subsp. pneumophila (strain Philadelphia 1 / ATCC 33152 / DSM 7513) GN=sucC PE=3 SV=1	63.3	17848500
Q5ZY43	>tr|Q5ZY43|Q5ZY43_LEGPH Succinate dehydrogenase flavoprotein subunit A OS=Legionella pneumophila subsp. pneumophila (strain Philadelphia 1 / ATCC 33152 / DSM 7513) GN=sdhA PE=4 SV=1	63.7	17769000
Q5ZY38	>tr|Q5ZY38|Q5ZY38_LEGPH Succinyl-CoA ligase [ADP-forming] subunit alpha OS=Legionella pneumophila subsp. pneumophila (strain Philadelphia 1 / ATCC 33152 / DSM 7513) GN=sucD PE=3 SV=1	83.5	1.74921e+07
Q5ZYL7	>sp|Q5ZYL7|RL17_LEGPH 50S ribosomal protein L17 OS=Legionella pneumophila subsp. pneumophila (strain Philadelphia 1 / ATCC 33152 / DSM 7513) GN=rplQ PE=3 SV=1	53.5	1.67602e+07
Q5ZYP2	>sp|Q5ZYP2|RL4_LEGPH 50S ribosomal protein L4 OS=Legionella pneumophila subsp. pneumophila (strain Philadelphia 1 / ATCC 33152 / DSM 7513) GN=rplD PE=3 SV=1	71.3	1.66588e+07
Q5ZY41	>tr|Q5ZY41|Q5ZY41_LEGPH 2-oxoglutarate dehydrogenase E1 component OS=Legionella pneumophila subsp. pneumophila (strain Philadelphia 1 / ATCC 33152 / DSM 7513) GN=sucA PE=4 SV=1	50.7	1.65826e+07
Q5ZVD8	>tr|Q5ZVD8|Q5ZVD8_LEGPH Dihydrolipoyl dehydrogenase OS=Legionella pneumophila subsp. pneumophila (strain Philadelphia 1 / ATCC 33152 / DSM 7513) GN=lpdA PE=3 SV=1	44.7	16043300
Q5ZUL9	>tr|Q5ZUL9|Q5ZUL9_LEGPH Ribonucleoside-diphosphate reductase OS=Legionella pneumophila subsp. pneumophila (strain Philadelphia 1 / ATCC 33152 / DSM 7513) GN=nrdA PE=3 SV=1	49.9	15659500
Q5ZXI3	>tr|Q5ZXI3|Q5ZXI3_LEGPH LPS biosynthesis protein, PseA-like OS=Legionella pneumophila subsp. pneumophila (strain Philadelphia 1 / ATCC 33152 / DSM 7513) GN=lpg0748 PE=4 SV=1	56.3	15529900
Q5ZYN8	>sp|Q5ZYN8|RL22_LEGPH 50S ribosomal protein L22 OS=Legionella pneumophila subsp. pneumophila (strain Philadelphia 1 / ATCC 33152 / DSM 7513) GN=rplV PE=3 SV=1	48.2	1.54968e+07
Q5ZYN0	>sp|Q5ZYN0|RS14_LEGPH 30S ribosomal protein S14 OS=Legionella pneumophila subsp. pneumophila (strain Philadelphia 1 / ATCC 33152 / DSM 7513) GN=rpsN PE=3 SV=2	45	1.53402e+07
Q5ZRV8	>sp|Q5ZRV8|PNP_LEGPH Polyribonucleotide nucleotidyltransferase OS=Legionella pneumophila subsp. pneumophila (strain Philadelphia 1 / ATCC 33152 / DSM 7513) GN=pnp PE=3 SV=1	51	14927500
Q5ZT38	>tr|Q5ZT38|Q5ZT38_LEGPH CG18304 gene product OS=Legionella pneumophila subsp. pneumophila (strain Philadelphia 1 / ATCC 33152 / DSM 7513) GN=lpg2327 PE=4 SV=1	47.5	14746300
Q5ZX09	>tr|Q5ZX09|Q5ZX09_LEGPH Alanine dehydrogenase OS=Legionella pneumophila subsp. pneumophila (strain Philadelphia 1 / ATCC 33152 / DSM 7513) GN=ald PE=3 SV=1	63.5	14258650
Q5ZVP4	>tr|Q5ZVP4|Q5ZVP4_LEGPH Acyl carrier protein OS=Legionella pneumophila subsp. pneumophila (strain Philadelphia 1 / ATCC 33152 / DSM 7513) GN=acpP PE=3 SV=1	18.3	14255550
Q5ZVT8	>tr|Q5ZVT8|Q5ZVT8_LEGPH 3-hydroxyacyl CoA dehydrogenase oxidoreductase protein/ OS=Legionella pneumophila subsp. pneumophila (strain Philadelphia 1 / ATCC 33152 / DSM 7513) GN=fadB PE=4 SV=1	57.8	1.42084e+07
Q5ZRE8	>tr|Q5ZRE8|Q5ZRE8_LEGPH Transcription termination factor Rho OS=Legionella pneumophila subsp. pneumophila (strain Philadelphia 1 / ATCC 33152 / DSM 7513) GN=rho PE=3 SV=1	63.1	14107550
Q5ZRJ7	>tr|Q5ZRJ7|Q5ZRJ7_LEGPH Putative uncharacterized protein OS=Legionella pneumophila subsp. pneumophila (strain Philadelphia 1 / ATCC 33152 / DSM 7513) GN=lpg2884 PE=4 SV=1	36.7	1.40731e+07
Q5ZUR9	>tr|Q5ZUR9|Q5ZUR9_LEGPH Inosine-5-monophosphate dehydrogenase OS=Legionella pneumophila subsp. pneumophila (strain Philadelphia 1 / ATCC 33152 / DSM 7513) GN=guaB PE=3 SV=1	62.4	1.39924e+07
Q5ZRV7	>sp|Q5ZRV7|RS15_LEGPH 30S ribosomal protein S15 OS=Legionella pneumophila subsp. pneumophila (strain Philadelphia 1 / ATCC 33152 / DSM 7513) GN=rpsO PE=3 SV=1	71.4	1.38188e+07
Q5ZRU4	>tr|Q5ZRU4|Q5ZRU4_LEGPH NADH dehydrogenase I, G subunit OS=Legionella pneumophila subsp. pneumophila (strain Philadelphia 1 / ATCC 33152 / DSM 7513) GN=nuoG PE=4 SV=1	59.3	1.36209e+07
Q5ZYP8	>sp|Q5ZYP8|RS12_LEGPH 30S ribosomal protein S12 OS=Legionella pneumophila subsp. pneumophila (strain Philadelphia 1 / ATCC 33152 / DSM 7513) GN=rpsL PE=3 SV=1	53.2	1.35962e+07
Q5ZXT1	>sp|Q5ZXT1|RL31_LEGPH 50S ribosomal protein L31 OS=Legionella pneumophila subsp. pneumophila (strain Philadelphia 1 / ATCC 33152 / DSM 7513) GN=rpmE PE=3 SV=1	54.7	1.3539e+07
Q5ZY32	>tr|Q5ZY32|Q5ZY32_LEGPH Probable membrane protein YdgA-like OS=Legionella pneumophila subsp. pneumophila (strain Philadelphia 1 / ATCC 33152 / DSM 7513) GN=lpg0541 PE=4 SV=1	74.7	13534750
Q5ZT15	>tr|Q5ZT15|Q5ZT15_LEGPH Alkylhydroperoxide reductase, AhpC/TSA family OS=Legionella pneumophila subsp. pneumophila (strain Philadelphia 1 / ATCC 33152 / DSM 7513) GN=lpg2350 PE=4 SV=1	81.1	1.31171e+07
Q5ZXC1	>tr|Q5ZXC1|Q5ZXC1_LEGPH Rod shape determining protein MreB OS=Legionella pneumophila subsp. pneumophila (strain Philadelphia 1 / ATCC 33152 / DSM 7513) GN=mreB PE=4 SV=1	47.3	12636450
Q5ZS07	>sp|Q5ZS07|RL20_LEGPH 50S ribosomal protein L20 OS=Legionella pneumophila subsp. pneumophila (strain Philadelphia 1 / ATCC 33152 / DSM 7513) GN=rplT PE=3 SV=1	37	1.26214e+07
Q5ZUD9	>sp|Q5ZUD9|CLPP_LEGPH ATP-dependent Clp protease proteolytic subunit OS=Legionella pneumophila subsp. pneumophila (strain Philadelphia 1 / ATCC 33152 / DSM 7513) GN=clpP PE=3 SV=1	29.4	1.17371e+07
Q5ZUE1	>tr|Q5ZUE1|Q5ZUE1_LEGPH Lon protease OS=Legionella pneumophila subsp. pneumophila (strain Philadelphia 1 / ATCC 33152 / DSM 7513) GN=lon PE=3 SV=1	55.4	1.14241e+07
Q5ZRV3	>tr|Q5ZRV3|Q5ZRV3_LEGPH N utilization substance protein A OS=Legionella pneumophila subsp. pneumophila (strain Philadelphia 1 / ATCC 33152 / DSM 7513) GN=nusA PE=4 SV=1	50	11406150
Q5ZV48	>sp|Q5ZV48|RS6_LEGPH 30S ribosomal protein S6 OS=Legionella pneumophila subsp. pneumophila (strain Philadelphia 1 / ATCC 33152 / DSM 7513) GN=rpsF PE=3 SV=1	75.9	1.12666e+07
Q5ZUE0	>sp|Q5ZUE0|CLPX_LEGPH ATP-dependent Clp protease ATP-binding subunit ClpX OS=Legionella pneumophila subsp. pneumophila (strain Philadelphia 1 / ATCC 33152 / DSM 7513) GN=clpX PE=3 SV=2	49.8	1.12666e+07
Q5ZRV4	>sp|Q5ZRV4|IF2_LEGPH Translation initiation factor IF-2 OS=Legionella pneumophila subsp. pneumophila (strain Philadelphia 1 / ATCC 33152 / DSM 7513) GN=infB PE=3 SV=1	56.3	11264200
Q5ZRS0	>tr|Q5ZRS0|Q5ZRS0_LEGPH Serine protein kinase OS=Legionella pneumophila subsp. pneumophila (strain Philadelphia 1 / ATCC 33152 / DSM 7513) GN=prkA PE=4 SV=1	47.5	1.12212e+07
Q5ZVU0	>tr|Q5ZVU0|Q5ZVU0_LEGPH L-lysine dehydrogenase OS=Legionella pneumophila subsp. pneumophila (strain Philadelphia 1 / ATCC 33152 / DSM 7513) GN=lpg1350 PE=4 SV=1	36.2	1.10823e+07
Q5ZS30	>tr|Q5ZS30|Q5ZS30_LEGPH IcmX (IcmY) OS=Legionella pneumophila subsp. pneumophila (strain Philadelphia 1 / ATCC 33152 / DSM 7513) GN=icmX PE=4 SV=1	51.5	1.1004e+07
Q5ZRT2	>tr|Q5ZRT2|Q5ZRT2_LEGPH ATP-dependent zinc metalloprotease FtsH OS=Legionella pneumophila subsp. pneumophila (strain Philadelphia 1 / ATCC 33152 / DSM 7513) GN=ftsH PE=3 SV=1	51.5	1.09342e+07
Q5ZT68	>tr|Q5ZT68|Q5ZT68_LEGPH Ribonuclease E OS=Legionella pneumophila subsp. pneumophila (strain Philadelphia 1 / ATCC 33152 / DSM 7513) GN=rne PE=4 SV=1	50.5	1.06248e+07
Q5ZYM0	>sp|Q5ZYM0|RS11_LEGPH 30S ribosomal protein S11 OS=Legionella pneumophila subsp. pneumophila (strain Philadelphia 1 / ATCC 33152 / DSM 7513) GN=rpsK PE=3 SV=1	37.9	1.06088e+07
Q5ZYR8	>tr|Q5ZYR8|Q5ZYR8_LEGPH Long chain acyl-CoA dehydrogenase OS=Legionella pneumophila subsp. pneumophila (strain Philadelphia 1 / ATCC 33152 / DSM 7513) GN=lpg0293 PE=4 SV=1	47.3	10540350
Q5ZVS1	>sp|Q5ZVS1|HTPG_LEGPH Chaperone protein HtpG OS=Legionella pneumophila subsp. pneumophila (strain Philadelphia 1 / ATCC 33152 / DSM 7513) GN=htpG PE=3 SV=1	59.2	10337150
Q5ZYP4	>sp|Q5ZYP4|RS10_LEGPH 30S ribosomal protein S10 OS=Legionella pneumophila subsp. pneumophila (strain Philadelphia 1 / ATCC 33152 / DSM 7513) GN=rpsJ PE=3 SV=1	50.5	1.03025e+07
Q5ZRE7	>tr|Q5ZRE7|Q5ZRE7_LEGPH Thioredoxin OS=Legionella pneumophila subsp. pneumophila (strain Philadelphia 1 / ATCC 33152 / DSM 7513) GN=trxA PE=3 SV=1	73.1	1.02902e+07
Q5ZW82	>tr|Q5ZW82|Q5ZW82_LEGPH Cold shock domain family protein CspA OS=Legionella pneumophila subsp. pneumophila (strain Philadelphia 1 / ATCC 33152 / DSM 7513) GN=lpg1205 PE=3 SV=1	74.7	9.88003e+06
Q5ZVH7	>sp|Q5ZVH7|SECA_LEGPH Protein translocase subunit SecA OS=Legionella pneumophila subsp. pneumophila (strain Philadelphia 1 / ATCC 33152 / DSM 7513) GN=secA PE=3 SV=2	41.2	9.85377e+06
Q5ZVD1	>tr|Q5ZVD1|Q5ZVD1_LEGPH D-alanyl-D-alanine carboxypeptidase OS=Legionella pneumophila subsp. pneumophila (strain Philadelphia 1 / ATCC 33152 / DSM 7513) GN=lpg1509 PE=3 SV=1	60	9.74187e+06
Q5ZUE3	>tr|Q5ZUE3|Q5ZUE3_LEGPH Peptidyl prolyl cis-trans isomerase D OS=Legionella pneumophila subsp. pneumophila (strain Philadelphia 1 / ATCC 33152 / DSM 7513) GN=ppiD PE=4 SV=1	61.9	9.70828e+06
Q5ZS69	>sp|Q5ZS69|RL27_LEGPH 50S ribosomal protein L27 OS=Legionella pneumophila subsp. pneumophila (strain Philadelphia 1 / ATCC 33152 / DSM 7513) GN=rpmA PE=3 SV=1	59.8	9.13737e+06
Q5ZYC1	>tr|Q5ZYC1|Q5ZYC1_LEGPH IcmE (DotG) OS=Legionella pneumophila subsp. pneumophila (strain Philadelphia 1 / ATCC 33152 / DSM 7513) GN=icmE PE=4 SV=1	26.5	9.12162e+06
Q5ZTY6	>sp|Q5ZTY6|METK_LEGPH S-adenosylmethionine synthase OS=Legionella pneumophila subsp. pneumophila (strain Philadelphia 1 / ATCC 33152 / DSM 7513) GN=metK PE=3 SV=1	68.1	9080800
Q5ZRQ5	>tr|Q5ZRQ5|Q5ZRQ5_LEGPH Cold shock protein CspE OS=Legionella pneumophila subsp. pneumophila (strain Philadelphia 1 / ATCC 33152 / DSM 7513) GN=lpg2825 PE=3 SV=1	52.9	9.06173e+06
Q5ZXM8	>tr|Q5ZXM8|Q5ZXM8_LEGPH ABC transporter, ABC binding protein OS=Legionella pneumophila subsp. pneumophila (strain Philadelphia 1 / ATCC 33152 / DSM 7513) GN=lpg0703 PE=3 SV=1	50.1	8968650
Q5ZVB1	>tr|Q5ZVB1|Q5ZVB1_LEGPH 2-methylcitrate dehydratase PrpD OS=Legionella pneumophila subsp. pneumophila (strain Philadelphia 1 / ATCC 33152 / DSM 7513) GN=prpD PE=4 SV=1	53.3	8.91458e+06
Q5ZUP3	>tr|Q5ZUP3|Q5ZUP3_LEGPH ClpB protein OS=Legionella pneumophila subsp. pneumophila (strain Philadelphia 1 / ATCC 33152 / DSM 7513) GN=clpB PE=3 SV=1	60.4	8.87193e+06
Q5ZXB4	>tr|Q5ZXB4|Q5ZXB4_LEGPH ATP binding protease component ClpA OS=Legionella pneumophila subsp. pneumophila (strain Philadelphia 1 / ATCC 33152 / DSM 7513) GN=cl PE=3 SV=1	37.9	8855700
Q5ZY42	>tr|Q5ZY42|Q5ZY42_LEGPH Succinate dehydrogenase iron-sulfur protein subunit B OS=Legionella pneumophila subsp. pneumophila (strain Philadelphia 1 / ATCC 33152 / DSM 7513) GN=sdhB PE=4 SV=1	68.8	8798750
Q5ZV49	>sp|Q5ZV49|RS18_LEGPH 30S ribosomal protein S18 OS=Legionella pneumophila subsp. pneumophila (strain Philadelphia 1 / ATCC 33152 / DSM 7513) GN=rpsR PE=3 SV=1	50.7	8.75122e+06
Q5ZV82	>tr|Q5ZV82|Q5ZV82_LEGPH Pyruvate dehydrogenase E1 alpha subunit OS=Legionella pneumophila subsp. pneumophila (strain Philadelphia 1 / ATCC 33152 / DSM 7513) GN=lpg1558 PE=4 SV=1	57.1	8.71738e+06
Q5ZXF0	>tr|Q5ZXF0|Q5ZXF0_LEGPH Carbon storage regulator homolog OS=Legionella pneumophila subsp. pneumophila (strain Philadelphia 1 / ATCC 33152 / DSM 7513) GN=csrA-2 PE=3 SV=1	63.4	8647750
Q5ZY88	>tr|Q5ZY88|Q5ZY88_LEGPH HflK protein OS=Legionella pneumophila subsp. pneumophila (strain Philadelphia 1 / ATCC 33152 / DSM 7513) GN=hflK PE=4 SV=1	48.4	8.51133e+06
Q5ZY96	>tr|Q5ZY96|Q5ZY96_LEGPH Sigma-54 modulation protein OS=Legionella pneumophila subsp. pneumophila (strain Philadelphia 1 / ATCC 33152 / DSM 7513) GN=lpg0476 PE=4 SV=1	63.6	8.47057e+06
Q5ZT07	>sp|Q5ZT07|RS21_LEGPH 30S ribosomal protein S21 OS=Legionella pneumophila subsp. pneumophila (strain Philadelphia 1 / ATCC 33152 / DSM 7513) GN=rpsU PE=3 SV=1	38	8.34812e+06
Q5ZUJ7	>sp|Q5ZUJ7|RECA_LEGPH Protein RecA OS=Legionella pneumophila subsp. pneumophila (strain Philadelphia 1 / ATCC 33152 / DSM 7513) GN=recA PE=3 SV=1	67.5	8.33233e+06
Q5ZUB8	>tr|Q5ZUB8|Q5ZUB8_LEGPH Lipase OS=Legionella pneumophila subsp. pneumophila (strain Philadelphia 1 / ATCC 33152 / DSM 7513) GN=lpg1889 PE=4 SV=1	69.5	8325500
Q5ZU06	>tr|Q5ZU06|Q5ZU06_LEGPH Transmembrane protein YajC, preprotein translocase subunit OS=Legionella pneumophila subsp. pneumophila (strain Philadelphia 1 / ATCC 33152 / DSM 7513) GN=yajC PE=4 SV=1	43.2	8.32092e+06
Q5ZVV9	>tr|Q5ZVV9|Q5ZVV9_LEGPH Protease DO OS=Legionella pneumophila subsp. pneumophila (strain Philadelphia 1 / ATCC 33152 / DSM 7513) GN=htrA PE=4 SV=1	46.1	8.30007e+06
Q5ZV59	>tr|Q5ZV59|Q5ZV59_LEGPH NAD-glutamate dehydrogenase OS=Legionella pneumophila subsp. pneumophila (strain Philadelphia 1 / ATCC 33152 / DSM 7513) GN=lpg1581 PE=4 SV=1	35.4	8.29462e+06
Q5ZVD6	>tr|Q5ZVD6|Q5ZVD6_LEGPH Pyruvate dehydrogenase E1 component OS=Legionella pneumophila subsp. pneumophila (strain Philadelphia 1 / ATCC 33152 / DSM 7513) GN=aceE PE=3 SV=1	47.8	8266200
Q5ZY87	>tr|Q5ZY87|Q5ZY87_LEGPH Protein HflC OS=Legionella pneumophila subsp. pneumophila (strain Philadelphia 1 / ATCC 33152 / DSM 7513) GN=hflC PE=3 SV=1	59.2	8125200
Q5ZY15	>tr|Q5ZY15|Q5ZY15_LEGPH Acetyoacetyl CoA reductase OS=Legionella pneumophila subsp. pneumophila (strain Philadelphia 1 / ATCC 33152 / DSM 7513) GN=phaB PE=3 SV=1	62.9	8.10873e+06
Q5ZVB0	>tr|Q5ZVB0|Q5ZVB0_LEGPH Citrate synthase OS=Legionella pneumophila subsp. pneumophila (strain Philadelphia 1 / ATCC 33152 / DSM 7513) GN=lpg1530 PE=3 SV=1	64.2	8.01743e+06
Q5ZXK6	>sp|Q5ZXK6|GLYA_LEGPH Serine hydroxymethyltransferase OS=Legionella pneumophila subsp. pneumophila (strain Philadelphia 1 / ATCC 33152 / DSM 7513) GN=glyA PE=3 SV=1	32.9	7918700
Q5ZWZ8	>tr|Q5ZWZ8|Q5ZWZ8_LEGPH Universal stress protein OS=Legionella pneumophila subsp. pneumophila (strain Philadelphia 1 / ATCC 33152 / DSM 7513) GN=lpg0935 PE=3 SV=1	47.6	7826550
Q5ZS13	>tr|Q5ZS13|Q5ZS13_LEGPH 30S ribosomal protein S9 OS=Legionella pneumophila subsp. pneumophila (strain Philadelphia 1 / ATCC 33152 / DSM 7513) GN=rpsI PE=3 SV=1	39.9	7.79758e+06
Q5ZVT9	>tr|Q5ZVT9|Q5ZVT9_LEGPH Piperidine-6-carboxylate dehydrogenase OS=Legionella pneumophila subsp. pneumophila (strain Philadelphia 1 / ATCC 33152 / DSM 7513) GN=lpg1351 PE=4 SV=1	49.2	7730850
Q5ZVF2	>tr|Q5ZVF2|Q5ZVF2_LEGPH Coiled-coil-containing protein OS=Legionella pneumophila subsp. pneumophila (strain Philadelphia 1 / ATCC 33152 / DSM 7513) GN=legC5 PE=4 SV=1	42.8	7693250
Q5ZYM1	>sp|Q5ZYM1|RS13_LEGPH 30S ribosomal protein S13 OS=Legionella pneumophila subsp. pneumophila (strain Philadelphia 1 / ATCC 33152 / DSM 7513) GN=rpsM PE=3 SV=1	55.1	7.58962e+06
Q5ZTF4	>tr|Q5ZTF4|Q5ZTF4_LEGPH Zinc binding dehydrogenase OS=Legionella pneumophila subsp. pneumophila (strain Philadelphia 1 / ATCC 33152 / DSM 7513) GN=lpg2208 PE=4 SV=1	38.6	7.49382e+06
Q5ZSB0	>tr|Q5ZSB0|Q5ZSB0_LEGPH Cell division protein FtsZ OS=Legionella pneumophila subsp. pneumophila (strain Philadelphia 1 / ATCC 33152 / DSM 7513) GN=ftsZ PE=3 SV=1	59.5	7419000
Q5ZR98	>sp|Q5ZR98|ATPD_LEGPH ATP synthase subunit delta OS=Legionella pneumophila subsp. pneumophila (strain Philadelphia 1 / ATCC 33152 / DSM 7513) GN=atpH PE=3 SV=2	55	7.35953e+06
Q5ZUU6	>tr|Q5ZUU6|Q5ZUU6_LEGPH Proline dehydrogenase/delta-1-pyrroline-5-carboxylate dehydrogenase = bifunctional PutA protein OS=Legionella pneumophila subsp. pneumophila (strain Philadelphia 1 / ATCC 33152 / DSM 7513) GN=putA PE=3 SV=1	32.1	7.35142e+06
Q5ZT04	>tr|Q5ZT04|Q5ZT04_LEGPH RNA polymerase sigma factor OS=Legionella pneumophila subsp. pneumophila (strain Philadelphia 1 / ATCC 33152 / DSM 7513) GN=rpoD PE=3 SV=1	38.4	7341150
Q5ZUG3	>tr|Q5ZUG3|Q5ZUG3_LEGPH 29 kDa immunogenic protein OS=Legionella pneumophila subsp. pneumophila (strain Philadelphia 1 / ATCC 33152 / DSM 7513) GN=lpg1835 PE=4 SV=1	67.7	7.31913e+06
Q5ZUM6	>tr|Q5ZUM6|Q5ZUM6_LEGPH Thioredoxin reductase OS=Legionella pneumophila subsp. pneumophila (strain Philadelphia 1 / ATCC 33152 / DSM 7513) GN=trxB1 PE=3 SV=1	65.6	7.19082e+06
Q5ZUQ0	>tr|Q5ZUQ0|Q5ZUQ0_LEGPH Fis transcriptional activator OS=Legionella pneumophila subsp. pneumophila (strain Philadelphia 1 / ATCC 33152 / DSM 7513) GN=fis PE=4 SV=1	65.3	7168200
Q5ZU07	>tr|Q5ZU07|Q5ZU07_LEGPH Protein translocase subunit SecD OS=Legionella pneumophila subsp. pneumophila (strain Philadelphia 1 / ATCC 33152 / DSM 7513) GN=secD PE=3 SV=1	40.1	7070600
Q5ZY86	>sp|Q5ZY86|PURA_LEGPH Adenylosuccinate synthetase OS=Legionella pneumophila subsp. pneumophila (strain Philadelphia 1 / ATCC 33152 / DSM 7513) GN=purA PE=3 SV=1	36.9	7.07023e+06
Q5ZXJ1	>tr|Q5ZXJ1|Q5ZXJ1_LEGPH 17kDa common antigen OS=Legionella pneumophila subsp. pneumophila (strain Philadelphia 1 / ATCC 33152 / DSM 7513) GN=omp PE=4 SV=1	48.3	7.00717e+06
Q5ZV80	>tr|Q5ZV80|Q5ZV80_LEGPH Dihydrolipoamide acetyltransferase OS=Legionella pneumophila subsp. pneumophila (strain Philadelphia 1 / ATCC 33152 / DSM 7513) GN=lpg1560 PE=3 SV=1	50	6.94287e+06
Q5ZT80	>tr|Q5ZT80|Q5ZT80_LEGPH Asparagine--tRNA ligase OS=Legionella pneumophila subsp. pneumophila (strain Philadelphia 1 / ATCC 33152 / DSM 7513) GN=asnS PE=3 SV=1	46.9	6824850
Q5ZZ82	>tr|Q5ZZ82|Q5ZZ82_LEGPH Methylmalonate-semialdehyde dehydrogenase OS=Legionella pneumophila subsp. pneumophila (strain Philadelphia 1 / ATCC 33152 / DSM 7513) GN=mmsA PE=3 SV=1	45.7	6.82023e+06
Q5ZVP9	>sp|Q5ZVP9|RL32_LEGPH 50S ribosomal protein L32 OS=Legionella pneumophila subsp. pneumophila (strain Philadelphia 1 / ATCC 33152 / DSM 7513) GN=rpmF PE=3 SV=1	69.8	6805500
Q5ZYN6	>sp|Q5ZYN6|RL16_LEGPH 50S ribosomal protein L16 OS=Legionella pneumophila subsp. pneumophila (strain Philadelphia 1 / ATCC 33152 / DSM 7513) GN=rplP PE=3 SV=1	33.6	6.69872e+06
Q5ZYH3	>sp|Q5ZYH3|RS16_LEGPH 30S ribosomal protein S16 OS=Legionella pneumophila subsp. pneumophila (strain Philadelphia 1 / ATCC 33152 / DSM 7513) GN=rpsP PE=3 SV=1	64	6.60138e+06
Q5ZYQ5	>tr|Q5ZYQ5|Q5ZYQ5_LEGPH Transcription termination/antitermination protein nusG OS=Legionella pneumophila subsp. pneumophila (strain Philadelphia 1 / ATCC 33152 / DSM 7513) GN=nusG PE=3 SV=1	61.4	6.55242e+06
Q5ZRA2	>sp|Q5ZRA2|ATPE_LEGPH ATP synthase epsilon chain OS=Legionella pneumophila subsp. pneumophila (strain Philadelphia 1 / ATCC 33152 / DSM 7513) GN=atpC PE=3 SV=1	27.1	6.49597e+06
Q5ZYR7	>tr|Q5ZYR7|Q5ZYR7_LEGPH Putative uncharacterized protein OS=Legionella pneumophila subsp. pneumophila (strain Philadelphia 1 / ATCC 33152 / DSM 7513) GN=lpg0294 PE=4 SV=1	49.1	6.48267e+06
Q5ZXN1	>tr|Q5ZXN1|Q5ZXN1_LEGPH Protein-L-isoaspartate-O-methyltransferase OS=Legionella pneumophila subsp. pneumophila (strain Philadelphia 1 / ATCC 33152 / DSM 7513) GN=pcm PE=4 SV=1	56.2	6.34908e+06
Q5ZRN7	>tr|Q5ZRN7|Q5ZRN7_LEGPH Inosine 5-monophosphate dehydrogenase OS=Legionella pneumophila subsp. pneumophila (strain Philadelphia 1 / ATCC 33152 / DSM 7513) GN=lpg2843 PE=1 SV=1	68.8	6329500
Q5ZYN3	>sp|Q5ZYN3|RL14_LEGPH 50S ribosomal protein L14 OS=Legionella pneumophila subsp. pneumophila (strain Philadelphia 1 / ATCC 33152 / DSM 7513) GN=rplN PE=3 SV=1	35.5	6.27927e+06
Q5ZVK9	>tr|Q5ZVK9|Q5ZVK9_LEGPH Putative uncharacterized protein OS=Legionella pneumophila subsp. pneumophila (strain Philadelphia 1 / ATCC 33152 / DSM 7513) GN=lpg1431 PE=4 SV=1	42.4	6.23483e+06
Q5ZT63	>tr|Q5ZT63|Q5ZT63_LEGPH Aspartate-semialdehyde dehydrogenase OS=Legionella pneumophila subsp. pneumophila (strain Philadelphia 1 / ATCC 33152 / DSM 7513) GN=asd PE=3 SV=1	61.8	6205850
Q5ZYA5	>tr|Q5ZYA5|Q5ZYA5_LEGPH Zinc metalloprotease OS=Legionella pneumophila subsp. pneumophila (strain Philadelphia 1 / ATCC 33152 / DSM 7513) GN=lpg0467 PE=4 SV=1	40.1	6197800
Q5ZUT1	>sp|Q5ZUT1|RRF_LEGPH Ribosome-recycling factor OS=Legionella pneumophila subsp. pneumophila (strain Philadelphia 1 / ATCC 33152 / DSM 7513) GN=frr PE=3 SV=1	54.6	6089500
Q5ZRU0	>sp|Q5ZRU0|NUOC_LEGPH NADH-quinone oxidoreductase subunit C OS=Legionella pneumophila subsp. pneumophila (strain Philadelphia 1 / ATCC 33152 / DSM 7513) GN=nuoC PE=3 SV=1	43.2	6069650
Q5ZYL6	>tr|Q5ZYL6|Q5ZYL6_LEGPH Single-stranded DNA-binding protein OS=Legionella pneumophila subsp. pneumophila (strain Philadelphia 1 / ATCC 33152 / DSM 7513) GN=ssb PE=4 SV=1	66	6.02698e+06
Q5ZXL0	>tr|Q5ZXL0|Q5ZXL0_LEGPH RND efflux membrane fusion protein, acriflavin resistance protein E OS=Legionella pneumophila subsp. pneumophila (strain Philadelphia 1 / ATCC 33152 / DSM 7513) GN=lpg0721 PE=4 SV=1	45.7	5.94788e+06
Q5ZW85	>tr|Q5ZW85|Q5ZW85_LEGPH Cytochrome D ubiquinol oxidase, subunit I OS=Legionella pneumophila subsp. pneumophila (strain Philadelphia 1 / ATCC 33152 / DSM 7513) GN=cydA-2 PE=4 SV=1	24.7	5865200
Q5ZX11	>tr|Q5ZX11|Q5ZX11_LEGPH Electron transfer flavoprotein, beta subunit OS=Legionella pneumophila subsp. pneumophila (strain Philadelphia 1 / ATCC 33152 / DSM 7513) GN=etfB PE=4 SV=1	71.1	5.86093e+06
Q5ZRU3	>tr|Q5ZRU3|Q5ZRU3_LEGPH NADH dehydrogenase I, F subunit OS=Legionella pneumophila subsp. pneumophila (strain Philadelphia 1 / ATCC 33152 / DSM 7513) GN=nuoF PE=4 SV=1	32	5.85673e+06
Q5ZXU0	>sp|Q5ZXU0|HSLU_LEGPH ATP-dependent protease ATPase subunit HslU OS=Legionella pneumophila subsp. pneumophila (strain Philadelphia 1 / ATCC 33152 / DSM 7513) GN=hslU PE=3 SV=2	40.8	5.82608e+06
Q5ZUL6	>sp|Q5ZUL6|SYK_LEGPH Lysine--tRNA ligase OS=Legionella pneumophila subsp. pneumophila (strain Philadelphia 1 / ATCC 33152 / DSM 7513) GN=lysS PE=3 SV=1	44.2	5.81703e+06
Q5ZXP2	>tr|Q5ZXP2|Q5ZXP2_LEGPH DNA binding stress protein OS=Legionella pneumophila subsp. pneumophila (strain Philadelphia 1 / ATCC 33152 / DSM 7513) GN=lpg0689 PE=3 SV=1	56.2	5793700
P31108	>sp|P31108|SODF_LEGPH Superoxide dismutase [Fe] OS=Legionella pneumophila subsp. pneumophila (strain Philadelphia 1 / ATCC 33152 / DSM 7513) GN=sodB PE=3 SV=1	78.6	5.74652e+06
Q5ZV52	>tr|Q5ZV52|Q5ZV52_LEGPH Coiled-coil-containing protein OS=Legionella pneumophila subsp. pneumophila (strain Philadelphia 1 / ATCC 33152 / DSM 7513) GN=legC6 PE=4 SV=1	29.9	5710600
Q5ZRU1	>sp|Q5ZRU1|NUOD_LEGPH NADH-quinone oxidoreductase subunit D OS=Legionella pneumophila subsp. pneumophila (strain Philadelphia 1 / ATCC 33152 / DSM 7513) GN=nuoD PE=3 SV=2	44.1	5.70017e+06
Q5ZZ17	>sp|Q5ZZ17|KATG2_LEGPH Catalase-peroxidase 2 OS=Legionella pneumophila subsp. pneumophila (strain Philadelphia 1 / ATCC 33152 / DSM 7513) GN=katG2 PE=3 SV=1	44.7	5.69588e+06
Q5ZX10	>tr|Q5ZX10|Q5ZX10_LEGPH Electron transfer flavoprotein, alpha subunit OS=Legionella pneumophila subsp. pneumophila (strain Philadelphia 1 / ATCC 33152 / DSM 7513) GN=etfA-2 PE=4 SV=1	43.3	5.66067e+06
Q5ZXW9	>tr|Q5ZXW9|Q5ZXW9_LEGPH Alcohol dehydrogenase (NADP-dependent, zinc-type) OS=Legionella pneumophila subsp. pneumophila (strain Philadelphia 1 / ATCC 33152 / DSM 7513) GN=lpg0612 PE=3 SV=1	44	5.60357e+06
Q5ZTG8	>tr|Q5ZTG8|Q5ZTG8_LEGPH (Beta)-carbonic anhydrase OS=Legionella pneumophila subsp. pneumophila (strain Philadelphia 1 / ATCC 33152 / DSM 7513) GN=lpg2194 PE=4 SV=1	56.2	5.59452e+06
Q5ZX85	>sp|Q5ZX85|MURA_LEGPH UDP-N-acetylglucosamine 1-carboxyvinyltransferase OS=Legionella pneumophila subsp. pneumophila (strain Philadelphia 1 / ATCC 33152 / DSM 7513) GN=murA PE=3 SV=1	42.7	5.51682e+06
Q5ZXN4	>tr|Q5ZXN4|Q5ZXN4_LEGPH Sulfate transporter OS=Legionella pneumophila subsp. pneumophila (strain Philadelphia 1 / ATCC 33152 / DSM 7513) GN=sul1 PE=4 SV=1	30.5	5.47897e+06
Q5ZXJ4	>tr|Q5ZXJ4|Q5ZXJ4_LEGPH Hypothetical signal peptide protein OS=Legionella pneumophila subsp. pneumophila (strain Philadelphia 1 / ATCC 33152 / DSM 7513) GN=lpg0737 PE=4 SV=1	43.1	5475200
Q5ZX67	>tr|Q5ZX67|Q5ZX67_LEGPH Cytochrome c type biogenesis protein CycH OS=Legionella pneumophila subsp. pneumophila (strain Philadelphia 1 / ATCC 33152 / DSM 7513) GN=lpg0865 PE=4 SV=1	69.4	5.43418e+06
Q5ZUX7	>tr|Q5ZUX7|Q5ZUX7_LEGPH Putative uncharacterized protein OS=Legionella pneumophila subsp. pneumophila (strain Philadelphia 1 / ATCC 33152 / DSM 7513) GN=lpg1665 PE=4 SV=1	37.2	5.41133e+06
Q48833	>sp|Q48833|GLRXA_LEGPH Probable monothiol glutaredoxin GrlA OS=Legionella pneumophila subsp. pneumophila (strain Philadelphia 1 / ATCC 33152 / DSM 7513) GN=grlA PE=3 SV=1	57.3	5.37153e+06
Q5ZV81	>tr|Q5ZV81|Q5ZV81_LEGPH Pyruvate dehydrogenase E1 beta subunit OS=Legionella pneumophila subsp. pneumophila (strain Philadelphia 1 / ATCC 33152 / DSM 7513) GN=lpg1559 PE=4 SV=1	47.8	5270800
Q5ZS80	>tr|Q5ZS80|Q5ZS80_LEGPH Enhanced entry protein EnhC OS=Legionella pneumophila subsp. pneumophila (strain Philadelphia 1 / ATCC 33152 / DSM 7513) GN=enhC PE=4 SV=1	42.7	5.24212e+06
Q5ZRA0	>sp|Q5ZRA0|ATPG_LEGPH ATP synthase gamma chain OS=Legionella pneumophila subsp. pneumophila (strain Philadelphia 1 / ATCC 33152 / DSM 7513) GN=atpG PE=3 SV=1	41	5.18467e+06
Q5ZV66	>tr|Q5ZV66|Q5ZV66_LEGPH Biopolymer transport protein TolQ OS=Legionella pneumophila subsp. pneumophila (strain Philadelphia 1 / ATCC 33152 / DSM 7513) GN=tolQ PE=3 SV=1	37.6	5.17427e+06
Q5ZYN5	>sp|Q5ZYN5|RL29_LEGPH 50S ribosomal protein L29 OS=Legionella pneumophila subsp. pneumophila (strain Philadelphia 1 / ATCC 33152 / DSM 7513) GN=rpmC PE=3 SV=1	57.8	5.14897e+06
Q5ZZ97	>sp|Q5ZZ97|GCSPB_LEGPH Probable glycine dehydrogenase [decarboxylating] subunit 2 OS=Legionella pneumophila subsp. pneumophila (strain Philadelphia 1 / ATCC 33152 / DSM 7513) GN=gcvPB PE=3 SV=1	54.3	5.10728e+06
Q5ZXU7	>tr|Q5ZXU7|Q5ZXU7_LEGPH Putative uncharacterized protein OS=Legionella pneumophila subsp. pneumophila (strain Philadelphia 1 / ATCC 33152 / DSM 7513) GN=lpg0634 PE=4 SV=1	58.1	5054300
Q5ZUU0	>tr|Q5ZUU0|Q5ZUU0_LEGPH Tpr OS=Legionella pneumophila subsp. pneumophila (strain Philadelphia 1 / ATCC 33152 / DSM 7513) GN=lpg1702 PE=4 SV=1	27.8	5030700
Q5ZUS7	>tr|Q5ZUS7|Q5ZUS7_LEGPH 16 kD immunogenic protein OS=Legionella pneumophila subsp. pneumophila (strain Philadelphia 1 / ATCC 33152 / DSM 7513) GN=lpg1715 PE=4 SV=1	39.7	5025500
Q5ZTK8	>tr|Q5ZTK8|Q5ZTK8_LEGPH Sid related protein-like OS=Legionella pneumophila subsp. pneumophila (strain Philadelphia 1 / ATCC 33152 / DSM 7513) GN=lpg2153 PE=4 SV=1	33.4	4.92837e+06
Q5ZR81	>sp|Q5ZR81|YIDC_LEGPH Membrane protein insertase YidC OS=Legionella pneumophila subsp. pneumophila (strain Philadelphia 1 / ATCC 33152 / DSM 7513) GN=yidC PE=3 SV=1	38.8	4.87928e+06
Q5ZVU2	>sp|Q5ZVU2|SYL_LEGPH Leucine--tRNA ligase OS=Legionella pneumophila subsp. pneumophila (strain Philadelphia 1 / ATCC 33152 / DSM 7513) GN=leuS PE=3 SV=1	40	4842650
Q5ZYL3	>tr|Q5ZYL3|Q5ZYL3_LEGPH Acyl carrier protein OS=Legionella pneumophila subsp. pneumophila (strain Philadelphia 1 / ATCC 33152 / DSM 7513) GN=acpP PE=3 SV=1	41.6	4.80097e+06
Q5ZUE4	>tr|Q5ZUE4|Q5ZUE4_LEGPH Enoyl-[acyl-carrier-protein] reductase [NADH] OS=Legionella pneumophila subsp. pneumophila (strain Philadelphia 1 / ATCC 33152 / DSM 7513) GN=fabI PE=3 SV=1	57.5	4.79983e+06
Q5ZRZ4	>tr|Q5ZRZ4|Q5ZRZ4_LEGPH Peptidyl-prolyl cis-trans isomerase OS=Legionella pneumophila subsp. pneumophila (strain Philadelphia 1 / ATCC 33152 / DSM 7513) GN=ppiB PE=3 SV=1	54.9	4.79933e+06
Q5ZUI7	>tr|Q5ZUI7|Q5ZUI7_LEGPH Aspartokinase OS=Legionella pneumophila subsp. pneumophila (strain Philadelphia 1 / ATCC 33152 / DSM 7513) GN=lysC PE=3 SV=1	37.3	4.74337e+06
Q5ZVG2	>sp|Q5ZVG2|SYD_LEGPH Aspartate--tRNA ligase OS=Legionella pneumophila subsp. pneumophila (strain Philadelphia 1 / ATCC 33152 / DSM 7513) GN=aspS PE=3 SV=1	46	4.68333e+06
Q5ZRP6	>tr|Q5ZRP6|Q5ZRP6_LEGPH Transcription accessory protein OS=Legionella pneumophila subsp. pneumophila (strain Philadelphia 1 / ATCC 33152 / DSM 7513) GN=lpg2834 PE=4 SV=1	32.2	4.68152e+06
Q5ZXC7	>tr|Q5ZXC7|Q5ZXC7_LEGPH Phosphoenolpyruvate synthase OS=Legionella pneumophila subsp. pneumophila (strain Philadelphia 1 / ATCC 33152 / DSM 7513) GN=lpg0805 PE=3 SV=1	44.2	4672700
Q5ZXN0	>tr|Q5ZXN0|Q5ZXN0_LEGPH 2-amino-3-ketobutyrate coenzyme A ligase OS=Legionella pneumophila subsp. pneumophila (strain Philadelphia 1 / ATCC 33152 / DSM 7513) GN=kbl PE=3 SV=1	43.4	4616650
Q5ZXL2	>sp|Q5ZXL2|SYV_LEGPH Valine--tRNA ligase OS=Legionella pneumophila subsp. pneumophila (strain Philadelphia 1 / ATCC 33152 / DSM 7513) GN=valS PE=3 SV=1	30.9	4594950
Q5ZRN8	>tr|Q5ZRN8|Q5ZRN8_LEGPH PhoH protein (Phosphate starvation inducible protein) OS=Legionella pneumophila subsp. pneumophila (strain Philadelphia 1 / ATCC 33152 / DSM 7513) GN=lpg2842 PE=4 SV=1	53.6	4.58423e+06
Q5ZTY4	>sp|Q5ZTY4|DNAJ_LEGPH Chaperone protein DnaJ OS=Legionella pneumophila subsp. pneumophila (strain Philadelphia 1 / ATCC 33152 / DSM 7513) GN=dnaJ PE=3 SV=1	41.2	4.58283e+06
Q5ZVD7	>tr|Q5ZVD7|Q5ZVD7_LEGPH Pyruvate dehydrogenase E2 component OS=Legionella pneumophila subsp. pneumophila (strain Philadelphia 1 / ATCC 33152 / DSM 7513) GN=aceF PE=3 SV=1	39.6	4.57722e+06
Q5ZU39	>tr|Q5ZU39|Q5ZU39_LEGPH Putative uncharacterized protein OS=Legionella pneumophila subsp. pneumophila (strain Philadelphia 1 / ATCC 33152 / DSM 7513) GN=lpg1969 PE=4 SV=1	43.8	4549550
Q5ZYM5	>sp|Q5ZYM5|RL30_LEGPH 50S ribosomal protein L30 OS=Legionella pneumophila subsp. pneumophila (strain Philadelphia 1 / ATCC 33152 / DSM 7513) GN=rpmD PE=3 SV=1	23	4.54662e+06
Q5ZRD1	>tr|Q5ZRD1|Q5ZRD1_LEGPH Cysteine synthase OS=Legionella pneumophila subsp. pneumophila (strain Philadelphia 1 / ATCC 33152 / DSM 7513) GN=lpg2951 PE=3 SV=1	52.8	4.49717e+06
Q5ZVP5	>tr|Q5ZVP5|Q5ZVP5_LEGPH 3-oxoacyl-(Acyl carrier protein) reductase OS=Legionella pneumophila subsp. pneumophila (strain Philadelphia 1 / ATCC 33152 / DSM 7513) GN=fabG PE=3 SV=1	50.8	4.49458e+06
Q5ZYK0	>tr|Q5ZYK0|Q5ZYK0_LEGPH Small protein A, tmRNA-binding OS=Legionella pneumophila subsp. pneumophila (strain Philadelphia 1 / ATCC 33152 / DSM 7513) GN=smpA PE=4 SV=1	35.1	4.48553e+06
Q5ZZ94	>sp|Q5ZZ94|GCSH_LEGPH Glycine cleavage system H protein OS=Legionella pneumophila subsp. pneumophila (strain Philadelphia 1 / ATCC 33152 / DSM 7513) GN=gcvH PE=3 SV=1	41.6	4.47533e+06
Q5ZZE1	>tr|Q5ZZE1|Q5ZZE1_LEGPH Aspartate aminotransferase A OS=Legionella pneumophila subsp. pneumophila (strain Philadelphia 1 / ATCC 33152 / DSM 7513) GN=aatA PE=3 SV=1	55.4	4.38738e+06
Q5ZT84	>sp|Q5ZT84|LLY_LEGPH 4-hydroxyphenylpyruvate dioxygenase OS=Legionella pneumophila subsp. pneumophila (strain Philadelphia 1 / ATCC 33152 / DSM 7513) GN=lly PE=1 SV=2	49.4	4.37512e+06
Q5ZRI4	>tr|Q5ZRI4|Q5ZRI4_LEGPH Cytochrome c oxidase subunit 2 OS=Legionella pneumophila subsp. pneumophila (strain Philadelphia 1 / ATCC 33152 / DSM 7513) GN=lpg2897 PE=3 SV=1	36.4	4.32047e+06
Q5ZRB4	>tr|Q5ZRB4|Q5ZRB4_LEGPH Acetylornithine aminotransferase OS=Legionella pneumophila subsp. pneumophila (strain Philadelphia 1 / ATCC 33152 / DSM 7513) GN=argD PE=3 SV=1	66.3	4.27237e+06
Q5ZXM3	>tr|Q5ZXM3|Q5ZXM3_LEGPH IcmL-like OS=Legionella pneumophila subsp. pneumophila (strain Philadelphia 1 / ATCC 33152 / DSM 7513) GN=lpg0708 PE=4 SV=1	32.5	4.19152e+06
Q5ZRU6	>sp|Q5ZRU6|NUOI_LEGPH NADH-quinone oxidoreductase subunit I OS=Legionella pneumophila subsp. pneumophila (strain Philadelphia 1 / ATCC 33152 / DSM 7513) GN=nuoI PE=3 SV=1	56.6	4.18353e+06
Q5ZRE5	>tr|Q5ZRE5|Q5ZRE5_LEGPH Fumarate hydratase class II OS=Legionella pneumophila subsp. pneumophila (strain Philadelphia 1 / ATCC 33152 / DSM 7513) GN=fum PE=3 SV=1	35.3	4.17542e+06
Q5ZYB6	>tr|Q5ZYB6|Q5ZYB6_LEGPH IcmB (DotO) OS=Legionella pneumophila subsp. pneumophila (strain Philadelphia 1 / ATCC 33152 / DSM 7513) GN=icmB PE=4 SV=1	31.8	4.16113e+06
Q5ZWZ9	>tr|Q5ZWZ9|Q5ZWZ9_LEGPH DamX-related protein OS=Legionella pneumophila subsp. pneumophila (strain Philadelphia 1 / ATCC 33152 / DSM 7513) GN=lpg0934 PE=4 SV=1	35.8	4.15403e+06
Q5ZY27	>tr|Q5ZY27|Q5ZY27_LEGPH Outer membrane lipoprotein LolB OS=Legionella pneumophila subsp. pneumophila (strain Philadelphia 1 / ATCC 33152 / DSM 7513) GN=lpg0547 PE=4 SV=1	51.3	4.14568e+06
Q5ZRU2	>tr|Q5ZRU2|Q5ZRU2_LEGPH NADH dehydrogenase I, E subunit OS=Legionella pneumophila subsp. pneumophila (strain Philadelphia 1 / ATCC 33152 / DSM 7513) GN=lpg2785 PE=3 SV=1	58.7	4.10058e+06
Q5ZRM2	>tr|Q5ZRM2|Q5ZRM2_LEGPH MoxR protein (ATPase) methanol dehydrogenase regulatory protein OS=Legionella pneumophila subsp. pneumophila (strain Philadelphia 1 / ATCC 33152 / DSM 7513) GN=lpg2859 PE=4 SV=1	32.9	4.03713e+06
Q5ZZK2	>tr|Q5ZZK2|Q5ZZK2_LEGPH Putative uncharacterized protein OS=Legionella pneumophila subsp. pneumophila (strain Philadelphia 1 / ATCC 33152 / DSM 7513) GN=lpg0008 PE=4 SV=1	58	4.00043e+06
Q5ZS95	>sp|Q5ZS95|GREA_LEGPH Transcription elongation factor GreA OS=Legionella pneumophila subsp. pneumophila (strain Philadelphia 1 / ATCC 33152 / DSM 7513) GN=greA PE=3 SV=1	55	3.97688e+06
Q5ZY66	>tr|Q5ZY66|Q5ZY66_LEGPH Outer membrane protein assembly factor BamA OS=Legionella pneumophila subsp. pneumophila (strain Philadelphia 1 / ATCC 33152 / DSM 7513) GN=bamA PE=3 SV=1	34.2	3953850
Q5ZVP3	>tr|Q5ZVP3|Q5ZVP3_LEGPH 3-oxoacyl-[acyl-carrier-protein] synthase 2 OS=Legionella pneumophila subsp. pneumophila (strain Philadelphia 1 / ATCC 33152 / DSM 7513) GN=fabF1 PE=3 SV=1	70.6	3.93317e+06
Q5ZYB0	>tr|Q5ZYB0|Q5ZYB0_LEGPH Acetyl CoA carboxylase, biotin carboxylase subunit OS=Legionella pneumophila subsp. pneumophila (strain Philadelphia 1 / ATCC 33152 / DSM 7513) GN=accC PE=4 SV=1	44.5	3.92813e+06
Q5ZXI2	>tr|Q5ZXI2|Q5ZXI2_LEGPH Imidazole glycerol phosphate synthase subunit hisF OS=Legionella pneumophila subsp. pneumophila (strain Philadelphia 1 / ATCC 33152 / DSM 7513) GN=hisF PE=3 SV=1	62.6	3.92497e+06
Q5ZVT7	>tr|Q5ZVT7|Q5ZVT7_LEGPH 3-ketoacyl CoA thiolase OS=Legionella pneumophila subsp. pneumophila (strain Philadelphia 1 / ATCC 33152 / DSM 7513) GN=fadA PE=3 SV=1	61.4	3.91948e+06
Q5ZRW2	>tr|Q5ZRW2|Q5ZRW2_LEGPH Inorganic pyrophosphatase OS=Legionella pneumophila subsp. pneumophila (strain Philadelphia 1 / ATCC 33152 / DSM 7513) GN=ppa PE=3 SV=1	37.6	3.91373e+06
Q5ZVM5	>tr|Q5ZVM5|Q5ZVM5_LEGPH Citrate synthase OS=Legionella pneumophila subsp. pneumophila (strain Philadelphia 1 / ATCC 33152 / DSM 7513) GN=gltA PE=3 SV=1	43.3	3.90307e+06
Q5ZV98	>tr|Q5ZV98|Q5ZV98_LEGPH Outer membrane protein assembly factor BamB OS=Legionella pneumophila subsp. pneumophila (strain Philadelphia 1 / ATCC 33152 / DSM 7513) GN=bamB PE=3 SV=1	47	3.88067e+06
Q5ZYH2	>tr|Q5ZYH2|Q5ZYH2_LEGPH Signal recognition particle protein OS=Legionella pneumophila subsp. pneumophila (strain Philadelphia 1 / ATCC 33152 / DSM 7513) GN=ffh PE=3 SV=1	53.1	3.86952e+06
Q5ZRN0	>tr|Q5ZRN0|Q5ZRN0_LEGPH Cold shock transcriptional regulator CspA OS=Legionella pneumophila subsp. pneumophila (strain Philadelphia 1 / ATCC 33152 / DSM 7513) GN=lpg2850 PE=3 SV=1	56.3	3848550
Q5ZS05	>sp|Q5ZS05|SYT_LEGPH Threonine--tRNA ligase OS=Legionella pneumophila subsp. pneumophila (strain Philadelphia 1 / ATCC 33152 / DSM 7513) GN=thrS PE=3 SV=2	31.9	3.82462e+06
Q5ZRS1	>tr|Q5ZRS1|Q5ZRS1_LEGPH Aminopeptidase N OS=Legionella pneumophila subsp. pneumophila (strain Philadelphia 1 / ATCC 33152 / DSM 7513) GN=pepN PE=4 SV=1	34.8	3703950
Q5ZX08	>tr|Q5ZX08|Q5ZX08_LEGPH Penicillin binding protein 1A OS=Legionella pneumophila subsp. pneumophila (strain Philadelphia 1 / ATCC 33152 / DSM 7513) GN=ponA PE=4 SV=1	35.4	3695950
Q5ZSD9	>tr|Q5ZSD9|Q5ZSD9_LEGPH Glutaryl CoA dehydrogenase OS=Legionella pneumophila subsp. pneumophila (strain Philadelphia 1 / ATCC 33152 / DSM 7513) GN=gcdH PE=3 SV=1	44.4	3.69452e+06
Q5ZY94	>sp|Q5ZY94|RL33_LEGPH 50S ribosomal protein L33 OS=Legionella pneumophila subsp. pneumophila (strain Philadelphia 1 / ATCC 33152 / DSM 7513) GN=rpmG PE=3 SV=1	37	3.66933e+06
Q5ZS17	>tr|Q5ZS17|Q5ZS17_LEGPH Stringent starvation protein A OS=Legionella pneumophila subsp. pneumophila (strain Philadelphia 1 / ATCC 33152 / DSM 7513) GN=sspA PE=4 SV=1	52.4	3.66932e+06
Q5ZY07	>sp|Q5ZY07|SYY_LEGPH Tyrosine--tRNA ligase OS=Legionella pneumophila subsp. pneumophila (strain Philadelphia 1 / ATCC 33152 / DSM 7513) GN=tyrS PE=3 SV=2	50.6	3.63482e+06
Q5ZS94	>tr|Q5ZS94|Q5ZS94_LEGPH Carbamoyl-phosphate synthase large chain OS=Legionella pneumophila subsp. pneumophila (strain Philadelphia 1 / ATCC 33152 / DSM 7513) GN=carB PE=3 SV=1	32.4	3.62673e+06
Q5ZTY2	>sp|Q5ZTY2|GRPE_LEGPH Protein GrpE OS=Legionella pneumophila subsp. pneumophila (strain Philadelphia 1 / ATCC 33152 / DSM 7513) GN=grpE PE=3 SV=1	50	3.62412e+06
Q5ZS88	>tr|Q5ZS88|Q5ZS88_LEGPH Probable cytosol aminopeptidase OS=Legionella pneumophila subsp. pneumophila (strain Philadelphia 1 / ATCC 33152 / DSM 7513) GN=pepA PE=3 SV=1	47.2	3.61857e+06
Q5ZU99	>tr|Q5ZU99|Q5ZU99_LEGPH Glutathione S-transferase OS=Legionella pneumophila subsp. pneumophila (strain Philadelphia 1 / ATCC 33152 / DSM 7513) GN=gst PE=3 SV=1	40.9	3.61373e+06
Q5ZT27	>tr|Q5ZT27|Q5ZT27_LEGPH RNA polymerase-binding transcription factor DksA OS=Legionella pneumophila subsp. pneumophila (strain Philadelphia 1 / ATCC 33152 / DSM 7513) GN=dksA PE=3 SV=1	70.3	3573750
Q5ZVM3	>tr|Q5ZVM3|Q5ZVM3_LEGPH DNA gyrase subunit A OS=Legionella pneumophila subsp. pneumophila (strain Philadelphia 1 / ATCC 33152 / DSM 7513) GN=gyrA PE=3 SV=1	29.7	3.57023e+06
Q5ZT87	>tr|Q5ZT87|Q5ZT87_LEGPH Putative uncharacterized protein OS=Legionella pneumophila subsp. pneumophila (strain Philadelphia 1 / ATCC 33152 / DSM 7513) GN=lpg2275 PE=4 SV=1	44.3	3.56423e+06
Q5ZX43	>tr|Q5ZX43|Q5ZX43_LEGPH Cystathionine beta-lyase OS=Legionella pneumophila subsp. pneumophila (strain Philadelphia 1 / ATCC 33152 / DSM 7513) GN=metC PE=3 SV=1	45.2	3.54162e+06
Q5ZV95	>tr|Q5ZV95|Q5ZV95_LEGPH DNA-binding protein, putative OS=Legionella pneumophila subsp. pneumophila (strain Philadelphia 1 / ATCC 33152 / DSM 7513) GN=lpg1545 PE=4 SV=1	52.9	3538900
Q5ZUR8	>tr|Q5ZUR8|Q5ZUR8_LEGPH Site-determining protein OS=Legionella pneumophila subsp. pneumophila (strain Philadelphia 1 / ATCC 33152 / DSM 7513) GN=minD PE=3 SV=1	48.9	3.51533e+06
Q5ZTY7	>tr|Q5ZTY7|Q5ZTY7_LEGPH Adenosylhomocysteinase OS=Legionella pneumophila subsp. pneumophila (strain Philadelphia 1 / ATCC 33152 / DSM 7513) GN=ahcY PE=3 SV=1	37.6	3.50478e+06
Q5ZRC3	>sp|Q5ZRC3|Y2959_LEGPH UPF0422 protein lpg2959 OS=Legionella pneumophila subsp. pneumophila (strain Philadelphia 1 / ATCC 33152 / DSM 7513) GN=lpg2959 PE=3 SV=1	43.8	3.45857e+06
Q5ZXM7	>tr|Q5ZXM7|Q5ZXM7_LEGPH Enhanced entry protein EnhA OS=Legionella pneumophila subsp. pneumophila (strain Philadelphia 1 / ATCC 33152 / DSM 7513) GN=enhA PE=4 SV=1	49.8	3428500
Q5ZYC0	>tr|Q5ZYC0|Q5ZYC0_LEGPH IcmG (DotF) OS=Legionella pneumophila subsp. pneumophila (strain Philadelphia 1 / ATCC 33152 / DSM 7513) GN=icmG PE=4 SV=1	46.1	3.39588e+06
Q5ZT49	>tr|Q5ZT49|Q5ZT49_LEGPH 3-hydroxybutyrate dehydrogenase OS=Legionella pneumophila subsp. pneumophila (strain Philadelphia 1 / ATCC 33152 / DSM 7513) GN=bdhA PE=3 SV=1	51.5	3387600
Q5ZYL4	>tr|Q5ZYL4|Q5ZYL4_LEGPH Glucose-1-dehydrogenase OS=Legionella pneumophila subsp. pneumophila (strain Philadelphia 1 / ATCC 33152 / DSM 7513) GN=lpg0358 PE=4 SV=1	32.1	3.36523e+06
Q5ZY59	>sp|Q5ZY59|SYS_LEGPH Serine--tRNA ligase OS=Legionella pneumophila subsp. pneumophila (strain Philadelphia 1 / ATCC 33152 / DSM 7513) GN=serS PE=3 SV=1	50.2	3.36063e+06
Q5ZZK5	>tr|Q5ZZK5|Q5ZZK5_LEGPH DNA gyrase subunit B OS=Legionella pneumophila subsp. pneumophila (strain Philadelphia 1 / ATCC 33152 / DSM 7513) GN=gyrB PE=3 SV=1	36	3.32958e+06
Q5ZTZ6	>sp|Q5ZTZ6|RNPH_LEGPH Ribonuclease PH OS=Legionella pneumophila subsp. pneumophila (strain Philadelphia 1 / ATCC 33152 / DSM 7513) GN=rph PE=3 SV=1	29.4	3.28868e+06
Q5ZU94	>tr|Q5ZU94|Q5ZU94_LEGPH 6-phosphofructokinase OS=Legionella pneumophila subsp. pneumophila (strain Philadelphia 1 / ATCC 33152 / DSM 7513) GN=lpg1913 PE=4 SV=1	44	3.25088e+06
Q5ZXI1	>sp|Q5ZXI1|HIS51_LEGPH Imidazole glycerol phosphate synthase subunit HisH 1 OS=Legionella pneumophila subsp. pneumophila (strain Philadelphia 1 / ATCC 33152 / DSM 7513) GN=hisH1 PE=3 SV=1	72.8	3.24503e+06
Q5ZYS4	>sp|Q5ZYS4|EFP_LEGPH Elongation factor P OS=Legionella pneumophila subsp. pneumophila (strain Philadelphia 1 / ATCC 33152 / DSM 7513) GN=efp PE=3 SV=2	21.7	3185700
Q5ZZ93	>sp|Q5ZZ93|GCST_LEGPH Aminomethyltransferase OS=Legionella pneumophila subsp. pneumophila (strain Philadelphia 1 / ATCC 33152 / DSM 7513) GN=gcvT PE=3 SV=2	44.2	3.17063e+06
Q5ZX88	>tr|Q5ZX88|Q5ZX88_LEGPH Signal peptide protein, toluene tolerance protein Ttg2D OS=Legionella pneumophila subsp. pneumophila (strain Philadelphia 1 / ATCC 33152 / DSM 7513) GN=lpg0844 PE=4 SV=1	42.6	3170450
Q5ZVR1	>tr|Q5ZVR1|Q5ZVR1_LEGPH Urocanate hydratase OS=Legionella pneumophila subsp. pneumophila (strain Philadelphia 1 / ATCC 33152 / DSM 7513) GN=hutU PE=3 SV=1	38.9	3164050
Q5ZUJ9	>sp|Q5ZUJ9|SYA_LEGPH Alanine--tRNA ligase OS=Legionella pneumophila subsp. pneumophila (strain Philadelphia 1 / ATCC 33152 / DSM 7513) GN=alaS PE=3 SV=1	34.5	3.16217e+06
Q5ZU96	>sp|Q5ZU96|SYE_LEGPH Glutamate--tRNA ligase OS=Legionella pneumophila subsp. pneumophila (strain Philadelphia 1 / ATCC 33152 / DSM 7513) GN=gltX PE=3 SV=2	44	3.15957e+06
Q5ZUH4	>tr|Q5ZUH4|Q5ZUH4_LEGPH Acyl CoA dehydrogenase OS=Legionella pneumophila subsp. pneumophila (strain Philadelphia 1 / ATCC 33152 / DSM 7513) GN=lpg1824 PE=3 SV=1	37.8	3.14373e+06
Q5ZXG3	>tr|Q5ZXG3|Q5ZXG3_LEGPH Spore coat polysaccharide biosynthesis protein E (NeuB) OS=Legionella pneumophila subsp. pneumophila (strain Philadelphia 1 / ATCC 33152 / DSM 7513) GN=lpg0768 PE=4 SV=1	35	3.09572e+06
Q5ZXE6	>sp|Q5ZXE6|ACCA_LEGPH Acetyl-coenzyme A carboxylase carboxyl transferase subunit alpha OS=Legionella pneumophila subsp. pneumophila (strain Philadelphia 1 / ATCC 33152 / DSM 7513) GN=accA PE=3 SV=1	41.6	3.07857e+06
Q5ZSK8	>tr|Q5ZSK8|Q5ZSK8_LEGPH SdeD OS=Legionella pneumophila subsp. pneumophila (strain Philadelphia 1 / ATCC 33152 / DSM 7513) GN=lpg2509 PE=4 SV=1	37.5	3046450
Q5ZS48	>tr|Q5ZS48|Q5ZS48_LEGPH Zinc protease (Peptidase, M16 family) OS=Legionella pneumophila subsp. pneumophila (strain Philadelphia 1 / ATCC 33152 / DSM 7513) GN=lpg2671 PE=3 SV=1	46.3	3037840
Q5ZW07	>tr|Q5ZW07|Q5ZW07_LEGPH Putative uncharacterized protein OS=Legionella pneumophila subsp. pneumophila (strain Philadelphia 1 / ATCC 33152 / DSM 7513) GN=lpg1281 PE=4 SV=1	74.8	3.03688e+06
Q5ZT54	>tr|Q5ZT54|Q5ZT54_LEGPH Interaptin OS=Legionella pneumophila subsp. pneumophila (strain Philadelphia 1 / ATCC 33152 / DSM 7513) GN=lpg2311 PE=4 SV=1	33.4	3.03547e+06
Q5ZYP1	>sp|Q5ZYP1|RL23_LEGPH 50S ribosomal protein L23 OS=Legionella pneumophila subsp. pneumophila (strain Philadelphia 1 / ATCC 33152 / DSM 7513) GN=rplW PE=3 SV=2	28.6	3023050
Q5ZS65	>tr|Q5ZS65|Q5ZS65_LEGPH GTP binding protein OS=Legionella pneumophila subsp. pneumophila (strain Philadelphia 1 / ATCC 33152 / DSM 7513) GN=lpg2654 PE=4 SV=1	44.6	2.99957e+06
Q5ZRB1	>tr|Q5ZRB1|Q5ZRB1_LEGPH Malate dehydrogenase (NAD-linked), malic enzyme OS=Legionella pneumophila subsp. pneumophila (strain Philadelphia 1 / ATCC 33152 / DSM 7513) GN=maeA PE=3 SV=1	50.5	2.97688e+06
Q5ZS06	>tr|Q5ZS06|Q5ZS06_LEGPH Translation initiation factor IF-3 OS=Legionella pneumophila subsp. pneumophila (strain Philadelphia 1 / ATCC 33152 / DSM 7513) GN=infC PE=3 SV=1	48.1	2.95753e+06
Q5ZV86	>tr|Q5ZV86|Q5ZV86_LEGPH Long chain fatty acid-CoA ligase OS=Legionella pneumophila subsp. pneumophila (strain Philadelphia 1 / ATCC 33152 / DSM 7513) GN=fadD-1 PE=4 SV=1	24.4	2.93768e+06
Q5ZTX1	>sp|Q5ZTX1|ENO_LEGPH Enolase OS=Legionella pneumophila subsp. pneumophila (strain Philadelphia 1 / ATCC 33152 / DSM 7513) GN=eno PE=3 SV=1	34.1	2.93137e+06
Q5ZWZ6	>sp|Q5ZWZ6|SYI_LEGPH Isoleucine--tRNA ligase OS=Legionella pneumophila subsp. pneumophila (strain Philadelphia 1 / ATCC 33152 / DSM 7513) GN=ileS PE=3 SV=1	28.6	2931000
Q5ZY30	>tr|Q5ZY30|Q5ZY30_LEGPH Ribose-phosphate pyrophosphokinase OS=Legionella pneumophila subsp. pneumophila (strain Philadelphia 1 / ATCC 33152 / DSM 7513) GN=prsA PE=3 SV=1	58.7	2.91757e+06
Q5ZRI3	>tr|Q5ZRI3|Q5ZRI3_LEGPH Cytochrome c OS=Legionella pneumophila subsp. pneumophila (strain Philadelphia 1 / ATCC 33152 / DSM 7513) GN=lpg2898 PE=4 SV=1	40.2	2.84928e+06
Q5ZWZ3	>tr|Q5ZWZ3|Q5ZWZ3_LEGPH LidA OS=Legionella pneumophila subsp. pneumophila (strain Philadelphia 1 / ATCC 33152 / DSM 7513) GN=lpg0940 PE=1 SV=1	34.8	2.80363e+06
Q5ZX30	>tr|Q5ZX30|Q5ZX30_LEGPH DegP protease (Do-like, S2-serine-like) OS=Legionella pneumophila subsp. pneumophila (strain Philadelphia 1 / ATCC 33152 / DSM 7513) GN=lpg0903 PE=4 SV=1	32.8	2793000
Q5ZYG6	>tr|Q5ZYG6|Q5ZYG6_LEGPH Putative uncharacterized protein OS=Legionella pneumophila subsp. pneumophila (strain Philadelphia 1 / ATCC 33152 / DSM 7513) GN=lpg0406 PE=3 SV=1	46.9	2.76178e+06
Q5ZTC1	>tr|Q5ZTC1|Q5ZTC1_LEGPH GTP cyclohydrolase II; riboflavin biosynthesis OS=Legionella pneumophila subsp. pneumophila (strain Philadelphia 1 / ATCC 33152 / DSM 7513) GN=lpg2241 PE=4 SV=1	50.7	2.74612e+06
Q5ZSA9	>tr|Q5ZSA9|Q5ZSA9_LEGPH Cell division protein ftsA OS=Legionella pneumophila subsp. pneumophila (strain Philadelphia 1 / ATCC 33152 / DSM 7513) GN=ftsA PE=3 SV=1	44	2.71948e+06
Q5ZXE1	>tr|Q5ZXE1|Q5ZXE1_LEGPH L-serine dehydratase (Iron, sulfur-dependent) OS=Legionella pneumophila subsp. pneumophila (strain Philadelphia 1 / ATCC 33152 / DSM 7513) GN=sda-2 PE=1 SV=1	31.4	2.65267e+06
Q5ZUE5	>tr|Q5ZUE5|Q5ZUE5_LEGPH Uridine kinase OS=Legionella pneumophila subsp. pneumophila (strain Philadelphia 1 / ATCC 33152 / DSM 7513) GN=udk PE=3 SV=1	40	2615600
Q5ZYF9	>tr|Q5ZYF9|Q5ZYF9_LEGPH Hypothetical, SCO1/SenC family protein OS=Legionella pneumophila subsp. pneumophila (strain Philadelphia 1 / ATCC 33152 / DSM 7513) GN=lpg0413 PE=4 SV=1	56.3	2.59618e+06
Q5ZRQ8	>tr|Q5ZRQ8|Q5ZRQ8_LEGPH Virulence regulator BipA OS=Legionella pneumophila subsp. pneumophila (strain Philadelphia 1 / ATCC 33152 / DSM 7513) GN=bipA PE=4 SV=1	25.8	2.59602e+06
Q5ZVI1	>tr|Q5ZVI1|Q5ZVI1_LEGPH Aspartate aminotransferase OS=Legionella pneumophila subsp. pneumophila (strain Philadelphia 1 / ATCC 33152 / DSM 7513) GN=yfdZ PE=3 SV=1	36.8	2534750
Q5ZY00	>tr|Q5ZY00|Q5ZY00_LEGPH Adenosine deaminase OS=Legionella pneumophila subsp. pneumophila (strain Philadelphia 1 / ATCC 33152 / DSM 7513) GN=add PE=3 SV=1	37.1	2.52932e+06
Q5ZXD1	>sp|Q5ZXD1|PUR8_LEGPH Adenylosuccinate lyase OS=Legionella pneumophila subsp. pneumophila (strain Philadelphia 1 / ATCC 33152 / DSM 7513) GN=purB PE=1 SV=1	43.9	2.51221e+06
Q5ZUH1	>tr|Q5ZUH1|Q5ZUH1_LEGPH Propionyl CoA carboxylase beta subunit OS=Legionella pneumophila subsp. pneumophila (strain Philadelphia 1 / ATCC 33152 / DSM 7513) GN=lpg1827 PE=4 SV=1	48	2.50908e+06
Q5ZUH5	>tr|Q5ZUH5|Q5ZUH5_LEGPH Putative uncharacterized protein OS=Legionella pneumophila subsp. pneumophila (strain Philadelphia 1 / ATCC 33152 / DSM 7513) GN=lpg1823 PE=4 SV=1	47.4	2.50853e+06
Q5ZX56	>tr|Q5ZX56|Q5ZX56_LEGPH NAD(P) transhydrogenase subunit alpha OS=Legionella pneumophila subsp. pneumophila (strain Philadelphia 1 / ATCC 33152 / DSM 7513) GN=pntAa PE=3 SV=1	49.3	2.49402e+06
Q5ZUS0	>sp|Q5ZUS0|GUAA_LEGPH GMP synthase [glutamine-hydrolyzing] OS=Legionella pneumophila subsp. pneumophila (strain Philadelphia 1 / ATCC 33152 / DSM 7513) GN=guaA PE=3 SV=1	42.3	2.43464e+06
Q5ZU09	>sp|Q5ZU09|PHS_LEGPH Putative pterin-4-alpha-carbinolamine dehydratase OS=Legionella pneumophila subsp. pneumophila (strain Philadelphia 1 / ATCC 33152 / DSM 7513) GN=lpg1999 PE=3 SV=1	49.6	2433750
Q5ZRK7	>tr|Q5ZRK7|Q5ZRK7_LEGPH Putative uncharacterized protein OS=Legionella pneumophila subsp. pneumophila (strain Philadelphia 1 / ATCC 33152 / DSM 7513) GN=lpg2874 PE=4 SV=1	47.3	2420900
Q5ZVB4	>tr|Q5ZVB4|Q5ZVB4_LEGPH Putative uncharacterized protein OS=Legionella pneumophila subsp. pneumophila (strain Philadelphia 1 / ATCC 33152 / DSM 7513) GN=lpg1526 PE=4 SV=1	41.6	2.41688e+06
Q5ZS08	>sp|Q5ZS08|SYFA_LEGPH Phenylalanine--tRNA ligase alpha subunit OS=Legionella pneumophila subsp. pneumophila (strain Philadelphia 1 / ATCC 33152 / DSM 7513) GN=pheS PE=3 SV=1	30.7	2.41538e+06
Q5ZVS8	>tr|Q5ZVS8|Q5ZVS8_LEGPH Type II protein secretion LspG OS=Legionella pneumophila subsp. pneumophila (strain Philadelphia 1 / ATCC 33152 / DSM 7513) GN=gspG PE=4 SV=1	61.4	2406610
Q5ZVP7	>tr|Q5ZVP7|Q5ZVP7_LEGPH 3-oxoacyl-[acyl-carrier-protein] synthase 3 OS=Legionella pneumophila subsp. pneumophila (strain Philadelphia 1 / ATCC 33152 / DSM 7513) GN=fabH PE=3 SV=1	33.8	2359750
Q5ZXL1	>tr|Q5ZXL1|Q5ZXL1_LEGPH Multidrug resistance protein OS=Legionella pneumophila subsp. pneumophila (strain Philadelphia 1 / ATCC 33152 / DSM 7513) GN=lpg0720 PE=4 SV=1	29.4	2.34092e+06
Q5ZV97	>tr|Q5ZV97|Q5ZV97_LEGPH Transmembrane protein OS=Legionella pneumophila subsp. pneumophila (strain Philadelphia 1 / ATCC 33152 / DSM 7513) GN=lpg1543 PE=4 SV=1	61.2	2.33717e+06
Q5ZT83	>tr|Q5ZT83|Q5ZT83_LEGPH Fumarylacetoacetate hydrolase OS=Legionella pneumophila subsp. pneumophila (strain Philadelphia 1 / ATCC 33152 / DSM 7513) GN=lpg2279 PE=4 SV=1	54.8	2315100
Q5ZSA7	>sp|Q5ZSA7|DDL_LEGPH D-alanine--D-alanine ligase OS=Legionella pneumophila subsp. pneumophila (strain Philadelphia 1 / ATCC 33152 / DSM 7513) GN=ddl PE=3 SV=2	43.7	2.31192e+06
Q5ZW11	>tr|Q5ZW11|Q5ZW11_LEGPH ABC transporter ATP binding protein OS=Legionella pneumophila subsp. pneumophila (strain Philadelphia 1 / ATCC 33152 / DSM 7513) GN=abcT3 PE=3 SV=1	31.6	2.27263e+06
Q5ZU08	>tr|Q5ZU08|Q5ZU08_LEGPH Protein-export membrane protein SecF OS=Legionella pneumophila subsp. pneumophila (strain Philadelphia 1 / ATCC 33152 / DSM 7513) GN=secF PE=3 SV=1	26.9	2260500
Q5ZY31	>tr|Q5ZY31|Q5ZY31_LEGPH DNA binding protein Fis OS=Legionella pneumophila subsp. pneumophila (strain Philadelphia 1 / ATCC 33152 / DSM 7513) GN=fis PE=4 SV=1	68.8	2.25803e+06
Q5ZYL1	>tr|Q5ZYL1|Q5ZYL1_LEGPH 3-oxoacyl-[acyl-carrier-protein] synthase 2 OS=Legionella pneumophila subsp. pneumophila (strain Philadelphia 1 / ATCC 33152 / DSM 7513) GN=fabF PE=3 SV=1	31.2	2.22752e+06
Q5ZTE0	>tr|Q5ZTE0|Q5ZTE0_LEGPH TPR repeat protein, protein-protein interaction OS=Legionella pneumophila subsp. pneumophila (strain Philadelphia 1 / ATCC 33152 / DSM 7513) GN=lpg2222 PE=4 SV=1	45.6	2.19517e+06
Q5ZTA3	>tr|Q5ZTA3|Q5ZTA3_LEGPH Periplasmic, osmotically inducible protein Y-like OS=Legionella pneumophila subsp. pneumophila (strain Philadelphia 1 / ATCC 33152 / DSM 7513) GN=osmY PE=4 SV=1	49.5	2.19067e+06
Q5ZXZ6	>tr|Q5ZXZ6|Q5ZXZ6_LEGPH Hypothetical phosphate transport regulator OS=Legionella pneumophila subsp. pneumophila (strain Philadelphia 1 / ATCC 33152 / DSM 7513) GN=lpg0584 PE=4 SV=1	44.8	2.19017e+06
Q5ZZ88	>tr|Q5ZZ88|Q5ZZ88_LEGPH Thiol:disulfide interchange protein OS=Legionella pneumophila subsp. pneumophila (strain Philadelphia 1 / ATCC 33152 / DSM 7513) GN=dsbA PE=1 SV=1	47	2179950
Q5ZYR3	>sp|Q5ZYR3|SURA_LEGPH Chaperone SurA OS=Legionella pneumophila subsp. pneumophila (strain Philadelphia 1 / ATCC 33152 / DSM 7513) GN=surA PE=3 SV=2	54.3	2.15721e+06
Q5ZUL8	>tr|Q5ZUL8|Q5ZUL8_LEGPH Ribonucleoside-diphosphate reductase subunit beta OS=Legionella pneumophila subsp. pneumophila (strain Philadelphia 1 / ATCC 33152 / DSM 7513) GN=nrdB PE=3 SV=1	33.3	2153950
Q5ZRC6	>sp|Q5ZRC6|DCD_LEGPH Deoxycytidine triphosphate deaminase OS=Legionella pneumophila subsp. pneumophila (strain Philadelphia 1 / ATCC 33152 / DSM 7513) GN=dcd PE=3 SV=1	34	2.15273e+06
Q5ZW12	>tr|Q5ZW12|Q5ZW12_LEGPH Electron transferring flavoprotein dehydrogenase OS=Legionella pneumophila subsp. pneumophila (strain Philadelphia 1 / ATCC 33152 / DSM 7513) GN=lpg1276 PE=4 SV=1	34.4	2149900
Q5ZX89	>tr|Q5ZX89|Q5ZX89_LEGPH Toluene tolerance protein Ttg2C OS=Legionella pneumophila subsp. pneumophila (strain Philadelphia 1 / ATCC 33152 / DSM 7513) GN=lpg0843 PE=4 SV=1	51.3	2.14133e+06
Q5ZUG9	>tr|Q5ZUG9|Q5ZUG9_LEGPH Acyl CoA carboxylase subunit alpha subunit OS=Legionella pneumophila subsp. pneumophila (strain Philadelphia 1 / ATCC 33152 / DSM 7513) GN=lpg1829 PE=4 SV=1	36.8	2.11038e+06
Q5ZZ72	>tr|Q5ZZ72|Q5ZZ72_LEGPH Transketolase I OS=Legionella pneumophila subsp. pneumophila (strain Philadelphia 1 / ATCC 33152 / DSM 7513) GN=tktA PE=4 SV=1	27	2091150
Q5ZS96	>tr|Q5ZS96|Q5ZS96_LEGPH Transmembrane protein OS=Legionella pneumophila subsp. pneumophila (strain Philadelphia 1 / ATCC 33152 / DSM 7513) GN=lpg2623 PE=4 SV=1	38.1	2090100
Q5ZTH1	>tr|Q5ZTH1|Q5ZTH1_LEGPH Global stress protein GspA OS=Legionella pneumophila subsp. pneumophila (strain Philadelphia 1 / ATCC 33152 / DSM 7513) GN=ibpA PE=3 SV=1	37.1	2.07255e+06
Q5ZT18	>tr|Q5ZT18|Q5ZT18_LEGPH 2,4-dienoyl-CoA reductase FadH1 OS=Legionella pneumophila subsp. pneumophila (strain Philadelphia 1 / ATCC 33152 / DSM 7513) GN=fadH PE=4 SV=1	38.9	2.06183e+06
Q5ZV69	>sp|Q5ZV69|TOLB_LEGPH Protein TolB OS=Legionella pneumophila subsp. pneumophila (strain Philadelphia 1 / ATCC 33152 / DSM 7513) GN=tolB PE=3 SV=1	41.1	2.05278e+06
Q5ZV96	>sp|Q5ZV96|SYH_LEGPH Histidine--tRNA ligase OS=Legionella pneumophila subsp. pneumophila (strain Philadelphia 1 / ATCC 33152 / DSM 7513) GN=hisS PE=3 SV=1	43.9	2.04868e+06
Q5ZW04	>tr|Q5ZW04|Q5ZW04_LEGPH RNA polymerase sigma factor OS=Legionella pneumophila subsp. pneumophila (strain Philadelphia 1 / ATCC 33152 / DSM 7513) GN=rpoS PE=3 SV=1	38.2	2040480
Q5ZUE7	>tr|Q5ZUE7|Q5ZUE7_LEGPH Putative uncharacterized protein OS=Legionella pneumophila subsp. pneumophila (strain Philadelphia 1 / ATCC 33152 / DSM 7513) GN=lpg1851 PE=1 SV=1	59.1	2.02887e+06
Q5ZY54	>tr|Q5ZY54|Q5ZY54_LEGPH Putative uncharacterized protein OS=Legionella pneumophila subsp. pneumophila (strain Philadelphia 1 / ATCC 33152 / DSM 7513) GN=lpg0518 PE=4 SV=1	26.2	2.01873e+06
Q5ZVM9	>tr|Q5ZVM9|Q5ZVM9_LEGPH Adenylate kinase OS=Legionella pneumophila subsp. pneumophila (strain Philadelphia 1 / ATCC 33152 / DSM 7513) GN=adk PE=3 SV=1	47	2.01397e+06
Q5ZTY5	>tr|Q5ZTY5|Q5ZTY5_LEGPH Carbamoyl-phosphate synthase small chain OS=Legionella pneumophila subsp. pneumophila (strain Philadelphia 1 / ATCC 33152 / DSM 7513) GN=carA PE=3 SV=1	42.8	2.01263e+06
Q5ZSK6	>tr|Q5ZSK6|Q5ZSK6_LEGPH SidC, interaptin OS=Legionella pneumophila subsp. pneumophila (strain Philadelphia 1 / ATCC 33152 / DSM 7513) GN=sidC PE=4 SV=1	22.6	1996600
Q5ZWA0	>tr|Q5ZWA0|Q5ZWA0_LEGPH Outer membrane protein assembly factor BamD OS=Legionella pneumophila subsp. pneumophila (strain Philadelphia 1 / ATCC 33152 / DSM 7513) GN=bamD PE=3 SV=1	50.4	1.99623e+06
Q5ZXN7	>sp|Q5ZXN7|SYP_LEGPH Proline--tRNA ligase OS=Legionella pneumophila subsp. pneumophila (strain Philadelphia 1 / ATCC 33152 / DSM 7513) GN=proS PE=3 SV=2	24.1	1.98948e+06
Q5ZRT4	>sp|Q5ZRT4|GLMM_LEGPH Phosphoglucosamine mutase OS=Legionella pneumophila subsp. pneumophila (strain Philadelphia 1 / ATCC 33152 / DSM 7513) GN=glmM PE=3 SV=1	26.8	1.95215e+06
Q5ZTB9	>sp|Q5ZTB9|UPP_LEGPH Uracil phosphoribosyltransferase OS=Legionella pneumophila subsp. pneumophila (strain Philadelphia 1 / ATCC 33152 / DSM 7513) GN=upp PE=3 SV=1	40.7	1.93505e+06
Q5ZZ74	>sp|Q5ZZ74|PGK_LEGPH Phosphoglycerate kinase OS=Legionella pneumophila subsp. pneumophila (strain Philadelphia 1 / ATCC 33152 / DSM 7513) GN=pgk PE=3 SV=1	40.9	1.9165e+06
Q5ZXG6	>tr|Q5ZXG6|Q5ZXG6_LEGPH Tetratricopeptide repeat domain 8 OS=Legionella pneumophila subsp. pneumophila (strain Philadelphia 1 / ATCC 33152 / DSM 7513) GN=lpg0765 PE=4 SV=1	29.3	1.90943e+06
Q5ZUJ5	>tr|Q5ZUJ5|Q5ZUJ5_LEGPH Putative uncharacterized protein OS=Legionella pneumophila subsp. pneumophila (strain Philadelphia 1 / ATCC 33152 / DSM 7513) GN=lpg1803 PE=4 SV=1	29.3	1878400
Q5ZRA3	>tr|Q5ZRA3|Q5ZRA3_LEGPH DNA topoisomerase IV subunit A OS=Legionella pneumophila subsp. pneumophila (strain Philadelphia 1 / ATCC 33152 / DSM 7513) GN=parC PE=4 SV=1	29.7	1.87797e+06
Q5ZSL7	>tr|Q5ZSL7|Q5ZSL7_LEGPH Carbonic anhydrase Mig5 OS=Legionella pneumophila subsp. pneumophila (strain Philadelphia 1 / ATCC 33152 / DSM 7513) GN=lpg2500 PE=4 SV=1	53.1	1867900
Q5ZT09	>sp|Q5ZT09|PLSY_LEGPH Glycerol-3-phosphate acyltransferase OS=Legionella pneumophila subsp. pneumophila (strain Philadelphia 1 / ATCC 33152 / DSM 7513) GN=plsY PE=3 SV=1	23.5	1867250
Q5ZR91	>tr|Q5ZR91|Q5ZR91_LEGPH Periplasmic protein OS=Legionella pneumophila subsp. pneumophila (strain Philadelphia 1 / ATCC 33152 / DSM 7513) GN=lpg2992 PE=4 SV=1	40	1.86073e+06
Q5ZS33	>tr|Q5ZS33|Q5ZS33_LEGPH DotA OS=Legionella pneumophila subsp. pneumophila (strain Philadelphia 1 / ATCC 33152 / DSM 7513) GN=dotA PE=4 SV=1	16.4	1.85997e+06
Q5ZVY4	>sp|Q5ZVY4|TRPB_LEGPH Tryptophan synthase beta chain OS=Legionella pneumophila subsp. pneumophila (strain Philadelphia 1 / ATCC 33152 / DSM 7513) GN=trpB PE=3 SV=1	35.1	1.85927e+06
Q5ZUT5	>sp|Q5ZUT5|ASTD_LEGPH N-succinylglutamate 5-semialdehyde dehydrogenase OS=Legionella pneumophila subsp. pneumophila (strain Philadelphia 1 / ATCC 33152 / DSM 7513) GN=astD PE=3 SV=1	36.1	1839465
Q5ZZ95	>sp|Q5ZZ95|GCSPA_LEGPH Probable glycine dehydrogenase [decarboxylating] subunit 1 OS=Legionella pneumophila subsp. pneumophila (strain Philadelphia 1 / ATCC 33152 / DSM 7513) GN=gcvPA PE=3 SV=1	8.6	1.83799e+06
Q5ZRT5	>tr|Q5ZRT5|Q5ZRT5_LEGPH Interaptin OS=Legionella pneumophila subsp. pneumophila (strain Philadelphia 1 / ATCC 33152 / DSM 7513) GN=lepA PE=4 SV=1	21.4	1.81469e+06
Q5ZT59	>tr|Q5ZT59|Q5ZT59_LEGPH Rhodanese domain protein OS=Legionella pneumophila subsp. pneumophila (strain Philadelphia 1 / ATCC 33152 / DSM 7513) GN=lpg2306 PE=4 SV=1	63.3	1.81328e+06
Q5ZRY4	>tr|Q5ZRY4|Q5ZRY4_LEGPH Uroporphyrinogen III methylase OS=Legionella pneumophila subsp. pneumophila (strain Philadelphia 1 / ATCC 33152 / DSM 7513) GN=lpg2737 PE=4 SV=1	30.5	1.81258e+06
Q5ZW02	>sp|Q5ZW02|Y1286_LEGPH Probable transcriptional regulatory protein lpg1286 OS=Legionella pneumophila subsp. pneumophila (strain Philadelphia 1 / ATCC 33152 / DSM 7513) GN=lpg1286 PE=3 SV=1	34.4	1.78227e+06
Q5ZZK3	>tr|Q5ZZK3|Q5ZZK3_LEGPH Probable hydrolase OS=Legionella pneumophila subsp. pneumophila (strain Philadelphia 1 / ATCC 33152 / DSM 7513) GN=lpg0007 PE=4 SV=1	46.7	1771035
Q5ZUD1	>tr|Q5ZUD1|Q5ZUD1_LEGPH Membrane bound lytic murein transglycosylase OS=Legionella pneumophila subsp. pneumophila (strain Philadelphia 1 / ATCC 33152 / DSM 7513) GN=lpg1873 PE=4 SV=1	43.5	1761650
Q5ZS09	>sp|Q5ZS09|SYFB_LEGPH Phenylalanine--tRNA ligase beta subunit OS=Legionella pneumophila subsp. pneumophila (strain Philadelphia 1 / ATCC 33152 / DSM 7513) GN=pheT PE=3 SV=1	27.6	1757425
Q5ZX58	>tr|Q5ZX58|Q5ZX58_LEGPH NAD(P) transhydrogenase subunit beta OS=Legionella pneumophila subsp. pneumophila (strain Philadelphia 1 / ATCC 33152 / DSM 7513) GN=pntB PE=3 SV=1	26.8	1.71997e+06
Q5ZXK9	>tr|Q5ZXK9|Q5ZXK9_LEGPH Putative uncharacterized protein OS=Legionella pneumophila subsp. pneumophila (strain Philadelphia 1 / ATCC 33152 / DSM 7513) GN=lpg0722 PE=4 SV=1	28.4	1701600
Q5ZXX0	>tr|Q5ZXX0|Q5ZXX0_LEGPH Metal ion transporter OS=Legionella pneumophila subsp. pneumophila (strain Philadelphia 1 / ATCC 33152 / DSM 7513) GN=lpg0611 PE=4 SV=1	13.3	1.69727e+06
Q5ZSD0	>tr|Q5ZSD0|Q5ZSD0_LEGPH D-alanyl-D-alanine carboxypeptidase, fraction B; penicillin binding protein 4 OS=Legionella pneumophila subsp. pneumophila (strain Philadelphia 1 / ATCC 33152 / DSM 7513) GN=dacB PE=4 SV=1	27.3	1.68878e+06
Q5ZT20	>tr|Q5ZT20|Q5ZT20_LEGPH ATP-dependent RNA helicase OS=Legionella pneumophila subsp. pneumophila (strain Philadelphia 1 / ATCC 33152 / DSM 7513) GN=deaD PE=4 SV=1	34.1	1683025
Q5ZXX8	>tr|Q5ZXX8|Q5ZXX8_LEGPH ATP transporter, ABC binding component, ATP-binding protein OS=Legionella pneumophila subsp. pneumophila (strain Philadelphia 1 / ATCC 33152 / DSM 7513) GN=lpg0602 PE=3 SV=1	62.4	1.67412e+06
Q5ZX33	>tr|Q5ZX33|Q5ZX33_LEGPH Putative uncharacterized protein OS=Legionella pneumophila subsp. pneumophila (strain Philadelphia 1 / ATCC 33152 / DSM 7513) GN=lpg0900 PE=4 SV=1	23.2	1.64617e+06
Q5ZZC7	>tr|Q5ZZC7|Q5ZZC7_LEGPH Putative uncharacterized protein OS=Legionella pneumophila subsp. pneumophila (strain Philadelphia 1 / ATCC 33152 / DSM 7513) GN=lpg0084 PE=4 SV=1	20.1	1.63902e+06
Q5ZX01	>sp|Q5ZX01|AROK_LEGPH Shikimate kinase OS=Legionella pneumophila subsp. pneumophila (strain Philadelphia 1 / ATCC 33152 / DSM 7513) GN=aroK PE=3 SV=1	57.1	1620300
Q5ZX28	>tr|Q5ZX28|Q5ZX28_LEGPH 3-oxoacyl-(Acyl carrier protein) reductase OS=Legionella pneumophila subsp. pneumophila (strain Philadelphia 1 / ATCC 33152 / DSM 7513) GN=lpg0905 PE=3 SV=1	51	1605445
Q5ZTW6	>tr|Q5ZTW6|Q5ZTW6_LEGPH Outer membrane protein OS=Legionella pneumophila subsp. pneumophila (strain Philadelphia 1 / ATCC 33152 / DSM 7513) GN=lpg2042 PE=4 SV=1	43.2	1.60373e+06
Q5ZZ80	>sp|Q5ZZ80|DAPB_LEGPH 4-hydroxy-tetrahydrodipicolinate reductase OS=Legionella pneumophila subsp. pneumophila (strain Philadelphia 1 / ATCC 33152 / DSM 7513) GN=dapB PE=3 SV=1	44	1579375
Q5ZWW6	>tr|Q5ZWW6|Q5ZWW6_LEGPH Putative uncharacterized protein OS=Legionella pneumophila subsp. pneumophila (strain Philadelphia 1 / ATCC 33152 / DSM 7513) GN=lpg0968 PE=4 SV=1	24.3	1577700
Q5ZS41	>tr|Q5ZS41|Q5ZS41_LEGPH Putative uncharacterized protein OS=Legionella pneumophila subsp. pneumophila (strain Philadelphia 1 / ATCC 33152 / DSM 7513) GN=lpg2678 PE=4 SV=1	40	1.57733e+06
Q5ZUF3	>tr|Q5ZUF3|Q5ZUF3_LEGPH Lipoprotein VacJ-like OS=Legionella pneumophila subsp. pneumophila (strain Philadelphia 1 / ATCC 33152 / DSM 7513) GN=vacJ PE=4 SV=1	46.5	1.55068e+06
Q5ZSN0	>sp|Q5ZSN0|DUT_LEGPH Deoxyuridine 5-triphosphate nucleotidohydrolase OS=Legionella pneumophila subsp. pneumophila (strain Philadelphia 1 / ATCC 33152 / DSM 7513) GN=dut PE=3 SV=2	52.6	1.54545e+06
Q5ZYC2	>tr|Q5ZYC2|Q5ZYC2_LEGPH IcmK (DotH) OS=Legionella pneumophila subsp. pneumophila (strain Philadelphia 1 / ATCC 33152 / DSM 7513) GN=icmK PE=4 SV=1	36.8	1540650
Q5ZUF1	>tr|Q5ZUF1|Q5ZUF1_LEGPH Glutamate-cysteine ligase OS=Legionella pneumophila subsp. pneumophila (strain Philadelphia 1 / ATCC 33152 / DSM 7513) GN=lpg1847 PE=4 SV=1	12.8	1539475
Q5ZVM8	>tr|Q5ZVM8|Q5ZVM8_LEGPH Thioredoxin OS=Legionella pneumophila subsp. pneumophila (strain Philadelphia 1 / ATCC 33152 / DSM 7513) GN=trxA3 PE=3 SV=1	51.7	1.51667e+06
Q5ZTH0	>tr|Q5ZTH0|Q5ZTH0_LEGPH Small HspC2 heat shock protein OS=Legionella pneumophila subsp. pneumophila (strain Philadelphia 1 / ATCC 33152 / DSM 7513) GN=lpg2192 PE=3 SV=1	47.3	1516150
Q5ZT16	>tr|Q5ZT16|Q5ZT16_LEGPH Alkyl hydroperoxide reductase AhpD OS=Legionella pneumophila subsp. pneumophila (strain Philadelphia 1 / ATCC 33152 / DSM 7513) GN=ahpD PE=3 SV=1	29.4	1.51583e+06
Q5ZX64	>tr|Q5ZX64|Q5ZX64_LEGPH Acyl CoA dehydrogenase, short chain specific OS=Legionella pneumophila subsp. pneumophila (strain Philadelphia 1 / ATCC 33152 / DSM 7513) GN=lpg0868 PE=3 SV=1	43.5	1.49124e+06
Q5ZTY1	>tr|Q5ZTY1|Q5ZTY1_LEGPH 2-keto-3-deoxy-D-arabino-heptulosonate 7-phosphate synthase OS=Legionella pneumophila subsp. pneumophila (strain Philadelphia 1 / ATCC 33152 / DSM 7513) GN=dhs1 PE=4 SV=1	48.1	1485100
Q5ZVQ8	>tr|Q5ZVQ8|Q5ZVQ8_LEGPH Dehydrogenase, short chain (Dhs-6C) OS=Legionella pneumophila subsp. pneumophila (strain Philadelphia 1 / ATCC 33152 / DSM 7513) GN=lpg1382 PE=4 SV=1	66.5	1474075
Q5ZVY2	>tr|Q5ZVY2|Q5ZVY2_LEGPH Glutamine--tRNA ligase OS=Legionella pneumophila subsp. pneumophila (strain Philadelphia 1 / ATCC 33152 / DSM 7513) GN=glnS PE=3 SV=1	33.4	1.46229e+06
Q5ZUM2	>tr|Q5ZUM2|Q5ZUM2_LEGPH Peptide maturation protein PmbA OS=Legionella pneumophila subsp. pneumophila (strain Philadelphia 1 / ATCC 33152 / DSM 7513) GN=pmbA PE=4 SV=1	48.8	1.45022e+06
Q5ZUW5	>tr|Q5ZUW5|Q5ZUW5_LEGPH Phosphoribosylformylglycinamidine cyclo-ligase OS=Legionella pneumophila subsp. pneumophila (strain Philadelphia 1 / ATCC 33152 / DSM 7513) GN=purM PE=3 SV=1	29.1	1.43237e+06
Q5ZS18	>tr|Q5ZS18|Q5ZS18_LEGPH Stringent starvation protein B OS=Legionella pneumophila subsp. pneumophila (strain Philadelphia 1 / ATCC 33152 / DSM 7513) GN=sspB PE=4 SV=1	50.4	1432000
Q5ZSC4	>tr|Q5ZSC4|Q5ZSC4_LEGPH Peptide deformylase OS=Legionella pneumophila subsp. pneumophila (strain Philadelphia 1 / ATCC 33152 / DSM 7513) GN=def PE=3 SV=1	41.8	1422670
Q5ZS54	>tr|Q5ZS54|Q5ZS54_LEGPH Dienelactone hydrolase family protein OS=Legionella pneumophila subsp. pneumophila (strain Philadelphia 1 / ATCC 33152 / DSM 7513) GN=lpg2665 PE=4 SV=1	34.9	1.42052e+06
Q5ZSA5	>sp|Q5ZSA5|MURC_LEGPH UDP-N-acetylmuramate--L-alanine ligase OS=Legionella pneumophila subsp. pneumophila (strain Philadelphia 1 / ATCC 33152 / DSM 7513) GN=murC PE=3 SV=1	32.6	1417200
Q5ZVU7	>tr|Q5ZVU7|Q5ZVU7_LEGPH Putative uncharacterized protein OS=Legionella pneumophila subsp. pneumophila (strain Philadelphia 1 / ATCC 33152 / DSM 7513) GN=lpg1343 PE=4 SV=1	29.7	1398650
Q5ZRJ9	>sp|Q5ZRJ9|SYM_LEGPH Methionine--tRNA ligase OS=Legionella pneumophila subsp. pneumophila (strain Philadelphia 1 / ATCC 33152 / DSM 7513) GN=metG PE=3 SV=2	22.2	1.39633e+06
Q5ZVP6	>tr|Q5ZVP6|Q5ZVP6_LEGPH Malonyl CoA-acyl carrier protein transacylase OS=Legionella pneumophila subsp. pneumophila (strain Philadelphia 1 / ATCC 33152 / DSM 7513) GN=lpg1394 PE=3 SV=1	39.4	1393150
Q5ZS45	>tr|Q5ZS45|Q5ZS45_LEGPH DotD OS=Legionella pneumophila subsp. pneumophila (strain Philadelphia 1 / ATCC 33152 / DSM 7513) GN=dotD PE=1 SV=1	61.3	1.38612e+06
Q5ZVP8	>sp|Q5ZVP8|PLSX_LEGPH Phosphate acyltransferase OS=Legionella pneumophila subsp. pneumophila (strain Philadelphia 1 / ATCC 33152 / DSM 7513) GN=plsX PE=3 SV=1	29.2	1.38023e+06
Q5ZUF9	>tr|Q5ZUF9|Q5ZUF9_LEGPH Glycine--tRNA ligase beta subunit OS=Legionella pneumophila subsp. pneumophila (strain Philadelphia 1 / ATCC 33152 / DSM 7513) GN=glyS PE=3 SV=1	24	1.35976e+06
Q5ZVA6	>sp|Q5ZVA6|GSA_LEGPH Glutamate-1-semialdehyde 2,1-aminomutase OS=Legionella pneumophila subsp. pneumophila (strain Philadelphia 1 / ATCC 33152 / DSM 7513) GN=hemL PE=3 SV=2	30.1	1341630
Q5ZTK4	>tr|Q5ZTK4|Q5ZTK4_LEGPH Sid related protein-like OS=Legionella pneumophila subsp. pneumophila (strain Philadelphia 1 / ATCC 33152 / DSM 7513) GN=lpg2157 PE=4 SV=1	26.4	1.33443e+06
Q5ZUZ0	>tr|Q5ZUZ0|Q5ZUZ0_LEGPH Myo-inositol-2-dehydrogenase OS=Legionella pneumophila subsp. pneumophila (strain Philadelphia 1 / ATCC 33152 / DSM 7513) GN=lpg1652 PE=4 SV=1	41.3	1.31723e+06
Q5ZUF8	>tr|Q5ZUF8|Q5ZUF8_LEGPH Glycine--tRNA ligase alpha subunit OS=Legionella pneumophila subsp. pneumophila (strain Philadelphia 1 / ATCC 33152 / DSM 7513) GN=glyQ PE=3 SV=1	31.6	1.30797e+06
Q5ZUU4	>tr|Q5ZUU4|Q5ZUU4_LEGPH ProQ-like, activator of ProP osmoprotectant transporter OS=Legionella pneumophila subsp. pneumophila (strain Philadelphia 1 / ATCC 33152 / DSM 7513) GN=lpg1698 PE=4 SV=1	31.7	1.26865e+06
Q5ZUG2	>tr|Q5ZUG2|Q5ZUG2_LEGPH Coiled coil domain protein OS=Legionella pneumophila subsp. pneumophila (strain Philadelphia 1 / ATCC 33152 / DSM 7513) GN=lpg1836 PE=4 SV=1	28.8	1.26807e+06
Q5ZUP5	>tr|Q5ZUP5|Q5ZUP5_LEGPH Inositol-1-monophosphatase OS=Legionella pneumophila subsp. pneumophila (strain Philadelphia 1 / ATCC 33152 / DSM 7513) GN=suhB PE=4 SV=1	49.4	1.25471e+06
Q5ZUH0	>tr|Q5ZUH0|Q5ZUH0_LEGPH Enoyl CoA hydratase/isomerase (Crotonase) OS=Legionella pneumophila subsp. pneumophila (strain Philadelphia 1 / ATCC 33152 / DSM 7513) GN=lpg1828 PE=1 SV=1	24.8	1.24112e+06
Q5ZUT0	>sp|Q5ZUT0|PYRH_LEGPH Uridylate kinase OS=Legionella pneumophila subsp. pneumophila (strain Philadelphia 1 / ATCC 33152 / DSM 7513) GN=pyrH PE=3 SV=1	28.7	1.20504e+06
Q5ZV89	>tr|Q5ZV89|Q5ZV89_LEGPH Putative uncharacterized protein OS=Legionella pneumophila subsp. pneumophila (strain Philadelphia 1 / ATCC 33152 / DSM 7513) GN=lpg1551 PE=4 SV=1	37.5	1.20478e+06
Q5ZXK7	>tr|Q5ZXK7|Q5ZXK7_LEGPH Hypothetical periplasmic or secreted lipoprotein OS=Legionella pneumophila subsp. pneumophila (strain Philadelphia 1 / ATCC 33152 / DSM 7513) GN=lpg0724 PE=4 SV=1	41.7	1.19737e+06
Q5ZRU7	>tr|Q5ZRU7|Q5ZRU7_LEGPH NADH dehydrogenase I, J subunit OS=Legionella pneumophila subsp. pneumophila (strain Philadelphia 1 / ATCC 33152 / DSM 7513) GN=nuoJ PE=3 SV=1	18.7	1.19527e+06
Q5ZX77	>tr|Q5ZX77|Q5ZX77_LEGPH Signal peptide peptidase SppA (Protease IV) OS=Legionella pneumophila subsp. pneumophila (strain Philadelphia 1 / ATCC 33152 / DSM 7513) GN=lpg0855 PE=4 SV=1	34.7	1.18255e+06
Q5ZWB8	>sp|Q5ZWB8|Y1167_LEGPH UPF0234 protein lpg1167 OS=Legionella pneumophila subsp. pneumophila (strain Philadelphia 1 / ATCC 33152 / DSM 7513) GN=lpg1167 PE=3 SV=2	37.9	1.17937e+06
Q5ZXZ9	>tr|Q5ZXZ9|Q5ZXZ9_LEGPH Putative uncharacterized protein OS=Legionella pneumophila subsp. pneumophila (strain Philadelphia 1 / ATCC 33152 / DSM 7513) GN=lpg0581 PE=4 SV=1	63.9	1176650
Q5ZSN1	>tr|Q5ZSN1|Q5ZSN1_LEGPH Phosphomannomutase OS=Legionella pneumophila subsp. pneumophila (strain Philadelphia 1 / ATCC 33152 / DSM 7513) GN=lpg2486 PE=3 SV=1	24.5	1174685
Q5ZSD8	>tr|Q5ZSD8|Q5ZSD8_LEGPH 2-oxoisovalerate dehydrogenase, E1 component, alpha and beta fusion OS=Legionella pneumophila subsp. pneumophila (strain Philadelphia 1 / ATCC 33152 / DSM 7513) GN=lpg2581 PE=4 SV=1	23.7	1.17445e+06
Q5ZW78	>tr|Q5ZW78|Q5ZW78_LEGPH Putative uncharacterized protein OS=Legionella pneumophila subsp. pneumophila (strain Philadelphia 1 / ATCC 33152 / DSM 7513) GN=lpg1209 PE=4 SV=1	40.8	1172950
Q5ZXK4	>tr|Q5ZXK4|Q5ZXK4_LEGPH Transcription termination factor NusB OS=Legionella pneumophila subsp. pneumophila (strain Philadelphia 1 / ATCC 33152 / DSM 7513) GN=nusB PE=3 SV=1	66.7	1.16803e+06
Q5ZWG9	>tr|Q5ZWG9|Q5ZWG9_LEGPH Chitinase OS=Legionella pneumophila subsp. pneumophila (strain Philadelphia 1 / ATCC 33152 / DSM 7513) GN=lpg1116 PE=3 SV=1	9.2	1165935
Q5ZRN3	>tr|Q5ZRN3|Q5ZRN3_LEGPH Putative uncharacterized protein OS=Legionella pneumophila subsp. pneumophila (strain Philadelphia 1 / ATCC 33152 / DSM 7513) GN=lpg2847 PE=4 SV=1	34.4	1.16054e+06
Q5ZX35	>tr|Q5ZX35|Q5ZX35_LEGPH Putative uncharacterized protein OS=Legionella pneumophila subsp. pneumophila (strain Philadelphia 1 / ATCC 33152 / DSM 7513) GN=lpg0898 PE=4 SV=1	47.3	1.15483e+06
Q5ZY75	>tr|Q5ZY75|Q5ZY75_LEGPH Adenosine deaminase OS=Legionella pneumophila subsp. pneumophila (strain Philadelphia 1 / ATCC 33152 / DSM 7513) GN=lpg0497 PE=4 SV=1	35.2	1148960
Q5ZTC2	>tr|Q5ZTC2|Q5ZTC2_LEGPH Dipeptidyl aminopeptidase/acylaminoacyl peptidase OS=Legionella pneumophila subsp. pneumophila (strain Philadelphia 1 / ATCC 33152 / DSM 7513) GN=lpg2240 PE=4 SV=1	28.9	1.12241e+06
Q5ZRP0	>tr|Q5ZRP0|Q5ZRP0_LEGPH Peroxiredoxin, AhpC/TSA family protein OS=Legionella pneumophila subsp. pneumophila (strain Philadelphia 1 / ATCC 33152 / DSM 7513) GN=lpg2840 PE=4 SV=1	30.2	1086345
Q5ZT67	>tr|Q5ZT67|Q5ZT67_LEGPH Inclusion membrane protein A OS=Legionella pneumophila subsp. pneumophila (strain Philadelphia 1 / ATCC 33152 / DSM 7513) GN=legC7 PE=4 SV=1	27.1	1.04975e+06
Q5ZRP3	>tr|Q5ZRP3|Q5ZRP3_LEGPH Phospholipase/lecithinase/hemolysin, lysophospholipase A, glycerophospholipid-cholesterol acyltransferase OS=Legionella pneumophila subsp. pneumophila (strain Philadelphia 1 / ATCC 33152 / DSM 7513) GN=lpg2837 PE=4 SV=1	18.5	1.04155e+06
Q5ZY90	>tr|Q5ZY90|Q5ZY90_LEGPH Endo-1,4 beta-glucanase OS=Legionella pneumophila subsp. pneumophila (strain Philadelphia 1 / ATCC 33152 / DSM 7513) GN=lpg0482 PE=4 SV=1	31	1.04001e+06
Q5ZUF6	>tr|Q5ZUF6|Q5ZUF6_LEGPH DNA dependent ATPase I and helicase II OS=Legionella pneumophila subsp. pneumophila (strain Philadelphia 1 / ATCC 33152 / DSM 7513) GN=uvrD PE=4 SV=1	26.7	1037485
Q5ZZA9	>tr|Q5ZZA9|Q5ZZA9_LEGPH 3-oxoacyl-(Acyl carrier protein) synthase OS=Legionella pneumophila subsp. pneumophila (strain Philadelphia 1 / ATCC 33152 / DSM 7513) GN=fabF PE=3 SV=1	27.9	1018935
Q5ZUD2	>sp|Q5ZUD2|LEPA_LEGPH Elongation factor 4 OS=Legionella pneumophila subsp. pneumophila (strain Philadelphia 1 / ATCC 33152 / DSM 7513) GN=lepA PE=3 SV=1	25.4	1.01439e+06
Q5ZS47	>tr|Q5ZS47|Q5ZS47_LEGPH Zinc protease (Peptidase, M16 family) OS=Legionella pneumophila subsp. pneumophila (strain Philadelphia 1 / ATCC 33152 / DSM 7513) GN=lpg2672 PE=3 SV=1	26.5	1.00463e+06
Q5ZVQ2	>sp|Q5ZVQ2|ERPA_LEGPH Iron-sulfur cluster insertion protein ErpA OS=Legionella pneumophila subsp. pneumophila (strain Philadelphia 1 / ATCC 33152 / DSM 7513) GN=erpA PE=3 SV=1	43.8	1.00194e+06
Q5ZSA0	>tr|Q5ZSA0|Q5ZSA0_LEGPH Cell division protein ZipA OS=Legionella pneumophila subsp. pneumophila (strain Philadelphia 1 / ATCC 33152 / DSM 7513) GN=lpg2619 PE=3 SV=1	42.5	997238
Q5ZUC0	>tr|Q5ZUC0|Q5ZUC0_LEGPH Putative uncharacterized protein OS=Legionella pneumophila subsp. pneumophila (strain Philadelphia 1 / ATCC 33152 / DSM 7513) GN=lpg1887 PE=4 SV=1	50.4	990203
Q5ZSA1	>tr|Q5ZSA1|Q5ZSA1_LEGPH UDP-N-acetylmuramoyl-tripeptide--D-alanyl-D-alanine ligase OS=Legionella pneumophila subsp. pneumophila (strain Philadelphia 1 / ATCC 33152 / DSM 7513) GN=murF PE=3 SV=1	21.9	981603
Q5ZZD4	>tr|Q5ZZD4|Q5ZZD4_LEGPH Xaa-Pro aminopeptidase OS=Legionella pneumophila subsp. pneumophila (strain Philadelphia 1 / ATCC 33152 / DSM 7513) GN=pepP PE=4 SV=1	21.5	979413
Q5ZT91	>tr|Q5ZT91|Q5ZT91_LEGPH Putative uncharacterized protein OS=Legionella pneumophila subsp. pneumophila (strain Philadelphia 1 / ATCC 33152 / DSM 7513) GN=lpg2271 PE=4 SV=1	11.1	976263
Q5ZWA3	>sp|Q5ZWA3|KDSA_LEGPH 2-dehydro-3-deoxyphosphooctonate aldolase OS=Legionella pneumophila subsp. pneumophila (strain Philadelphia 1 / ATCC 33152 / DSM 7513) GN=kdsA PE=3 SV=1	28.1	972603
Q5ZYC6	>tr|Q5ZYC6|Q5ZYC6_LEGPH IcmO (DotL) OS=Legionella pneumophila subsp. pneumophila (strain Philadelphia 1 / ATCC 33152 / DSM 7513) GN=icmO PE=4 SV=1	19.4	970078
Q5ZU37	>tr|Q5ZU37|Q5ZU37_LEGPH Organic hydroperoxide resistance protein OsmC, predicted redox protein, regulator of sulfide bond formation OS=Legionella pneumophila subsp. pneumophila (strain Philadelphia 1 / ATCC 33152 / DSM 7513) GN=lpg1971 PE=4 SV=1	73.4	958125
Q5ZYS5	>tr|Q5ZYS5|Q5ZYS5_LEGPH Oxidoreductase, short chain dehydrogenase/reductase family OS=Legionella pneumophila subsp. pneumophila (strain Philadelphia 1 / ATCC 33152 / DSM 7513) GN=lpg0286 PE=3 SV=1	27.7	951095
Q5ZZB9	>tr|Q5ZZB9|Q5ZZB9_LEGPH Ribonuclease R OS=Legionella pneumophila subsp. pneumophila (strain Philadelphia 1 / ATCC 33152 / DSM 7513) GN=vacB PE=3 SV=1	23.6	949900
Q5ZRM7	>tr|Q5ZRM7|Q5ZRM7_LEGPH Putative uncharacterized protein OS=Legionella pneumophila subsp. pneumophila (strain Philadelphia 1 / ATCC 33152 / DSM 7513) GN=lpg2853 PE=4 SV=1	27.7	945048
Q5ZXA5	>tr|Q5ZXA5|Q5ZXA5_LEGPH Agglutination protein OS=Legionella pneumophila subsp. pneumophila (strain Philadelphia 1 / ATCC 33152 / DSM 7513) GN=tolC PE=4 SV=1	24.9	941903
Q5ZXH6	>tr|Q5ZXH6|Q5ZXH6_LEGPH Pyridoxal phosphate-dependent enzyme apparently involved in regulation of cell wall biosynthesis OS=Legionella pneumophila subsp. pneumophila (strain Philadelphia 1 / ATCC 33152 / DSM 7513) GN=yvfE PE=4 SV=1	18.8	933800
Q5ZUF5	>tr|Q5ZUF5|Q5ZUF5_LEGPH Proline iminopeptidase OS=Legionella pneumophila subsp. pneumophila (strain Philadelphia 1 / ATCC 33152 / DSM 7513) GN=pip PE=3 SV=1	33.2	922785
Q5ZVI3	>tr|Q5ZVI3|Q5ZVI3_LEGPH GTP pyrophosphokinase ((P)ppGpp synthetase I) stringent stress response RelA OS=Legionella pneumophila subsp. pneumophila (strain Philadelphia 1 / ATCC 33152 / DSM 7513) GN=relA PE=3 SV=1	19.6	918227
Q5ZVJ6	>tr|Q5ZVJ6|Q5ZVJ6_LEGPH Tryptophanyl tRNA synthetase OS=Legionella pneumophila subsp. pneumophila (strain Philadelphia 1 / ATCC 33152 / DSM 7513) GN=trpS PE=4 SV=1	24.4	915820
Q5ZXC3	>tr|Q5ZXC3|Q5ZXC3_LEGPH Succinyl-diaminopimelate desuccinylase OS=Legionella pneumophila subsp. pneumophila (strain Philadelphia 1 / ATCC 33152 / DSM 7513) GN=dapE PE=1 SV=1	26.5	911923
Q5ZZK8	>sp|Q5ZZK8|DNAA_LEGPH Chromosomal replication initiator protein DnaA OS=Legionella pneumophila subsp. pneumophila (strain Philadelphia 1 / ATCC 33152 / DSM 7513) GN=dnaA PE=3 SV=1	31.2	910665
Q5ZRC1	>tr|Q5ZRC1|Q5ZRC1_LEGPH Major outer membrane protein OS=Legionella pneumophila subsp. pneumophila (strain Philadelphia 1 / ATCC 33152 / DSM 7513) GN=lpg2961 PE=4 SV=1	25.3	904742
Q5ZT29	>sp|Q5ZT29|RF1_LEGPH Peptide chain release factor 1 OS=Legionella pneumophila subsp. pneumophila (strain Philadelphia 1 / ATCC 33152 / DSM 7513) GN=prfA PE=3 SV=1	32.6	904075
Q5ZUP4	>tr|Q5ZUP4|Q5ZUP4_LEGPH Signal peptide peptidase OS=Legionella pneumophila subsp. pneumophila (strain Philadelphia 1 / ATCC 33152 / DSM 7513) GN=sppA PE=4 SV=1	17.6	891282
Q5ZSS7	>tr|Q5ZSS7|Q5ZSS7_LEGPH NADPH-dependent FMN reductase domain protein OS=Legionella pneumophila subsp. pneumophila (strain Philadelphia 1 / ATCC 33152 / DSM 7513) GN=lpg2439 PE=4 SV=1	39.9	877512
Q5ZXX9	>tr|Q5ZXX9|Q5ZXX9_LEGPH ABC transporter, permease OS=Legionella pneumophila subsp. pneumophila (strain Philadelphia 1 / ATCC 33152 / DSM 7513) GN=ycf24 PE=4 SV=1	23.9	871482
Q5ZYS1	>tr|Q5ZYS1|Q5ZYS1_LEGPH Lipoprotein OS=Legionella pneumophila subsp. pneumophila (strain Philadelphia 1 / ATCC 33152 / DSM 7513) GN=lpg0290 PE=4 SV=1	13	864568
Q5ZTZ7	>tr|Q5ZTZ7|Q5ZTZ7_LEGPH Stress-induced protein OS=Legionella pneumophila subsp. pneumophila (strain Philadelphia 1 / ATCC 33152 / DSM 7513) GN=lpg2011 PE=4 SV=1	29.5	858590
Q5ZS49	>tr|Q5ZS49|Q5ZS49_LEGPH Signal recognition particle receptor FtsY OS=Legionella pneumophila subsp. pneumophila (strain Philadelphia 1 / ATCC 33152 / DSM 7513) GN=ftsY PE=3 SV=1	28.5	857198
Q5ZXG2	>tr|Q5ZXG2|Q5ZXG2_LEGPH Putative uncharacterized protein OS=Legionella pneumophila subsp. pneumophila (strain Philadelphia 1 / ATCC 33152 / DSM 7513) GN=lpg0769 PE=4 SV=1	20.9	851608
Q5ZY14	>tr|Q5ZY14|Q5ZY14_LEGPH Acetyoacetyl CoA reductase OS=Legionella pneumophila subsp. pneumophila (strain Philadelphia 1 / ATCC 33152 / DSM 7513) GN=phaB PE=3 SV=1	36.3	836623
Q5ZVU9	>tr|Q5ZVU9|Q5ZVU9_LEGPH Acetyl-coenzyme A carboxylase carboxyl transferase subunit beta OS=Legionella pneumophila subsp. pneumophila (strain Philadelphia 1 / ATCC 33152 / DSM 7513) GN=accD PE=3 SV=1	21.4	832435
Q5ZY08	>tr|Q5ZY08|Q5ZY08_LEGPH Peptidase, M23/M37 family OS=Legionella pneumophila subsp. pneumophila (strain Philadelphia 1 / ATCC 33152 / DSM 7513) GN=lpg0567 PE=4 SV=1	27.5	809985
Q5ZWM6	>tr|Q5ZWM6|Q5ZWM6_LEGPH Acetoacetyl CoA reductase OS=Legionella pneumophila subsp. pneumophila (strain Philadelphia 1 / ATCC 33152 / DSM 7513) GN=phaB PE=3 SV=1	20.4	809143
Q5ZWX8	>tr|Q5ZWX8|Q5ZWX8_LEGPH Putative uncharacterized protein OS=Legionella pneumophila subsp. pneumophila (strain Philadelphia 1 / ATCC 33152 / DSM 7513) GN=lpg0956 PE=1 SV=1	34.7	801813
Q5ZW99	>tr|Q5ZW99|Q5ZW99_LEGPH Exonuclease involved in removal of stalled replication fork OS=Legionella pneumophila subsp. pneumophila (strain Philadelphia 1 / ATCC 33152 / DSM 7513) GN=rdgC PE=4 SV=1	21.7	791997
Q5ZS34	>tr|Q5ZS34|Q5ZS34_LEGPH Dienelactone hydrolase family protein OS=Legionella pneumophila subsp. pneumophila (strain Philadelphia 1 / ATCC 33152 / DSM 7513) GN=lpg2685 PE=4 SV=1	40.3	788448
Q5ZRX2	>tr|Q5ZRX2|Q5ZRX2_LEGPH DNA polymerase III subunits gamma and tau OS=Legionella pneumophila subsp. pneumophila (strain Philadelphia 1 / ATCC 33152 / DSM 7513) GN=dnaZX PE=4 SV=1	25.2	787370
Q5ZTB2	>tr|Q5ZTB2|Q5ZTB2_LEGPH Alcohol dehydrogenase, iron containing OS=Legionella pneumophila subsp. pneumophila (strain Philadelphia 1 / ATCC 33152 / DSM 7513) GN=lpg2250 PE=4 SV=1	33.2	753600
Q5ZUW6	>tr|Q5ZUW6|Q5ZUW6_LEGPH Phosphoribosylformylglycinamidine synthase I OS=Legionella pneumophila subsp. pneumophila (strain Philadelphia 1 / ATCC 33152 / DSM 7513) GN=purQ PE=3 SV=1	31.7	743702
Q5ZSA3	>sp|Q5ZSA3|MURD_LEGPH UDP-N-acetylmuramoylalanine--D-glutamate ligase OS=Legionella pneumophila subsp. pneumophila (strain Philadelphia 1 / ATCC 33152 / DSM 7513) GN=murD PE=3 SV=1	33.8	743537
Q5ZUQ9	>tr|Q5ZUQ9|Q5ZUQ9_LEGPH Anthranilate synthase (Glutamine amidotransferase) component I OS=Legionella pneumophila subsp. pneumophila (strain Philadelphia 1 / ATCC 33152 / DSM 7513) GN=lpg1734 PE=4 SV=1	18.9	740078
Q5ZSV2	>tr|Q5ZSV2|Q5ZSV2_LEGPH Putative uncharacterized protein OS=Legionella pneumophila subsp. pneumophila (strain Philadelphia 1 / ATCC 33152 / DSM 7513) GN=lpg2414 PE=4 SV=1	55.7	736890
Q5ZY73	>tr|Q5ZY73|Q5ZY73_LEGPH Carboxy-terminal protease OS=Legionella pneumophila subsp. pneumophila (strain Philadelphia 1 / ATCC 33152 / DSM 7513) GN=lpg0499 PE=3 SV=1	21.1	734613
Q5ZZB1	>sp|Q5ZZB1|LPXD1_LEGPH UDP-3-O-acylglucosamine N-acyltransferase 1 OS=Legionella pneumophila subsp. pneumophila (strain Philadelphia 1 / ATCC 33152 / DSM 7513) GN=lpxD1 PE=3 SV=2	14.2	727267
Q5ZRV2	>sp|Q5ZRV2|RIMP_LEGPH Ribosome maturation factor RimP OS=Legionella pneumophila subsp. pneumophila (strain Philadelphia 1 / ATCC 33152 / DSM 7513) GN=rimP PE=3 SV=1	29.9	722915
Q5ZX62	>tr|Q5ZX62|Q5ZX62_LEGPH 3-hydroxyisobutyryl Coenzyme A hydrolase OS=Legionella pneumophila subsp. pneumophila (strain Philadelphia 1 / ATCC 33152 / DSM 7513) GN=lpg0870 PE=4 SV=1	23.9	714113
Q5ZRZ8	>tr|Q5ZRZ8|Q5ZRZ8_LEGPH NADH-dependent flavin oxidoreductase, Oye family OS=Legionella pneumophila subsp. pneumophila (strain Philadelphia 1 / ATCC 33152 / DSM 7513) GN=lpg2722 PE=4 SV=1	32.1	712158
Q5ZXL9	>tr|Q5ZXL9|Q5ZXL9_LEGPH Endo-1,4-beta-xylanase-like OS=Legionella pneumophila subsp. pneumophila (strain Philadelphia 1 / ATCC 33152 / DSM 7513) GN=yjeA PE=4 SV=1	49.4	711483
Q5ZZB7	>sp|Q5ZZB7|RPIA_LEGPH Ribose-5-phosphate isomerase A OS=Legionella pneumophila subsp. pneumophila (strain Philadelphia 1 / ATCC 33152 / DSM 7513) GN=rpiA PE=3 SV=1	37	706862
Q5ZWY3	>tr|Q5ZWY3|Q5ZWY3_LEGPH TldD protein OS=Legionella pneumophila subsp. pneumophila (strain Philadelphia 1 / ATCC 33152 / DSM 7513) GN=tldD PE=4 SV=1	29.4	702432
Q5ZYL2	>tr|Q5ZYL2|Q5ZYL2_LEGPH 3-hydroxymyristoyl/3-hydroxydecanoyl-(Acyl carrier protein) dehydratases OS=Legionella pneumophila subsp. pneumophila (strain Philadelphia 1 / ATCC 33152 / DSM 7513) GN=fabA PE=4 SV=1	25.8	702288
Q5ZRT9	>sp|Q5ZRT9|NUOB_LEGPH NADH-quinone oxidoreductase subunit B OS=Legionella pneumophila subsp. pneumophila (strain Philadelphia 1 / ATCC 33152 / DSM 7513) GN=nuoB PE=3 SV=1	27.8	696992
Q5ZTB4	>tr|Q5ZTB4|Q5ZTB4_LEGPH Putative uncharacterized protein OS=Legionella pneumophila subsp. pneumophila (strain Philadelphia 1 / ATCC 33152 / DSM 7513) GN=lpg2248 PE=4 SV=1	21.2	692663
Q5ZZ46	>tr|Q5ZZ46|Q5ZZ46_LEGPH Putative uncharacterized protein OS=Legionella pneumophila subsp. pneumophila (strain Philadelphia 1 / ATCC 33152 / DSM 7513) GN=lpg0165 PE=4 SV=1	44.4	689897
Q5ZUP7	>tr|Q5ZUP7|Q5ZUP7_LEGPH Cysteine desulfurase NifS OS=Legionella pneumophila subsp. pneumophila (strain Philadelphia 1 / ATCC 33152 / DSM 7513) GN=iscS PE=3 SV=1	19.4	681358
Q5ZUG7	>tr|Q5ZUG7|Q5ZUG7_LEGPH Acetoacetyl CoA synthetase OS=Legionella pneumophila subsp. pneumophila (strain Philadelphia 1 / ATCC 33152 / DSM 7513) GN=lpg1831 PE=4 SV=1	15.2	676355
Q5ZSK4	>tr|Q5ZSK4|Q5ZSK4_LEGPH RND multidrug efflux membrane fusion protein OS=Legionella pneumophila subsp. pneumophila (strain Philadelphia 1 / ATCC 33152 / DSM 7513) GN=lpg2513 PE=4 SV=1	37.6	652818
Q5ZV68	>tr|Q5ZV68|Q5ZV68_LEGPH TolA colicin import membrane protein OS=Legionella pneumophila subsp. pneumophila (strain Philadelphia 1 / ATCC 33152 / DSM 7513) GN=tolA PE=4 SV=1	25.6	650253
Q5ZVD5	>tr|Q5ZVD5|Q5ZVD5_LEGPH Putative uncharacterized protein OS=Legionella pneumophila subsp. pneumophila (strain Philadelphia 1 / ATCC 33152 / DSM 7513) GN=lpg1505 PE=4 SV=1	39.5	642277
Q5ZYB4	>tr|Q5ZYB4|Q5ZYB4_LEGPH IcmF OS=Legionella pneumophila subsp. pneumophila (strain Philadelphia 1 / ATCC 33152 / DSM 7513) GN=icmF PE=4 SV=1	14.1	639385
Q5ZTG6	>tr|Q5ZTG6|Q5ZTG6_LEGPH Ornithine cyclodeaminase OS=Legionella pneumophila subsp. pneumophila (strain Philadelphia 1 / ATCC 33152 / DSM 7513) GN=lpg2196 PE=4 SV=1	21.7	636195
Q5ZX07	>tr|Q5ZX07|Q5ZX07_LEGPH Putative uncharacterized protein OS=Legionella pneumophila subsp. pneumophila (strain Philadelphia 1 / ATCC 33152 / DSM 7513) GN=lpg0926 PE=4 SV=1	28.6	609428
Q5ZRC5	>tr|Q5ZRC5|Q5ZRC5_LEGPH Stomatin like transmembrane protein OS=Legionella pneumophila subsp. pneumophila (strain Philadelphia 1 / ATCC 33152 / DSM 7513) GN=lpg2957 PE=4 SV=1	29.3	606803
Q5ZXQ9	>tr|Q5ZXQ9|Q5ZXQ9_LEGPH Acetoacetate decarboxylase ADC OS=Legionella pneumophila subsp. pneumophila (strain Philadelphia 1 / ATCC 33152 / DSM 7513) GN=lpg0672 PE=1 SV=1	29.1	603790
Q5ZSL0	>tr|Q5ZSL0|Q5ZSL0_LEGPH Putative uncharacterized protein OS=Legionella pneumophila subsp. pneumophila (strain Philadelphia 1 / ATCC 33152 / DSM 7513) GN=lpg2507 PE=4 SV=1	37.7	603285
Q9S4T3	>sp|Q9S4T3|SURE_LEGPH 5-nucleotidase SurE OS=Legionella pneumophila subsp. pneumophila (strain Philadelphia 1 / ATCC 33152 / DSM 7513) GN=surE PE=3 SV=1	26.7	597327
Q5ZUU3	>tr|Q5ZUU3|Q5ZUU3_LEGPH 3-demethylubiquinone-9 3-methyltransferase UbiG OS=Legionella pneumophila subsp. pneumophila (strain Philadelphia 1 / ATCC 33152 / DSM 7513) GN=ubiG PE=3 SV=1	42.2	596368
Q5ZTE4	>tr|Q5ZTE4|Q5ZTE4_LEGPH Choline monooxygenase OS=Legionella pneumophila subsp. pneumophila (strain Philadelphia 1 / ATCC 33152 / DSM 7513) GN=lpg2218 PE=4 SV=1	23.7	595472
Q5ZUD3	>tr|Q5ZUD3|Q5ZUD3_LEGPH Signal peptidase I (LepB-1) OS=Legionella pneumophila subsp. pneumophila (strain Philadelphia 1 / ATCC 33152 / DSM 7513) GN=lepB-1 PE=3 SV=1	20.4	587870
Q5ZR88	>tr|Q5ZR88|Q5ZR88_LEGPH Lipoprotein OS=Legionella pneumophila subsp. pneumophila (strain Philadelphia 1 / ATCC 33152 / DSM 7513) GN=lpg2995 PE=4 SV=1	23.4	582578
Q5ZRK6	>sp|Q5ZRK6|GLMU_LEGPH Bifunctional protein GlmU OS=Legionella pneumophila subsp. pneumophila (strain Philadelphia 1 / ATCC 33152 / DSM 7513) GN=glmU PE=3 SV=1	16.9	582157
Q5ZRK9	>sp|Q5ZRK9|RPPH_LEGPH RNA pyrophosphohydrolase OS=Legionella pneumophila subsp. pneumophila (strain Philadelphia 1 / ATCC 33152 / DSM 7513) GN=rppH PE=3 SV=1	29.7	581623
Q5ZWQ9	>tr|Q5ZWQ9|Q5ZWQ9_LEGPH Putative outer membrane lipoprotein OS=Legionella pneumophila subsp. pneumophila (strain Philadelphia 1 / ATCC 33152 / DSM 7513) GN=lpg1026 PE=4 SV=1	46	569148
Q5ZXS3	>tr|Q5ZXS3|Q5ZXS3_LEGPH HlyD family secretion protein OS=Legionella pneumophila subsp. pneumophila (strain Philadelphia 1 / ATCC 33152 / DSM 7513) GN=lpg0658 PE=4 SV=1	36.5	564722
Q5ZX45	>sp|Q5ZX45|DAPD_LEGPH 2,3,4,5-tetrahydropyridine-2,6-dicarboxylate N-succinyltransferase OS=Legionella pneumophila subsp. pneumophila (strain Philadelphia 1 / ATCC 33152 / DSM 7513) GN=dapD PE=3 SV=1	21	563568
Q5ZUT6	>tr|Q5ZUT6|Q5ZUT6_LEGPH Arginine/ornithine succinyltransferase OS=Legionella pneumophila subsp. pneumophila (strain Philadelphia 1 / ATCC 33152 / DSM 7513) GN=lpg1706 PE=4 SV=1	34	562812
Q5ZXD3	>tr|Q5ZXD3|Q5ZXD3_LEGPH Quinolinate synthetase A (NadA) OS=Legionella pneumophila subsp. pneumophila (strain Philadelphia 1 / ATCC 33152 / DSM 7513) GN=nadA PE=4 SV=1	32.4	559017
Q5ZXG1	>tr|Q5ZXG1|Q5ZXG1_LEGPH Putative uncharacterized protein OS=Legionella pneumophila subsp. pneumophila (strain Philadelphia 1 / ATCC 33152 / DSM 7513) GN=lpg0770 PE=4 SV=1	18.4	556268
Q5ZVV6	>sp|Q5ZVV6|MIAB_LEGPH (Dimethylallyl)adenosine tRNA methylthiotransferase MiaB OS=Legionella pneumophila subsp. pneumophila (strain Philadelphia 1 / ATCC 33152 / DSM 7513) GN=miaB PE=3 SV=1	16.3	546840
Q5ZS44	>tr|Q5ZS44|Q5ZS44_LEGPH DotC OS=Legionella pneumophila subsp. pneumophila (strain Philadelphia 1 / ATCC 33152 / DSM 7513) GN=dotC PE=4 SV=1	18.2	545930
Q5ZWP9	>tr|Q5ZWP9|Q5ZWP9_LEGPH Outer membrane lipoprotein OS=Legionella pneumophila subsp. pneumophila (strain Philadelphia 1 / ATCC 33152 / DSM 7513) GN=lpg1036 PE=4 SV=1	50.3	545055
Q5ZRG4	>tr|Q5ZRG4|Q5ZRG4_LEGPH Lytic murein transglycosylase OS=Legionella pneumophila subsp. pneumophila (strain Philadelphia 1 / ATCC 33152 / DSM 7513) GN=lpg2918 PE=4 SV=1	26.5	539977
Q5ZX19	>sp|Q5ZX19|RSMH_LEGPH Ribosomal RNA small subunit methyltransferase H OS=Legionella pneumophila subsp. pneumophila (strain Philadelphia 1 / ATCC 33152 / DSM 7513) GN=rsmH PE=3 SV=2	24.7	537450
Q5ZTZ8	>sp|Q5ZTZ8|KGUA_LEGPH Guanylate kinase OS=Legionella pneumophila subsp. pneumophila (strain Philadelphia 1 / ATCC 33152 / DSM 7513) GN=gmk PE=3 SV=1	39.2	535740
Q5ZUC3	>tr|Q5ZUC3|Q5ZUC3_LEGPH Microtubule binding protein, putative OS=Legionella pneumophila subsp. pneumophila (strain Philadelphia 1 / ATCC 33152 / DSM 7513) GN=legC2 PE=4 SV=1	24.2	531795
Q5ZXT0	>tr|Q5ZXT0|Q5ZXT0_LEGPH Malate oxidoreductase OS=Legionella pneumophila subsp. pneumophila (strain Philadelphia 1 / ATCC 33152 / DSM 7513) GN=lpg0651 PE=3 SV=1	24.1	529583
Q5ZSD5	>tr|Q5ZSD5|Q5ZSD5_LEGPH SidF, inhibitor of growth family, member 3 OS=Legionella pneumophila subsp. pneumophila (strain Philadelphia 1 / ATCC 33152 / DSM 7513) GN=sidF PE=1 SV=1	12.3	522923
Q5ZUP9	>tr|Q5ZUP9|Q5ZUP9_LEGPH HesB family protein OS=Legionella pneumophila subsp. pneumophila (strain Philadelphia 1 / ATCC 33152 / DSM 7513) GN=ydiC PE=4 SV=1	35.2	514738
Q5ZSQ3	>sp|Q5ZSQ3|DRRA_LEGPH Multifunctional virulence effector protein DrrA OS=Legionella pneumophila subsp. pneumophila (strain Philadelphia 1 / ATCC 33152 / DSM 7513) GN=drrA PE=1 SV=1	14.1	506402
Q5ZYG2	>tr|Q5ZYG2|Q5ZYG2_LEGPH Putative uncharacterized protein OS=Legionella pneumophila subsp. pneumophila (strain Philadelphia 1 / ATCC 33152 / DSM 7513) GN=lpg0410 PE=4 SV=1	45.9	500568
Q5ZZA8	>tr|Q5ZZA8|Q5ZZA8_LEGPH N-terminal acetyltransferase, GNAT family OS=Legionella pneumophila subsp. pneumophila (strain Philadelphia 1 / ATCC 33152 / DSM 7513) GN=vipF PE=4 SV=1	27.3	499567
Q5ZSJ1	>tr|Q5ZSJ1|Q5ZSJ1_LEGPH Putative uncharacterized protein OS=Legionella pneumophila subsp. pneumophila (strain Philadelphia 1 / ATCC 33152 / DSM 7513) GN=lpg2526 PE=4 SV=1	15.4	477145
Q5ZRM4	>tr|Q5ZRM4|Q5ZRM4_LEGPH Putative uncharacterized protein OS=Legionella pneumophila subsp. pneumophila (strain Philadelphia 1 / ATCC 33152 / DSM 7513) GN=lpg2856 PE=4 SV=1	29	463823
Q5ZXH1	>tr|Q5ZXH1|Q5ZXH1_LEGPH Glucose-1-phosphate thymidylyltransferase OS=Legionella pneumophila subsp. pneumophila (strain Philadelphia 1 / ATCC 33152 / DSM 7513) GN=rfbA PE=3 SV=1	17.7	462213
Q5ZRR9	>tr|Q5ZRR9|Q5ZRR9_LEGPH UPF0229 protein lpg2811 OS=Legionella pneumophila subsp. pneumophila (strain Philadelphia 1 / ATCC 33152 / DSM 7513) GN=lpg2811 PE=3 SV=1	13.1	460185
Q5ZYS9	>tr|Q5ZYS9|Q5ZYS9_LEGPH Putative uncharacterized protein OS=Legionella pneumophila subsp. pneumophila (strain Philadelphia 1 / ATCC 33152 / DSM 7513) GN=lpg0282 PE=4 SV=1	30.6	456722
Q5ZSI8	>tr|Q5ZSI8|Q5ZSI8_LEGPH Putative uncharacterized protein OS=Legionella pneumophila subsp. pneumophila (strain Philadelphia 1 / ATCC 33152 / DSM 7513) GN=lpg2529 PE=4 SV=1	7.9	437340
Q5ZVK2	>tr|Q5ZVK2|Q5ZVK2_LEGPH Transcriptional regulatory protein CpxR OS=Legionella pneumophila subsp. pneumophila (strain Philadelphia 1 / ATCC 33152 / DSM 7513) GN=cpxR PE=4 SV=1	14.2	418777
Q5ZVM0	>tr|Q5ZVM0|Q5ZVM0_LEGPH Cytidylate kinase OS=Legionella pneumophila subsp. pneumophila (strain Philadelphia 1 / ATCC 33152 / DSM 7513) GN=cmk PE=3 SV=1	24.7	397578
Q5ZRL3	>sp|Q5ZRL3|TYSY_LEGPH Thymidylate synthase OS=Legionella pneumophila subsp. pneumophila (strain Philadelphia 1 / ATCC 33152 / DSM 7513) GN=thyA PE=3 SV=1	23.1	388298
Q5ZUM4	>tr|Q5ZUM4|Q5ZUM4_LEGPH Rhodanese domain protein OS=Legionella pneumophila subsp. pneumophila (strain Philadelphia 1 / ATCC 33152 / DSM 7513) GN=lpg1769 PE=4 SV=1	43.1	387235
Q5ZVF8	>tr|Q5ZVF8|Q5ZVF8_LEGPH Putative uncharacterized protein OS=Legionella pneumophila subsp. pneumophila (strain Philadelphia 1 / ATCC 33152 / DSM 7513) GN=lpg1482 PE=4 SV=1	23	384560
Q5ZYJ3	>tr|Q5ZYJ3|Q5ZYJ3_LEGPH Ribosomal protein S6 modification protein OS=Legionella pneumophila subsp. pneumophila (strain Philadelphia 1 / ATCC 33152 / DSM 7513) GN=lpg0379 PE=4 SV=1	21.5	367967
Q5ZV94	>tr|Q5ZV94|Q5ZV94_LEGPH Fimbrial biogenesis and twitching motility protein PilF OS=Legionella pneumophila subsp. pneumophila (strain Philadelphia 1 / ATCC 33152 / DSM 7513) GN=lpg1546 PE=4 SV=1	42.7	366598
Q5ZUP6	>tr|Q5ZUP6|Q5ZUP6_LEGPH RNA methyltransferase OS=Legionella pneumophila subsp. pneumophila (strain Philadelphia 1 / ATCC 33152 / DSM 7513) GN=lpg1747 PE=4 SV=1	16.3	348663
Q5ZZD0	>tr|Q5ZZD0|Q5ZZD0_LEGPH Putative uncharacterized protein OS=Legionella pneumophila subsp. pneumophila (strain Philadelphia 1 / ATCC 33152 / DSM 7513) GN=lpg0081 PE=4 SV=1	12.9	343890
Q5ZYI7	>tr|Q5ZYI7|Q5ZYI7_LEGPH LemA protein OS=Legionella pneumophila subsp. pneumophila (strain Philadelphia 1 / ATCC 33152 / DSM 7513) GN=lpg0385 PE=4 SV=1	17.6	331210
Q5ZT99	>tr|Q5ZT99|Q5ZT99_LEGPH Curved DNA binding protein DnaJ OS=Legionella pneumophila subsp. pneumophila (strain Philadelphia 1 / ATCC 33152 / DSM 7513) GN=cbpA PE=4 SV=1	21.3	323903
Q5ZY97	>tr|Q5ZY97|Q5ZY97_LEGPH Sugar transport PTS system phosphocarrier HPr protein OS=Legionella pneumophila subsp. pneumophila (strain Philadelphia 1 / ATCC 33152 / DSM 7513) GN=ptsH PE=3 SV=1	30.3	315300
Q5ZUC7	>tr|Q5ZUC7|Q5ZUC7_LEGPH Deoxyguanosinetriphosphate triphosphohydrolase-like protein OS=Legionella pneumophila subsp. pneumophila (strain Philadelphia 1 / ATCC 33152 / DSM 7513) GN=lpg1877 PE=3 SV=1	20.4	299172
Q5ZRS3	>tr|Q5ZRS3|Q5ZRS3_LEGPH Patatin family protein OS=Legionella pneumophila subsp. pneumophila (strain Philadelphia 1 / ATCC 33152 / DSM 7513) GN=lpg2807 PE=4 SV=1	14.6	264140
Q5ZRP1	>sp|Q5ZRP1|SSRP_LEGPH SsrA-binding protein OS=Legionella pneumophila subsp. pneumophila (strain Philadelphia 1 / ATCC 33152 / DSM 7513) GN=smpB PE=3 SV=1	14.1	227848
Q5ZY67	>tr|Q5ZY67|Q5ZY67_LEGPH Membrane associated zinc metalloprotease OS=Legionella pneumophila subsp. pneumophila (strain Philadelphia 1 / ATCC 33152 / DSM 7513) GN=yaeL PE=3 SV=1	9.5	217115
Q5ZZ91	>tr|Q5ZZ91|Q5ZZ91_LEGPH IcmL-like OS=Legionella pneumophila subsp. pneumophila (strain Philadelphia 1 / ATCC 33152 / DSM 7513) GN=lpg0120 PE=4 SV=1	27.3	215053

## Sheet: CC GO-analyis (G-profiler)
Name of GO-term	term ID	p-value	p-value (-log10)	depth in group	number of identified proteins annotated with GO-term	number of genes annotated with GO-term	identified proteins annotated with GO-term (Uniprot identifier)	Original output order
nucleosome	GO:0000786	0.00379	2.42136	1	15	65	Q8CGP2,Q8CGP1,Q64475,P70696,P15864,Q64523,P27661,Q3THW5,P0C0S6,P43276,P43275,P43274,Q9QZQ8,P10922,Q3TEA8	1
cellular_component	GO:0005575	1.89e-09	8.72354	1	2297	22933	P56480,P20029,P47738,Q03265,P63038,Q8CGP2,Q8CGP1,Q64475,P70696,P60710,G3UZ07,P14211,P08113,P35564,P27773,P18242,E9Q616,P26443,P09103,Q9QXS1,P51881,P38647,P10605,Q3U7R1,P48962,Q60930,Q3TML0,Q91YQ5,Q8VEM8,Q91ZX7,Q8VDD5,E9QN37,P28798,Q60932,Q99P72,P08249,Q9CQQ7,P62983,P50637,P20152,A2AVJ7,Q6ZQM8,Q8BMS1,P11438,P54116,Q8R0X7,Q8C2Q8,P08905,Q542I8,O35129,Q8BLF1,Q9DBG6,P37040,Q9DCN2,P15864,B7FAU9,Q61335,…	2
macromolecular complex	GO:0032991	6.64e-104	103.178	2	788	3905	P56480,P20029,Q03265,P63038,Q8CGP2,Q8CGP1,Q64475,P70696,P60710,G3UZ07,P14211,P35564,P51881,Q60930,Q8VDD5,Q60932,Q99P72,Q9CQQ7,P62983,P20152,Q8BMS1,Q8C2Q8,Q542I8,Q9DBG6,P15864,B7FAU9,P05202,Q64523,P27661,Q3U1U4,Q9DCX2,G3X9L6,P08752,P68372,Q9D6F9,J3QNR5,Q9DB77,P62814,Q9CZ13,Q60597,P50516,O54734,Q9DB20,O55143,P16858,M0QWZ0,Q99LC5,Q99LR1,Q8BHN3,Q62425,P62874,P01899,Q99JY0,P05213,O08749,Q60931,J3QPE8,…	3
protein complex	GO:0043234	3.55e-50	49.4498	3	573	3212	P56480,P20029,Q03265,P63038,P60710,G3UZ07,P14211,P35564,P51881,Q60930,Q8VDD5,Q60932,Q99P72,Q9CQQ7,P20152,Q8BMS1,Q8C2Q8,Q542I8,Q9DBG6,B7FAU9,P05202,Q3U1U4,Q9DCX2,G3X9L6,P08752,P68372,Q9D6F9,J3QNR5,Q9DB77,P62814,Q9CZ13,Q60597,P50516,O54734,Q9DB20,O55143,Q99LC5,Q99LR1,Q8BHN3,Q62425,P62874,P01899,Q99JY0,P05213,O08749,Q60931,J3QPE8,Q62186,Q8VDN2,P63017,P51863,Q68FD5,Q9WV55,P48678,Q9R233,Q08857,Q91VD9,…	4
zona pellucida receptor complex	GO:0002199	0.00201	2.6968	4	8	13	E9QPA6,P11983,P42932,P80315,P80316,P80314,Q3U0I3,P80313	5
membrane-enclosed lumen	GO:0031974	3.97e-21	20.4012	2	300	1729	P56480,P20029,P60710,G3UZ07,P14211,P08113,P51881,P38647,P10605,Q60930,Q3TML0,Q60932,P08249,Q8BMS1,P08905,P27661,P97449,P68372,J3QNR5,P67778,P08003,P35700,Q8BFR5,P24270,Q99LC5,Q6P5E4,P51174,P57759,Q99JY0,Q8QZT1,Q9CZU6,Q922Q8,P55302,Q9CZN7,P63017,P48678,P27659,Q9D8E6,Q91VD9,B1AU25,P14901,P47911,O35887,Q64433,P50544,Q6PB66,Q9DCW4,Q8BWT1,Q80WJ7,H3BLL3,P26041,P45952,P99024,Q8R5L1,Q07417,Q9DCJ5,P43276,…	6
membrane	GO:0016020	7.94e-110	109.1	2	1321	8305	P56480,P20029,Q03265,P63038,P70696,P14211,P08113,P35564,P26443,P09103,Q9QXS1,P51881,P10605,Q3U7R1,P48962,Q60930,Q3TML0,Q91YQ5,Q8VEM8,Q91ZX7,Q8VDD5,E9QN37,Q60932,Q99P72,P08249,Q9CQQ7,P50637,A2AVJ7,Q6ZQM8,Q8BMS1,P11438,P54116,Q8R0X7,Q8C2Q8,Q542I8,O35129,Q8BLF1,Q9DBG6,P37040,Q9DCN2,B7FAU9,Q61335,P05202,Q61543,P62821,Q99P91,Q3U1U4,P97449,Q9DCX2,G3X9L6,P51150,P08752,P31996,P68372,Q9D6F9,J3QNR5,P67778,…	7
coated membrane	GO:0048475	5.29e-08	7.27654	3	26	70	Q68FD5,Q9DBG3,Q3TWV4,P98078,P17427,P17426,B1AWE0,Q9D662,Q07113,Q8CIE6,Q9JIF7,Q78IS1,P62743,H3BK65,Q9Z1T1,Q5SVG5,Q5XJY5,O55029,Q9JKC8,P35585,Q9QZE5,O54774,Q3UPL0,Q9EQC5,Q9DCR2,E9Q9E9	8
outer membrane	GO:0019867	1.74e-31	30.7595	3	70	138	P48962,Q60930,Q60932,P50637,Q9DCN2,Q99JY0,Q60931,J3QPE8,B1AU25,O08528,P97742,Q9QYA2,P58281,Q922Q1,Q9CZW5,G3UVV4,Q8BGH2,P41216,Q9CQX2,P49769,O88441,Q62465,Q9CPQ3,O08579,Q91WS0,E9QM21,Q8BX10,P81117,D3YVW0,Q8VCF0,Q9DCC8,Q64133,Q62167,Q8JZR0,Q9CQB5,Q9CQ92,Q6PCP5,Q8BG51,Q91VS7,Q3TL44,Q924L1,Q9QUJ7,Q07813,Q3UJU9,O88455,Q9DC29,P16330,Q3TBT3,Q8JZN7,Q9CZW4,Q8R361,Q80U63,Q8BHS6,E9PUD2,P70227,Q3KNM2,Q3UN04,…	9
organelle	GO:0043226	2.38e-296	295.623	2	1879	10184	P56480,P20029,P47738,Q03265,P63038,Q8CGP2,Q8CGP1,Q64475,P70696,P60710,G3UZ07,P14211,P08113,P35564,P27773,P18242,P26443,P09103,Q9QXS1,P51881,P38647,P10605,P48962,Q60930,Q3TML0,Q91YQ5,Q8VEM8,Q91ZX7,Q8VDD5,P28798,Q60932,Q99P72,P08249,Q9CQQ7,P62983,P50637,P20152,A2AVJ7,Q6ZQM8,Q8BMS1,P11438,P54116,Q8R0X7,Q8C2Q8,P08905,O35129,Q8BLF1,Q9DBG6,P37040,Q9DCN2,P15864,B7FAU9,Q61335,P05202,Q61543,P62821,Q99P91,…	10
non-membrane-bounded organelle	GO:0043228	6.43e-38	37.1918	3	518	3027	P56480,Q8CGP2,Q8CGP1,Q64475,P70696,P60710,G3UZ07,P35564,Q9QXS1,P51881,P38647,P10605,Q60930,Q8VDD5,Q60932,P62983,P20152,Q8BMS1,P54116,P15864,B7FAU9,Q64523,P27661,P08752,P68372,Q9D6F9,J3QNR5,Q8BMK4,P35700,Q8BFR5,P26039,P16858,M0QWZ0,Q99JY0,P05213,Q922Q8,P41105,Q9CZN7,P63017,Q68FD5,Q9WV55,P47963,P48678,P27659,Q3THW5,P0C0S6,Q9D8E6,P14901,P47911,E9PUX4,Q99JY9,P47955,Q8VEH3,P07356,P61255,O55142,Q9CZM2,…	11
vesicle	GO:0031982	3.76e-45	44.4248	3	247	957	P63038,P60710,G3UZ07,P14211,Q91ZX7,Q8VDD5,P20152,P11438,P54116,P08905,B7FAU9,Q99P91,P97449,P51150,P68372,J3QNR5,P26039,O55143,P16858,M0QWZ0,P57759,P55302,O08749,Q69ZN7,P63017,P51863,Q68FD5,Q9WV55,P30204,O35604,Q07797,Q91V41,P35278,Q9D1D4,P07356,K3W4T3,P35279,P09055,P52480,Q9R0Q3,P10107,P46638,P26041,Q9CZE3,P99024,P35821,P63001,P99029,P68134,P68033,Q8VCW4,Q9JHU4,Q9Z1G3,O70404,Q99104,P20060,Q9CQW9,…	12
membrane-bounded vesicle	GO:0031988	8.16e-36	35.0883	4	185	685	P63038,P60710,G3UZ07,P14211,Q91ZX7,Q8VDD5,P20152,P11438,P54116,P08905,B7FAU9,Q99P91,P97449,P51150,P68372,J3QNR5,P26039,O55143,P16858,M0QWZ0,P57759,O08749,Q69ZN7,P63017,P51863,Q68FD5,Q07797,Q91V41,P35278,Q9D1D4,P07356,P09055,P52480,Q9R0Q3,P10107,P46638,P26041,Q9CZE3,P99024,P63001,P68134,P68033,Q8VCW4,Q9JHU4,O70404,Q99104,P20060,Q9CQW9,Q3TWV4,P61028,Q60634,Q9QYE6,P05064,P98078,P21956,P17427,Q9WTI7,…	13
membrane-bounded organelle	GO:0043227	1e-305	305	3	1742	9159	P56480,P20029,P47738,Q03265,P63038,Q8CGP2,Q8CGP1,Q64475,P70696,P60710,G3UZ07,P14211,P08113,P35564,P27773,P18242,P26443,P09103,P51881,P38647,P10605,P48962,Q60930,Q3TML0,Q91YQ5,Q8VEM8,Q91ZX7,Q8VDD5,P28798,Q60932,Q99P72,P08249,Q9CQQ7,P62983,P50637,P20152,A2AVJ7,Q6ZQM8,Q8BMS1,P11438,P54116,Q8R0X7,Q8C2Q8,P08905,O35129,Q8BLF1,Q9DBG6,P37040,Q9DCN2,P15864,B7FAU9,Q61335,P05202,Q61543,P62821,Q99P91,Q64523,…	14
nucleoid	GO:0009295	1.36e-14	13.8665	2	25	38	P56480,P51881,P38647,Q60930,Q60932,Q8BMS1,Q8BFR5,Q99JY0,Q922Q8,Q9CZN7,P50544,Q6PB66,Q8CGK3,P09671,Q925I1,Q9JHS4,P53395,Q99M87,Q8R2K3,Q91VA6,P40630,D3Z4C9,Q80YD1,D3Z2J3,Q5SSK3	15
cell	GO:0005623	1.31e-222	221.883	2	2083	14569	P56480,P20029,P47738,Q03265,P63038,Q8CGP2,Q8CGP1,Q64475,P70696,P60710,G3UZ07,P14211,P08113,P35564,P27773,P18242,P26443,P09103,Q9QXS1,P51881,P38647,P10605,P48962,Q60930,Q3TML0,Q91YQ5,Q8VEM8,Q91ZX7,Q8VDD5,P28798,Q60932,Q99P72,P08249,Q9CQQ7,P62983,P50637,P20152,A2AVJ7,Q6ZQM8,Q8BMS1,P11438,P54116,Q8R0X7,Q8C2Q8,P08905,Q542I8,O35129,Q8BLF1,Q9DBG6,P37040,Q9DCN2,P15864,B7FAU9,Q61335,P05202,Q61543,P62821,…	16
cell part	GO:0044464	1.31e-222	221.883	2	2083	14569	P56480,P20029,P47738,Q03265,P63038,Q8CGP2,Q8CGP1,Q64475,P70696,P60710,G3UZ07,P14211,P08113,P35564,P27773,P18242,P26443,P09103,Q9QXS1,P51881,P38647,P10605,P48962,Q60930,Q3TML0,Q91YQ5,Q8VEM8,Q91ZX7,Q8VDD5,P28798,Q60932,Q99P72,P08249,Q9CQQ7,P62983,P50637,P20152,A2AVJ7,Q6ZQM8,Q8BMS1,P11438,P54116,Q8R0X7,Q8C2Q8,P08905,Q542I8,O35129,Q8BLF1,Q9DBG6,P37040,Q9DCN2,P15864,B7FAU9,Q61335,P05202,Q61543,P62821,…	17
envelope	GO:0031975	2.33e-139	138.633	3	329	726	P56480,Q03265,P63038,P26443,P51881,P48962,Q60930,Q8VEM8,Q60932,Q99P72,P08249,Q9CQQ7,P50637,Q8BMS1,Q8C2Q8,O35129,Q9DCN2,P05202,Q9DCX2,G3X9L6,P68372,J3QNR5,P67778,Q9DB77,Q9CZ13,P12787,Q8K2B3,Q8BFR5,P24270,Q9DB20,P19783,Q62425,P51174,Q8BH59,Q99JY0,Q8QZT1,P48771,Q60931,J3QPE8,Q9CR62,Q9CZN7,Q9CPQ1,O35604,Q8BMD8,Q91V61,Q7JCZ1,P48678,Q8C253,Q91VD9,B1AU25,P54071,Q9D0M3,Q9Z110,Q9CR68,Q8JZU2,P56391,P30355,…	18
midbody	GO:0030496	0.0336	1.47366	3	21	82	P20029,P08113,P08752,Q8VEH3,P07356,Q9JKF1,Q9CQW2,P60766,Q9JIW9,Q9DC51,P42208,Q9D8B3,P68040,G3X9V2,Q3TJ55,Q9CX00,P97384,Q9QYB1,D3YZ98,Q8R127,P11440	19
apical part of cell	GO:0045177	0.0095	2.02228	3	56	316	Q9QXS1,P10605,P50516,Q9JHF5,P51863,Q91V41,Q08857,P50518,Q3U8S1,Q80WJ7,P11499,P26041,G5E829,Q9Z1G3,O89017,Q9Z257,P98078,P49769,P17426,Q61462,P63024,Q9Z0F8,P60766,P11276,Q3TZ86,Q3THE2,E9Q7G0,P70452,Q91VS7,P97429,P14824,P70280,P06795,P35762,P07901,Q8R1B7,Q60770,Q64324,Q8R2Q8,Q9EQU3,P70227,Q61144,Q8R4H9,Q9JII6,Q9EPR4,P70387,P12023,Q9QYB1,Q80SY3,B1ATV0,Q5EG47,P83887,Q9ERI2,P70441,O54890,F8VQC9	20
cell surface	GO:0009986	3.64e-07	6.4389	3	108	600	P56480,P20029,P63038,P14211,P27773,P09103,P38647,P10605,P28798,P11438,Q542I8,P05202,Q3U1U4,P97449,P08003,Q8BMK4,O70370,Q61830,P01899,P57759,E9PV44,P63017,P10852,Q08857,P06800,P09055,Q3U8S1,P24668,P11499,P26041,Q8R5L1,Q8VBZ3,P01887,P01901,P20491,Q9D1Q6,Q60634,Q9D7N9,P16045,P43406,P49769,P21956,Q8BXZ1,E9Q3Q6,P06797,P11152,Q61739,Q62351,P10810,Q61549,P41731,Q8C129,Q9WTR1,Q9Z0F8,P11688,Q07113,Q9D8V0,…	21
cell body	GO:0044297	1.93e-05	4.71444	3	85	473	P35564,Q91ZX7,Q99P72,P20152,P11438,B7FAU9,P05202,P62821,P68372,Q9D6F9,J3QNR5,P62874,P63017,P53994,P62880,P99024,G5E829,P60764,Q61093,Q99104,Q9Z257,P49769,E9Q3Q6,P06797,Q61462,Q9DC70,P55258,Q8C129,Q9WTR1,P60766,Q921M4,O88531,P97333,E9Q7G0,Q2TBE6,Q9QUJ7,O35435,Q8K4Z3,G3X8X7,P08228,Q6PHZ2,E9QPA6,O08553,Q09014,Q9CYN9,P14206,H3BJU7,Q9CQD1,P07901,G3X8Y8,P11983,P42932,P80315,P97493,O55222,P08226,Q9ES28,…	22
endomembrane system	GO:0012505	2.1e-60	59.6778	3	243	794	P20029,P63038,P14211,P08113,P35564,Q91YQ5,Q91ZX7,Q99P72,A2AVJ7,Q9DBG6,Q9DCN2,Q61335,Q61543,P62821,P97449,P68372,J3QNR5,O54734,O55143,Q8CBM2,Q62186,Q68FD5,O35604,P48678,Q91V41,Q9R233,Q99JY9,Q9EP69,P53994,Q61263,Q9D1D4,P30355,Q6GQT9,P27046,Q9CYN2,Q9CY27,G5E850,Q9R0Q3,Q80WJ7,Q8BH80,O08547,Q8C7X2,P26041,P99024,P63001,P60764,P36371,Q9D1Q6,Q9CPU4,Q3TBA3,Q9DBG3,P62908,Q3TWV4,P61804,Q60634,Q9DBG7,Q9QYE6,…	23
cell projection	GO:0042995	1.98e-08	7.70333	3	227	1502	P60710,G3UZ07,P35564,Q91ZX7,Q8VDD5,Q99P72,P20152,P11438,P08905,B7FAU9,Q9D6F9,P62814,P50516,P26039,P62874,O08749,P63017,P51863,Q99JY9,P50518,P07356,P09055,P52480,Q9JKF1,Q9QUI0,P11499,P10107,P07091,P26041,P45952,G5E829,B1ARU4,P61161,P63001,P60764,Q61093,P58281,A2AMW0,P59999,Q61233,Q91XV3,Q9CVB6,Q9MD82,Q99104,P62908,P18760,P05064,Q9WTP6,Q9Z257,P49769,Q9JM76,Q9CPW4,P24638,Q8JZN5,Q9WTI7,P46460,E9Q3Q6,…	24
intracellular	GO:0005622	2.38e-296	295.623	3	1998	11799	P56480,P20029,P47738,Q03265,P63038,Q8CGP2,Q8CGP1,Q64475,P70696,P60710,G3UZ07,P14211,P08113,P35564,P27773,P18242,P26443,P09103,Q9QXS1,P51881,P38647,P10605,P48962,Q60930,Q3TML0,Q91YQ5,Q8VEM8,Q91ZX7,Q8VDD5,P28798,Q60932,Q99P72,P08249,Q9CQQ7,P62983,P50637,P20152,A2AVJ7,Q6ZQM8,Q8BMS1,P11438,P54116,Q8R0X7,Q8C2Q8,P08905,O35129,Q8BLF1,Q9DBG6,P37040,Q9DCN2,P15864,B7FAU9,Q61335,P05202,Q61543,P62821,Q99P91,…	25
cell leading edge	GO:0031252	2.28e-06	5.64207	3	53	232	Q8VDD5,P20152,P26039,Q99JY9,P07356,Q9JKF1,Q9QUI0,G5E829,P63001,A2AMW0,Q61233,Q9CVB6,Q99104,P62908,P18760,Q9JM76,Q9CPW4,O89053,P13020,Q6PE70,Q62261,Q7TMB8,P63101,Q01768,E9PZF0,P62331,E9Q2A6,P70429,A2AWF8,H3BJU7,Q9CQD1,Q64324,Q5FWK3,O55222,Q9ES28,Q8CAG6,P70460,G3X9V2,Q9JHJ0,D3YX34,B7ZCU4,O08808,Q8BH43,Q91Z67,Q9Z0R4,Q62418,O35387,Q6NVF2,P83887,E9Q8N5,E9QKV6,Q61081,Q9Z0P5	26
ruffle	GO:0001726	0.0213	1.67162	4	24	98	Q8VDD5,P26039,P07356,Q9QUI0,P63001,Q61233,Q99104,P62908,P13020,Q01768,E9PZF0,P62331,A2AWF8,H3BJU7,Q9CQD1,Q5FWK3,Q8CAG6,Q9JHJ0,O08808,Q8BH43,Q62418,E9Q8N5,E9QKV6,Q61081	27
lamellipodium	GO:0030027	0.000152	3.81816	4	29	104	Q99JY9,Q9QUI0,P63001,A2AMW0,P18760,Q9JM76,Q9CPW4,O89053,P13020,Q7TMB8,Q01768,E9PZF0,E9Q2A6,P70429,Q64324,O55222,Q9ES28,P70460,G3X9V2,Q9JHJ0,B7ZCU4,Q8BH43,Q91Z67,Q9Z0R4,Q62418,O35387,Q6NVF2,E9QKV6,Q9Z0P5	28
neuron part	GO:0097458	0.00247	2.6073	3	140	964	P60710,G3UZ07,P35564,Q91ZX7,Q99P72,P20152,P11438,B7FAU9,P05202,P62821,Q9D6F9,P62874,P63017,P51863,P53994,Q9JKF1,Q9QUI0,P07091,P45952,G5E829,P60764,Q61093,P58281,Q9MD82,Q99104,P62908,Q9Z257,P49769,P24638,Q8JZN5,P46460,E9Q3Q6,P06797,Q6PHC1,Q61462,Q9DC70,A3KGU5,Q6P9Q6,P63024,P55258,Q62261,Q8C129,Q9WTR1,P70302,Q9R1R8,P62962,P60766,D3Z6I8,Q921M4,O88531,Q7TMB8,E9Q1G8,O09044,P97333,E9Q7G0,Q2TBE6,Q9QUJ7,…	29
neuron projection	GO:0043005	0.00098	3.00877	4	124	816	P60710,G3UZ07,P35564,Q91ZX7,Q99P72,P20152,P11438,B7FAU9,Q9D6F9,P62874,P63017,P51863,Q9JKF1,Q9QUI0,P07091,P45952,G5E829,P60764,Q61093,P58281,Q9MD82,Q99104,P62908,Q9Z257,P49769,P24638,Q8JZN5,P46460,E9Q3Q6,P06797,Q6PHC1,Q61462,Q9DC70,A3KGU5,Q6P9Q6,P63024,P55258,Q62261,Q9WTR1,P70302,P62962,P60766,D3Z6I8,O88531,Q7TMB8,E9Q1G8,O09044,P97333,E9Q7G0,Q2TBE6,Q6PIC6,P62960,G3X8X7,Q61768,P08228,P63158,Q6PHZ2,…	30
intracellular part	GO:0044424	2.38e-296	295.623	3	1988	11649	P56480,P20029,P47738,Q03265,P63038,Q8CGP2,Q8CGP1,Q64475,P70696,P60710,G3UZ07,P14211,P08113,P35564,P27773,P18242,P26443,P09103,Q9QXS1,P51881,P38647,P10605,P48962,Q60930,Q3TML0,Q91YQ5,Q8VEM8,Q91ZX7,Q8VDD5,P28798,Q60932,Q99P72,P08249,Q9CQQ7,P62983,P50637,P20152,A2AVJ7,Q6ZQM8,Q8BMS1,P11438,P54116,Q8R0X7,Q8C2Q8,P08905,O35129,Q8BLF1,Q9DBG6,P37040,Q9DCN2,P15864,B7FAU9,Q61335,P05202,Q61543,P62821,Q99P91,…	31
cytoplasm	GO:0005737	2.38e-296	295.623	4	1867	8758	P56480,P20029,P47738,Q03265,P63038,P60710,G3UZ07,P14211,P08113,P35564,P27773,P18242,P26443,P09103,Q9QXS1,P51881,P38647,P10605,P48962,Q60930,Q3TML0,Q91YQ5,Q8VEM8,Q91ZX7,Q8VDD5,P28798,Q60932,Q99P72,P08249,Q9CQQ7,P62983,P50637,P20152,A2AVJ7,Q6ZQM8,Q8BMS1,P11438,P54116,Q8R0X7,Q8C2Q8,P08905,O35129,Q8BLF1,Q9DBG6,P37040,Q9DCN2,B7FAU9,Q61335,P05202,Q61543,P62821,Q99P91,P97449,Q9DCX2,G3X9L6,Q99KI0,P51150,…	32
cytoplasmic part	GO:0044444	2.38e-296	295.623	4	1644	5675	P56480,P20029,P47738,Q03265,P63038,P60710,G3UZ07,P14211,P08113,P35564,P27773,P18242,P26443,P09103,Q9QXS1,P51881,P38647,P10605,P48962,Q60930,Q3TML0,Q91YQ5,Q8VEM8,Q91ZX7,Q8VDD5,P28798,Q60932,Q99P72,P08249,Q9CQQ7,P62983,P50637,P20152,A2AVJ7,Q6ZQM8,Q8BMS1,P11438,Q8R0X7,Q8C2Q8,P08905,O35129,Q8BLF1,Q9DBG6,P37040,Q9DCN2,B7FAU9,Q61335,P05202,Q61543,P62821,Q99P91,P97449,Q9DCX2,G3X9L6,Q99KI0,P51150,P08752,…	33
electron transfer flavoprotein complex	GO:0045251	0.00708	2.14997	5	3	3	Q99LC5,Q9DCW4,Q921G7	34
cytosol	GO:0005829	8.18e-33	32.0872	5	239	1063	P63038,P60710,G3UZ07,P14211,P08113,Q8VDD5,P62983,P20152,P37040,B7FAU9,P08752,P62814,P35700,P50516,P24270,P16858,M0QWZ0,P41105,P63017,P30204,P47963,Q91V41,P27659,Q9D8E6,B1AU25,P14901,P47911,P47955,P50518,P30355,P35279,P61255,O55142,Q9CZM2,P14148,P35980,P62717,P61514,O08528,Q5XJF6,P14869,E9Q070,P19253,Q9QUI0,H3BL56,P11499,Q8R5L1,P35821,P99029,P61226,P62889,Q61233,G3UVV4,Q01853,P62908,Q9D1L9,Q9CR57,…	35
perinuclear region of cytoplasm	GO:0048471	4.64e-11	10.3335	5	92	424	P14211,P08113,Q9QXS1,P10605,Q91ZX7,P20152,B7FAU9,O55143,O35604,P48678,Q91V41,P07356,Q6PB66,Q8BH40,Q80WJ7,P62880,P07091,P99029,P61028,P62754,Q9Z257,P98078,P49769,Q62351,P25911,P48410,Q91XH6,P13020,P61027,Q9EQP2,Q8C129,Q9D662,Q07113,Q7TMB8,Q9CQB5,P63101,Q01768,E9PZF0,P42208,Q9WVK4,P70452,P57780,P62960,Q9EQK5,Q61768,Q6PHZ2,P14824,O08912,P70280,Q9DBE8,E9Q2A6,P30681,Q9CQD1,P16330,Q3TBT3,P07901,Q9CZW4,…	36
lipid particle	GO:0005811	2.05e-07	6.68825	5	22	48	Q9DCN2,Q61335,Q8BMK4,P16858,M0QWZ0,Q99JI6,P35278,P07356,Q9EQ06,Q3TDN2,Q9R1J0,Q8BLN5,Q9WVK4,Q9QUJ7,Q9CZW4,Q8BUE4,Q99KP6,O55242,Q3U2G2,Q8R127,Q9DBG5,O08715	37
cytosolic part	GO:0044445	5.65e-25	24.248	5	73	187	P62983,P41105,P47963,P27659,Q9D8E6,P47911,P47955,P61255,O55142,Q9CZM2,P14148,P35980,P62717,P61514,Q5XJF6,P14869,E9Q070,P19253,P62889,P62908,Q9CR57,P97351,D3YVC1,A2A547,P62754,E9Q132,P62702,P99027,P62918,P62830,Q6ZWZ7,Q9CQM8,Q9CXW4,P62301,P62270,P62911,P62900,P62267,Q6ZWN5,P62242,P51410,G3UW34,P62281,P63276,Q9CZX8,P14131,D3YTQ9,P62264,P62852,Q91V55,Q9WUA3,F6SVV1,P62082,P62849,P67984,P60867,P62245,…	38
chaperonin-containing T-complex	GO:0005832	1.85e-05	4.73283	6	8	9	E9QPA6,P11983,P42932,P80315,P80316,P80314,Q3U0I3,P80313	39
cell cortex	GO:0005938	1.52e-10	9.81816	5	53	179	P60710,G3UZ07,Q8VDD5,B7FAU9,Q8CBM2,P07356,P40124,Q9QUI0,B1ARU4,P61161,A2AMW0,Q8CG29,P18760,P49769,P70290,P47754,O89053,A3KGU5,Q62261,P70302,D3Z6I8,E9Q1G8,Q5RKN9,P42208,P57780,P62331,P26645,P09405,E9Q2A6,P48193,Q9ES52,Q8C1B7,Q61144,O35382,P31938,Q61792,Q91YS7,A1BN54,Q62418,B1AQZ0,Q9D4H1,P97814,Q6IRU2,E9Q9N6,Q9Z329,A2AAN0,Q61166,P63005,E9Q8N5,E9QKV6,Q9R0P5,Q6PGF7,Q9DCG2	40
tricarboxylic acid cycle enzyme complex	GO:0045239	0.000506	3.29585	5	6	6	P97807,Q9WUM5,Q9Z2I8,O55028,Q3U3J1,Q6P3A8	41
eukaryotic translation initiation factor 3 complex	GO:0005852	0.0221	1.65561	5	8	14	Q8QZY1,P23116,Q8R1B4,Q8JZQ9,Q9QZD9,O70194,Q91WK2,Q9DCH4	42
WASH complex	GO:0071203	0.000136	3.86646	5	8	9	A2AMW0,P47754,Q5RKN9,Q8C2E7,Q3UMB9,Q6PGL7,Q8VDD8,Q9CR27	43
cell cortex part	GO:0044448	1.9e-10	9.72125	5	36	95	P60710,G3UZ07,Q8VDD5,B7FAU9,Q8CBM2,P40124,P61161,A2AMW0,Q8CG29,P18760,P70290,P47754,O89053,A3KGU5,Q62261,P70302,D3Z6I8,E9Q1G8,Q5RKN9,P42208,P57780,P48193,Q9ES52,Q8C1B7,O35382,Q61792,A1BN54,B1AQZ0,Q9D4H1,P97814,Q6IRU2,E9Q9N6,A2AAN0,Q61166,Q9R0P5,Q6PGF7	44
pyruvate dehydrogenase complex	GO:0045254	0.00197	2.70553	5	5	7	O08749,P35486,Q9D051,Q8BMF4,Q8BFP9	45
intracellular organelle	GO:0043229	2.38e-296	295.623	4	1872	10135	P56480,P20029,P47738,Q03265,P63038,Q8CGP2,Q8CGP1,Q64475,P70696,P60710,G3UZ07,P14211,P08113,P35564,P27773,P18242,P26443,P09103,Q9QXS1,P51881,P38647,P10605,P48962,Q60930,Q3TML0,Q91YQ5,Q8VEM8,Q91ZX7,Q8VDD5,P28798,Q60932,Q99P72,P08249,Q9CQQ7,P62983,P50637,P20152,A2AVJ7,Q6ZQM8,Q8BMS1,P11438,P54116,Q8R0X7,Q8C2Q8,P08905,O35129,Q8BLF1,Q9DBG6,P37040,Q9DCN2,P15864,B7FAU9,Q61335,P05202,Q61543,P62821,Q99P91,…	46
intracellular non-membrane-bounded organelle	GO:0043232	6.43e-38	37.1918	5	518	3027	P56480,Q8CGP2,Q8CGP1,Q64475,P70696,P60710,G3UZ07,P35564,Q9QXS1,P51881,P38647,P10605,Q60930,Q8VDD5,Q60932,P62983,P20152,Q8BMS1,P54116,P15864,B7FAU9,Q64523,P27661,P08752,P68372,Q9D6F9,J3QNR5,Q8BMK4,P35700,Q8BFR5,P26039,P16858,M0QWZ0,Q99JY0,P05213,Q922Q8,P41105,Q9CZN7,P63017,Q68FD5,Q9WV55,P47963,P48678,P27659,Q3THW5,P0C0S6,Q9D8E6,P14901,P47911,E9PUX4,Q99JY9,P47955,Q8VEH3,P07356,P61255,O55142,Q9CZM2,…	47
cytoskeleton	GO:0005856	6.95e-08	7.15802	6	256	1758	P60710,G3UZ07,Q9QXS1,P51881,Q8VDD5,P20152,P54116,B7FAU9,P08752,P68372,Q9D6F9,J3QNR5,Q8BMK4,P26039,P16858,M0QWZ0,P05213,Q9CZN7,Q68FD5,Q9WV55,P48678,Q99JY9,Q8VEH3,P07356,Q6PB66,P40124,Q8BFZ3,Q9JKF1,Q8R5J9,Q9QUI0,P10107,P26041,P99024,B1ARU4,Q02819,P61161,P60764,Q9WV32,Q60605,P68134,P68033,P63268,P62737,A2AMW0,P59999,Q61233,Q9JHU4,Q9CVB6,Q99104,Q8CG29,Q5SUA5,P18760,P05064,Q9Z257,P49769,Q9JM76,O08917,…	48
microtubule cytoskeleton	GO:0015630	0.000204	3.69037	7	120	788	P51881,P08752,P68372,Q9D6F9,J3QNR5,P26039,P16858,M0QWZ0,P05213,Q9CZN7,Q68FD5,Q9WV55,Q8VEH3,Q6PB66,Q9JKF1,P99024,B1ARU4,Q02819,Q9JHU4,Q99104,P49769,O08917,E9Q035,P47758,Q8BM55,Q9CQW2,Q7TMM9,A3KGU5,O08579,P55258,P70302,P53395,P60766,K3W4R5,Q9DC51,E9Q1G8,Q9QZQ8,P42208,E9Q7G0,Q9QZ23,Q61768,P26645,Q3T9X3,P27546,Q5KU39,P58742,E9QPA6,Q3UJU9,H3BJU7,P16330,Q00612,P11983,P42932,Q8R361,P80315,P62259,Q80U63,…	49
actin cytoskeleton	GO:0015629	8.72e-11	10.0595	7	75	315	G3UZ07,Q8VDD5,B7FAU9,P26039,Q99JY9,P07356,P40124,B1ARU4,P61161,P60764,Q9WV32,Q60605,P68134,P68033,P62737,A2AMW0,P59999,Q61233,Q9CVB6,Q99104,Q8CG29,Q5SUA5,P18760,P05064,Q9JM76,Q9CPW4,Q9WTI7,O70318,P47754,O89053,Q9WUM4,A3KGU5,P13020,Q62261,Q9Z0F8,D3Z6I8,E9Q634,Q8K1B8,Q3THE2,E9Q1G8,Q5RKN9,P42208,Q3U7G2,O88342,P57780,G3X8X7,Q91W86,Q9CQD1,Q8R307,P48193,P57787,Q8K2M0,Q9ES52,Q8C1B7,P97315,E9Q8N1,P70333,…	50
cortical cytoskeleton	GO:0030863	2.87e-07	6.54212	7	24	58	P60710,G3UZ07,Q8VDD5,B7FAU9,P40124,P61161,A2AMW0,Q8CG29,P18760,P70290,P47754,O89053,A3KGU5,Q62261,D3Z6I8,Q5RKN9,P57780,P48193,Q9ES52,Q61792,A1BN54,Q6IRU2,Q61166,Q9R0P5	51
intracellular membrane-bounded organelle	GO:0043231	3.55e-300	299.45	5	1730	9112	P56480,P20029,P47738,Q03265,P63038,Q8CGP2,Q8CGP1,Q64475,P70696,P60710,G3UZ07,P14211,P08113,P35564,P27773,P18242,P26443,P09103,P51881,P38647,P10605,P48962,Q60930,Q3TML0,Q91YQ5,Q8VEM8,Q91ZX7,Q8VDD5,P28798,Q60932,Q99P72,P08249,Q9CQQ7,P62983,P50637,P20152,A2AVJ7,Q6ZQM8,Q8BMS1,P11438,Q8R0X7,Q8C2Q8,P08905,O35129,Q8BLF1,Q9DBG6,P37040,Q9DCN2,P15864,B7FAU9,Q61335,P05202,Q61543,P62821,Q99P91,Q64523,P27661,…	52
microbody	GO:0042579	1.6e-21	20.7959	6	59	136	P20152,P35700,P24270,Q8QZT1,P51660,Q921H8,Q8VCH0,P32020,Q8C0I1,P99029,Q922Q1,Q9EPL9,P61028,P41216,P55096,P38060,P48410,P47740,Q8VCF0,Q922J9,Q99LB2,O35459,Q99J47,Q9CQ92,Q9D5T0,Q6PCP5,Q9Z210,H7BX88,Q91VS7,Q9QUJ7,Q2TPA8,Q9R0A0,Q5XG73,P08228,Q9R0H0,Q3TCD4,Q3TBT3,Q9CZW4,Q9DCM2,P58137,Q6A099,Q9WV68,E9PUD2,Q8BGC4,Q91YS7,P98192,Q99J39,P40142,E9QA46,Q80XL6,D3YWI4,P58044,Q6ZQ08,O70579,Q9DC50,O88844,P11930,…	53
peroxisome	GO:0005777	1.6e-21	20.7959	7	59	136	P20152,P35700,P24270,Q8QZT1,P51660,Q921H8,Q8VCH0,P32020,Q8C0I1,P99029,Q922Q1,Q9EPL9,P61028,P41216,P55096,P38060,P48410,P47740,Q8VCF0,Q922J9,Q99LB2,O35459,Q99J47,Q9CQ92,Q9D5T0,Q6PCP5,Q9Z210,H7BX88,Q91VS7,Q9QUJ7,Q2TPA8,Q9R0A0,Q5XG73,P08228,Q9R0H0,Q3TCD4,Q3TBT3,Q9CZW4,Q9DCM2,P58137,Q6A099,Q9WV68,E9PUD2,Q8BGC4,Q91YS7,P98192,Q99J39,P40142,E9QA46,Q80XL6,D3YWI4,P58044,Q6ZQ08,O70579,Q9DC50,O88844,P11930,…	54
trans-Golgi network	GO:0005802	0.000377	3.42366	6	30	115	B7FAU9,P35279,P63001,Q9DBG3,P52875,P61027,Q921E2,Q9CPY7,P70452,Q8K021,O35598,O89001,Q9ERN0,P61211,Q8BMS7,Q6PAH4,Q6A099,Q9Z1T1,Q5SVG5,D3YV00,P35585,O54774,E9Q914,Q9DCR2,Q64430,E9PZK7,Q91VH2,Q9JKK1,E9Q8N5,Q8BSN6	55
cis-Golgi network	GO:0005801	0.000148	3.82974	6	14	28	Q9D1D4,E9QAH1,Q9QYE6,Q921M4,Q9CXE7,O88630,Q8BRF7,Q6A099,O35623,P58158,Q99JH8,Q9EQC5,Q9ES56,Q5NCF2	56
endoplasmic reticulum	GO:0005783	7.08e-100	99.15	6	375	1195	P20029,P63038,P14211,P08113,P35564,P27773,P09103,Q3TML0,Q91YQ5,Q99P72,A2AVJ7,Q6ZQM8,Q8R0X7,P08905,Q8BLF1,Q9DBG6,P37040,Q9DCN2,Q61335,P62821,P08003,Q8BMK4,O54734,P24270,Q9JKR6,O55143,Q8BHN3,Q6P5E4,P57759,Q99JY0,P24369,Q8CBM2,Q922Q8,P55302,Q60931,J3QPE8,Q62186,Q8VDN2,Q9WV55,O35604,Q9Z0J0,Q91V41,Q9R233,P61620,Q9WUU7,O70503,Q08857,O70252,P14901,P46978,Q9EP69,Q9ESP1,P53994,Q9DBS1,Q61263,Q9D1D4,P30355,…	57
rough endoplasmic reticulum	GO:0005791	1.38e-05	4.86012	7	15	51	P63038,P08905,Q9DBG6,P55302,Q60931,J3QPE8,Q62186,Q91V41,P61620,Q61093,Q9DBG7,P49769,Q9D8V0,P50429,Q09014	58
mitochondrion	GO:0005739	2.38e-296	295.623	6	730	1642	P56480,P47738,Q03265,P63038,P18242,P26443,P51881,P38647,P10605,P48962,Q60930,Q8VEM8,P28798,Q60932,P08249,Q9CQQ7,P50637,Q8BMS1,Q8C2Q8,O35129,P37040,Q9DCN2,P05202,Q9DCX2,G3X9L6,Q99KI0,P67778,Q9DB77,Q9CZ13,P12787,Q60597,Q8K2B3,P35700,P50516,Q8BFR5,P24270,Q9DB20,P19783,P16858,M0QWZ0,Q99LC5,Q62425,P51174,Q8BH59,Q99JY0,Q8QZT1,Q9CZU6,Q9JHF5,E9PZ00,P48771,Q922Q8,O08749,E9PV44,Q60931,J3QPE8,Q9D0K2,Q3V3R1,…	59
endosome	GO:0005768	7.96e-39	38.0991	6	160	513	P63038,Q91ZX7,P11438,P51150,P31996,Q61830,Q8VDN2,P51863,O35604,Q91V41,Q8VEH3,P50518,P35278,P07356,Q8BH40,P24668,P46638,P20108,P35821,P61226,Q9CQ22,Q8VCW4,Q9CVB6,O70404,Q6R5N8,P58021,Q9D1L9,Q9CQW9,Q60634,O89017,O08917,P58681,Q9CQW2,Q9CRD0,Q62351,Q91XH6,P52875,Q6P9Q6,P63024,P55258,Q9ER00,P61027,Q9EQP2,Q60766,P41731,P35282,Q9JHS3,Q9CWK8,Q07113,Q9CZX7,Q921E2,Q78ZM0,O54965,Q8CI59,D3YVW2,O88983,Q8BJS4,…	60
late endosome	GO:0005770	3.33e-13	12.4776	7	44	114	P11438,P51150,Q91V41,Q8BH40,P24668,Q9CQ22,O70404,Q9D1L9,O89017,Q91XH6,Q60766,P41731,Q9JHS3,Q07113,O54965,Q8CI59,O88983,Q9JJF9,G3X8X7,Q5KU39,Q9R0M6,P70280,Q8VEA8,Q61542,Q6PAH4,Q8BNI4,Q61112,Q99J56,P08226,Q31099,P31938,Q9D2N9,Q91YS7,P41251,P46467,Q8CF66,Q91XL9,Q64430,D3YZ98,Q63844,Q9ERI2,Q99J21,Q8VD65,P14483	61
recycling endosome	GO:0055037	3.19e-08	7.49621	7	26	67	Q91V41,P46638,P61226,O70404,Q62351,P63024,P55258,P61027,Q9EQP2,Q9WVK4,P62331,Q8K021,G3X8X7,Q9ERN0,Q9CQD1,Q8BL66,P35283,Q8BU31,Q8VDD8,Q80ZJ1,E9Q3G7,Q8BZ00,P70387,Q64343,Q62433,A1L3P4	62
early endosome	GO:0005769	8.97e-09	8.04721	7	41	130	P63038,P51863,Q91V41,P07356,P20108,P35821,O70404,Q921E2,Q78ZM0,Q2TBE6,Q9WVK4,P62331,G3X8X7,Q91W86,Q5KU39,Q9CQD1,Q8R307,Q8CFD4,Q6PAH4,Q8BNI4,Q99J56,Q8K273,Q6NZD2,Q6PGL7,Q8BL66,P31938,Q9D2N9,Q91YS7,Q8BH43,Q8VDD8,P46467,P70387,Q3UDC3,Q80SY3,A2ARZ7,A1L3P4,Q9JKK1,Q63844,Q8BVL3,Q6P8X1,P14483	63
endoplasmic reticulum-Golgi intermediate compartment	GO:0005793	3.84e-20	19.4157	6	30	39	P20029,P09103,Q3TML0,P97449,Q6P5E4,Q9D1D4,E9Q7G1,Q9R0Q3,E9QAH1,Q02819,Q99KF1,Q9D0F3,Q9DBH5,Q9D1Q6,Q9DC16,P81117,Q64310,P11276,Q9CXE7,P45700,Q78IS1,E9QP99,Q91XB7,Q9QUK3,Q99JH8,Q9CX00,Q9EQC5,Q3V009,D3Z6W2,Q9D0I4	64
vacuole	GO:0005773	9.67e-62	61.0146	6	151	338	P18242,P10605,P11438,Q9DBG6,P51150,P31996,O70370,P24270,E9PZ00,O08749,P51863,O35604,Q9Z0J0,Q91V41,P16675,Q9WUU7,Q9Z0M5,Q8VEH3,K3W4T3,Q9WV54,Q8BH40,P24668,P12265,Q9CQ22,Q8BVE3,Q8VCW4,O70404,P20060,Q9D1K2,Q9D1L9,Q9CQW9,Q9CR51,O35114,P17439,O89017,P57746,P49769,Q8BFR4,P57716,O09159,P24638,Q9CQF9,P58681,Q9CQW2,P06797,P29416,O70496,P97821,P11247,Q91XH6,P52875,Q9JHJ3,Q60766,Q9QWR8,P41731,P08103,Q62086,…	65
lytic vacuole	GO:0000323	8.21e-58	57.0857	7	134	285	P18242,P10605,P11438,P51150,P31996,O70370,P24270,E9PZ00,O35604,Q9Z0J0,Q91V41,P16675,Q9WUU7,Q9Z0M5,Q8VEH3,Q9WV54,Q8BH40,P24668,P12265,Q9CQ22,Q8VCW4,O70404,P20060,Q9D1L9,Q9CQW9,Q9CR51,O35114,P17439,O89017,P49769,Q8BFR4,P57716,O09159,P24638,Q9CQF9,P58681,Q9CQW2,P06797,P29416,O70496,P97821,P11247,Q91XH6,P52875,Q9JHJ3,Q60766,Q9QWR8,P41731,P08103,Q62086,Q6YGZ1,Q9JHS3,Q07113,Q9CZX7,O09043,Q3UDW8,O88531,…	66
lysosome	GO:0005764	8.21e-58	57.0857	8	134	285	P18242,P10605,P11438,P51150,P31996,O70370,P24270,E9PZ00,O35604,Q9Z0J0,Q91V41,P16675,Q9WUU7,Q9Z0M5,Q8VEH3,Q9WV54,Q8BH40,P24668,P12265,Q9CQ22,Q8VCW4,O70404,P20060,Q9D1L9,Q9CQW9,Q9CR51,O35114,P17439,O89017,P49769,Q8BFR4,P57716,O09159,P24638,Q9CQF9,P58681,Q9CQW2,P06797,P29416,O70496,P97821,P11247,Q91XH6,P52875,Q9JHJ3,Q60766,Q9QWR8,P41731,P08103,Q62086,Q6YGZ1,Q9JHS3,Q07113,Q9CZX7,O09043,Q3UDW8,O88531,…	67
Golgi apparatus	GO:0005794	1.93e-52	51.7144	6	274	1051	P63038,P14211,P08905,Q61335,Q61543,P62821,P51150,P62814,P24270,Q8BHN3,E9PZ00,Q8VDN2,Q68FD5,O35604,Q91V41,Q9R233,Q08857,Q99JY9,Q9EP69,P53994,Q9DBS1,Q9D1D4,K3W4T3,P35279,P27046,E9Q7G1,Q9R0Q3,E9QAH1,Q8BH80,O08547,B1ARU4,Q02819,P63001,Q99KF1,Q9CQ22,Q9ES97,Q61093,Q9D0F3,Q9JHU4,Q9CVB6,Q99104,Q80VA0,Q9DBH5,Q9QYE6,P49769,Q921L3,Q9D1G1,P57716,Q9DC16,Q8BX90,P46460,P97821,P25911,H3BKT0,Q91XH6,P52875,Q61462,…	68
cytoplasmic vesicle	GO:0031410	2.41e-32	31.618	5	201	843	P63038,P14211,Q91ZX7,P11438,P08905,Q99P91,P51150,P57759,O08749,Q69ZN7,P63017,P51863,Q68FD5,P30204,Q91V41,P35278,Q9D1D4,K3W4T3,P35279,P09055,Q9R0Q3,P46638,P26041,Q9CZE3,P35821,P63001,P99029,Q8VCW4,Q9Z1G3,O70404,Q99104,P20060,Q9CQW9,Q3TWV4,P61028,Q60634,Q9QYE6,P98078,P49769,P17427,P24638,P58681,P17426,Q8BX90,O89053,O70496,P11247,Q62351,B1AWE0,P63024,P55258,Q9ER00,P61027,Q60766,P08103,Q8C129,Q9D662,…	69
cytoplasmic membrane-bounded vesicle	GO:0016023	9.56e-25	24.0195	6	147	595	P63038,P14211,Q91ZX7,P11438,P08905,Q99P91,P51150,P57759,O08749,P63017,P51863,Q68FD5,Q91V41,P35278,Q9D1D4,P09055,Q9R0Q3,P46638,P26041,Q9CZE3,P63001,Q8VCW4,O70404,Q99104,P20060,Q9CQW9,Q3TWV4,P61028,Q60634,Q9QYE6,P98078,P17427,P58681,P17426,Q8BX90,O89053,P11247,Q62351,B1AWE0,P63024,P55258,Q9ER00,P61027,Q8C129,Q9D662,Q07113,O09043,Q921E2,P60766,P60904,O09117,Q9JL26,Q8BXQ2,O88531,Q9DC51,O09044,Q9JJF9,…	70
secretory granule	GO:0030141	1.25e-07	6.90309	7	57	241	P63038,P14211,P11438,P08905,P51150,O08749,Q91V41,Q9D1D4,P09055,Q9R0Q3,P26041,O70404,Q99104,P20060,Q3TWV4,Q60634,P17427,P17426,Q8BX90,P11247,P63024,P61027,Q8C129,O09043,P60766,O09117,Q9DC51,O09044,Q3U7G2,P70452,Q8K021,E9QPA6,P35276,Q8R420,Q9CQD1,Q8BMS7,P11983,Q8R1B7,Q60770,Q64324,P49935,Q9Z126,P41251,P04202,O70145,Q8R4H9,Q9CZD3,A1BN54,P97384,Q9DBX5,Q64430,K3W4Q8,O35639,D3Z079,P15920,Q9ERI2,P50428	71
tertiary granule	GO:0070820	0.0478	1.32057	8	4	4	Q3U7G2,Q60770,Q64324,P41251	72
specific granule	GO:0042581	0.0003	3.52288	8	8	10	O09044,Q3U7G2,P70452,Q8R1B7,Q60770,Q64324,P97384,O35639	73
coated vesicle	GO:0030135	9.27e-06	5.03292	7	47	200	P63038,Q91ZX7,P08905,P63017,P51863,Q68FD5,Q91V41,Q9D1D4,Q9R0Q3,Q99104,Q9QYE6,P98078,B1AWE0,P63024,Q9D662,Q07113,P60904,O09117,O88531,Q2TBE6,Q6PHN9,Q8CIE6,Q8K021,Q3T9X3,Q9JIF7,Q8VD75,Q78IS1,O55100,Q9CQD1,Q6PAH4,P62743,H3BK65,Q9EQQ2,Q5XJY5,O89116,O55029,Q9QZE5,Q8R5M8,Q3UPL0,O89079,Q9EQC5,Q64430,Q9JIF3,E9Q9E9,Q9ES56,Q9CQC8,Q9D0I4	74
transport vesicle	GO:0030133	0.000497	3.30364	7	22	69	P08905,P57759,Q68FD5,Q91V41,B1AWE0,Q9D662,Q07113,Q2TBE6,P35276,Q9ERN0,Q8BMS7,Q9EQQ2,B0R091,Q3UDR8,Q9ERY9,Q91VX9,Q3TJ55,Q3UPL0,Q64430,Q9ERI2,Q9CQC8,Q9D0I4	75
endocytic vesicle	GO:0030139	1.29e-15	14.8894	7	37	79	P51150,Q91V41,P35278,P46638,Q9CZE3,Q8VCW4,P61028,Q60634,P58681,O89053,P55258,Q9ER00,Q07113,Q921E2,Q9JL26,Q3U7G2,Q9WVK4,Q6PHN9,P62331,Q3T9X3,Q91W86,P48025,Q9R0M6,P70280,Q9CQD1,P61021,P41233,P62743,H3BK65,Q9EQU3,P41251,Q91Z67,Q8CG50,Q9Z0R4,P97384,A2ARZ7,O35639	76
phagocytic vesicle	GO:0045335	1.25e-14	13.9031	8	24	35	P51150,Q91V41,P46638,Q9CZE3,Q8VCW4,P61028,P58681,O89053,P55258,Q9ER00,Q921E2,Q9JL26,Q3U7G2,P48025,Q9R0M6,P70280,P41233,Q9EQU3,P41251,Q91Z67,Q8CG50,P97384,A2ARZ7,O35639	77
early phagosome	GO:0032009	0.0252	1.5986	9	4	4	Q8VCW4,P58681,P48025,Q9EQU3	78
ribonucleoprotein complex	GO:0030529	5.4e-61	60.2676	4	221	665	P60710,G3UZ07,P14211,P35564,P62983,P16858,M0QWZ0,P41105,P63017,P47963,P27659,Q9D8E6,Q8C253,P47911,E9PUX4,P47955,P61255,O55142,Q9CZM2,E9QAZ2,P14148,Q6PB66,P35980,P62717,P61514,Q9JKF1,Q5XJF6,P14869,E9Q070,P19253,P62889,D3Z1D6,D3YU45,P58252,P62908,Q9CR57,P97351,L7N240,D3YVC1,D3Z536,A2A547,P62754,E9Q132,P62702,P99027,P62918,P62830,Q6ZWZ7,Q9CQM8,P86048,Q9CXW4,E9PZB3,D3YW69,P62301,P62270,P62911,P62900,…	79
ribosome	GO:0005840	7.14e-93	92.1463	5	145	224	P35564,P62983,P41105,P47963,P27659,Q9D8E6,P47911,E9PUX4,P47955,P61255,O55142,Q9CZM2,E9QAZ2,P14148,P35980,P62717,P61514,Q5XJF6,P14869,E9Q070,P19253,P62889,D3Z1D6,D3YU45,P62908,Q9CR57,P97351,L7N240,D3YVC1,D3Z536,A2A547,P62754,E9Q132,P62702,P99027,P62918,P62830,Q6ZWZ7,Q9CQM8,P86048,Q9CXW4,E9PZB3,D3YW69,P62301,P62270,P62911,P62900,P62267,Q6ZWN5,P62242,P51410,G3UW34,P62281,D3Z3R1,Q6ZWZ4,P63276,Q9DB15,…	80
cytosolic ribosome	GO:0022626	5.59e-34	33.2526	6	60	105	P62983,P41105,P47963,P27659,Q9D8E6,P47911,P47955,P61255,O55142,Q9CZM2,P14148,P35980,P62717,P61514,Q5XJF6,P14869,E9Q070,P19253,P62889,P62908,Q9CR57,P97351,D3YVC1,A2A547,P62754,E9Q132,P62702,P99027,P62918,P62830,Q6ZWZ7,Q9CQM8,Q9CXW4,P62301,P62270,P62911,P62900,P62267,Q6ZWN5,P62242,P51410,G3UW34,P62281,P63276,Q9CZX8,P14131,D3YTQ9,P62264,P62852,Q91V55,F6SVV1,P62082,P62849,P67984,P60867,P62245,Q9JJI8,…	81
oxoglutarate dehydrogenase complex	GO:0045252	0.00183	2.73755	4	3	3	Q60597,O08749,Q9D2G2	82
proteasome accessory complex	GO:0022624	0.00443	2.3536	4	10	19	P62196,Q8VDM4,Q8BG32,P46471,E9Q5I9,Q3TXS7,P62192,P14685,O88685,Q3TRH2	83
membrane part	GO:0044425	3.55e-49	48.4498	2	966	6590	P56480,P20029,Q03265,P63038,P70696,P14211,P08113,P35564,Q9QXS1,P51881,P10605,Q3U7R1,P48962,Q60930,Q91YQ5,Q8VEM8,Q91ZX7,Q8VDD5,E9QN37,Q60932,Q99P72,Q9CQQ7,P50637,A2AVJ7,Q6ZQM8,P11438,P54116,Q8R0X7,Q8C2Q8,Q542I8,Q8BLF1,Q9DBG6,Q9DCN2,Q61335,Q61543,P62821,Q99P91,Q3U1U4,P97449,Q9DCX2,G3X9L6,P08752,P31996,P67778,Q9DB77,P62814,Q9CZ13,Q8BMK4,P50516,O54734,Q9DB20,O55143,Q99LR1,Q61830,Q62425,P62874,Q8BH59,…	84
NADH dehydrogenase complex	GO:0030964	4.01e-33	32.3969	3	33	36	Q91VD9,Q9DCJ5,D3YUM1,Q99LC3,Q91WD5,Q9DC69,Q9DCT2,Q9DCS9,Q9CQH3,Q9D6J6,P52503,Q9DC70,E9QPX3,Q9ERS2,Q9CQZ5,Q8K3J1,Q9CQC7,Q9D6J5,Q9CQJ8,Q9Z1P6,Q9CPP6,Q3U422,Q7TMF3,Q99LY9,Q9CR61,O09111,Q9CQ75,G5E814,Q9CQ54,Q3UIU2,F6ZFT1,Q9CQ91,Q9CPU2	85
proton-transporting two-sector ATPase complex	GO:0016469	2.4e-15	14.6198	3	28	45	P56480,Q03265,Q9CQQ7,Q8C2Q8,Q9DCX2,G3X9L6,P62814,P50516,Q9DB20,P51863,P50518,K3W4T3,P97450,Q06185,Q9D3D9,Q78IK2,Q8BVE3,Q9Z1G3,Q9D1K2,Q9CR51,Q7JCZ0,P56135,P57746,P56382,E9Q9C5,Q9R1Q9,Q80SY3,P15920	86
proton-transporting V-type ATPase complex	GO:0033176	5.8e-06	5.23657	4	13	21	P62814,P50516,P51863,K3W4T3,Q8BVE3,Q9Z1G3,Q9D1K2,Q9CR51,P57746,E9Q9C5,Q9R1Q9,Q80SY3,P15920	87
proton-transporting ATP synthase complex	GO:0045259	1.62e-15	14.7905	4	14	22	P56480,Q03265,Q9CQQ7,Q8C2Q8,Q9DCX2,G3X9L6,Q9DB20,P97450,Q06185,Q9D3D9,Q78IK2,Q7JCZ0,P56135,P56382	88
membrane raft	GO:0045121	6.12e-07	6.21325	3	55	233	P63038,P54116,Q542I8,P08752,Q69ZN7,Q8VDN2,O35604,Q08857,P14901,P09055,G5E829,Q9CQ22,Q99JB2,P20491,G3UVV4,Q9D1L9,Q60634,P49769,O08917,Q9WTI7,P25911,Q9ER00,P10810,P97370,P08103,Q9Z0F8,Q6YGZ1,Q9JHS3,O88531,P18181,P21279,Q9DC51,Q2TBE6,E9Q2A6,Q9CQD1,P41233,Q6PAH4,Q6A0D4,P32883,Q61144,Q61009,Q60714,Q3TJ55,Q8CF66,Q9Z1M0,O70572,K3W4Q8,Q8R4V1,Q61411,Q9JHL0,Q63844,P35991,P31041,P70441,Q3U1F9	89
extrinsic to membrane	GO:0019898	0.00326	2.48678	3	32	136	P70696,P08752,O55143,P62874,P07356,P62880,P26041,P63001,Q99JB2,Q9DAS9,P21956,P08207,O70318,P63213,Q6PHC1,P47740,P08103,Q99M87,P21279,Q9DC51,Q9D8U8,P48193,P63094,P27601,P08226,Q8BL66,A2AUK8,O54918,Q91VH2,P16879,P50428,A2APY7	90
intrinsic to membrane	GO:0031224	1.13e-16	15.9469	3	766	5948	P20029,P63038,P14211,P35564,P51881,Q3U7R1,P48962,Q60930,Q91YQ5,Q8VEM8,Q91ZX7,E9QN37,Q60932,Q99P72,P50637,A2AVJ7,Q6ZQM8,P11438,P54116,Q8R0X7,Q542I8,Q8BLF1,Q9DBG6,Q61335,Q61543,Q99P91,Q3U1U4,P97449,P31996,P67778,P62814,Q8BMK4,O54734,O55143,Q99LR1,Q61830,Q8BH59,P01899,Q8CBM2,Q922Q8,Q60931,J3QPE8,Q69ZN7,Q62186,Q8VDN2,Q9CR62,Q9WV55,P10852,Q9CPQ1,P30204,O35604,Q8BMD8,Q91V61,Q7JCZ1,Q9R233,P61620,O70503,…	91
integral to membrane	GO:0016021	1.07e-18	17.9706	4	762	5815	P20029,P63038,P14211,P35564,P51881,Q3U7R1,P48962,Q60930,Q91YQ5,Q8VEM8,Q91ZX7,E9QN37,Q60932,Q99P72,P50637,A2AVJ7,Q6ZQM8,P11438,P54116,Q8R0X7,Q542I8,Q8BLF1,Q9DBG6,Q61335,Q61543,Q99P91,Q3U1U4,P97449,P31996,P67778,P62814,Q8BMK4,O54734,O55143,Q99LR1,Q61830,Q8BH59,P01899,Q8CBM2,Q922Q8,Q60931,J3QPE8,Q69ZN7,Q62186,Q8VDN2,Q9CR62,Q9WV55,P10852,Q9CPQ1,P30204,O35604,Q8BMD8,Q91V61,Q7JCZ1,Q9R233,P61620,O70503,…	92
proton-transporting two-sector ATPase complex, proton-transporting domain	GO:0033177	5.5e-05	4.25964	3	13	24	Q9CQQ7,Q9DCX2,G3X9L6,Q9DB20,P51863,K3W4T3,P97450,Q06185,Q7JCZ0,P56135,E9Q9C5,Q80SY3,P15920	93
proton-transporting ATP synthase complex, coupling factor F(o)	GO:0045263	1.79e-07	6.74715	4	8	15	Q9CQQ7,Q9DCX2,G3X9L6,Q9DB20,P97450,Q06185,Q7JCZ0,P56135	94
respiratory chain	GO:0070469	6.91e-43	42.1605	3	50	66	Q9DB77,Q9CZ13,Q62425,P48771,Q7JCZ1,Q91VD9,Q9D0M3,Q9CR68,P43024,Q9CQA3,Q9CQB4,Q9DCJ5,D3YUM1,P99028,Q99LC3,Q9MD82,Q91WD5,Q9DC69,Q9CQ69,Q9DCT2,Q7JCY6,Q9DCS9,Q9CQH3,Q9D6J6,P52503,Q9DC70,E9QPX3,Q9ERS2,Q9CQZ5,Q8K3J1,Q9CQC7,Q9D6J5,Q9CQJ8,Q9Z1P6,Q9CPP6,Q3U422,Q8R1I1,Q7TMF3,Q99LY9,Q9CR61,O09111,Q9CZB0,Q9CQ75,G5E814,Q9CQ54,Q3UIU2,F6ZFT1,Q9CQ91,Q9JLR9,Q9CPU2	95
respiratory chain complex I	GO:0045271	4.01e-33	32.3969	4	33	36	Q91VD9,Q9DCJ5,D3YUM1,Q99LC3,Q91WD5,Q9DC69,Q9DCT2,Q9DCS9,Q9CQH3,Q9D6J6,P52503,Q9DC70,E9QPX3,Q9ERS2,Q9CQZ5,Q8K3J1,Q9CQC7,Q9D6J5,Q9CQJ8,Q9Z1P6,Q9CPP6,Q3U422,Q7TMF3,Q99LY9,Q9CR61,O09111,Q9CQ75,G5E814,Q9CQ54,Q3UIU2,F6ZFT1,Q9CQ91,Q9CPU2	96
respiratory chain complex III	GO:0045275	2.5e-06	5.60206	3	6	6	Q9DB77,Q9CZ13,Q9CR68,Q9CQB4,P99028,Q8R1I1	97
proton-transporting two-sector ATPase complex, catalytic domain	GO:0033178	1.15e-11	10.9393	3	12	14	P56480,Q03265,Q8C2Q8,P62814,P50516,P50518,Q9D3D9,Q8BVE3,Q9Z1G3,Q9D1K2,P56382,Q9R1Q9	98
proton-transporting V-type ATPase, V1 domain	GO:0033180	0.000124	3.90658	4	6	7	P62814,P50516,Q8BVE3,Q9Z1G3,Q9D1K2,Q9R1Q9	99
proton-transporting ATP synthase complex, catalytic core F(1)	GO:0045261	9.25e-06	5.03386	4	5	5	P56480,Q03265,Q8C2Q8,Q9D3D9,P56382	100
nuclear outer membrane-endoplasmic reticulum membrane network	GO:0042175	1.4e-34	33.8539	3	104	269	P20029,P14211,P08113,P35564,Q91YQ5,Q99P72,A2AVJ7,Q9DBG6,Q9DCN2,P62821,O54734,O55143,Q8CBM2,Q62186,Q91V41,Q9R233,Q9EP69,P53994,Q61263,Q6GQT9,Q9CYN2,Q9CY27,G5E850,Q80WJ7,Q8BH80,O08547,Q8C7X2,P36371,Q9D1Q6,Q3TBA3,P61804,Q9DBG7,P49769,Q8BFZ9,P97363,B1ATS5,O70378,Q8VBT0,O35704,P47740,O70152,O08579,P61027,Q6PD26,P81117,Q9CRD2,Q3TDN2,P70302,Q8R180,E9Q421,Q9D8V0,Q91X78,Q9CQY5,Q8BXQ2,Q9CQB5,Q9EP72,P70245,…	101
coated pit	GO:0005905	0.000276	3.55909	3	17	50	P63038,Q91ZX7,Q68FD5,Q9DBG3,Q3TWV4,P98078,P17427,P17426,Q62351,B1AWE0,Q6PHN9,P62743,H3BK65,Q91YI4,Q60902,Q9Z0R4,P12023	102
pore complex	GO:0046930	0.000363	3.44009	3	20	58	Q60930,Q60932,Q60931,J3QPE8,Q9QYA2,Q9WTI7,E9QM21,Q3U9G9,Q07813,P58742,Q9ERU9,Q99P88,Q61655,P63242,Q8BJ71,B9EJ54,Q9CZR3,Q6PFD9,Q9D1M0,Q80U93	103
SNARE complex	GO:0031201	8.77e-11	10.057	3	19	27	Q8BH40,O70404,P63024,Q9ER00,Q9DB05,O88983,O09044,P70452,P70280,Q9CQW1,Q8K1E0,Q8R1B7,Q6QD59,O89116,O35623,Q9JKK1,Q8BSN6,Q8BVI5,Q9D0I4	104
membrane coat	GO:0030117	5.29e-08	7.27654	3	26	70	Q68FD5,Q9DBG3,Q3TWV4,P98078,P17427,P17426,B1AWE0,Q9D662,Q07113,Q8CIE6,Q9JIF7,Q78IS1,P62743,H3BK65,Q9Z1T1,Q5SVG5,Q5XJY5,O55029,Q9JKC8,P35585,Q9QZE5,O54774,Q3UPL0,Q9EQC5,Q9DCR2,E9Q9E9	105
clathrin coat	GO:0030118	0.00173	2.76195	4	14	42	Q68FD5,Q9DBG3,Q3TWV4,P98078,P17427,P17426,B1AWE0,Q07113,P62743,H3BK65,Q5SVG5,Q5XJY5,Q9JKC8,P35585	106
AP-type membrane coat adaptor complex	GO:0030119	0.0182	1.73993	3	12	34	Q9DBG3,Q3TWV4,P17427,P17426,P62743,H3BK65,Q9Z1T1,Q5SVG5,Q5XJY5,Q9JKC8,P35585,Q9DCR2	107
clathrin adaptor complex	GO:0030131	0.0338	1.47108	4	10	28	Q9DBG3,Q3TWV4,P17427,P17426,P62743,H3BK65,Q5SVG5,Q5XJY5,Q9JKC8,P35585	108
organelle part	GO:0044422	1.09e-185	184.963	2	1023	4547	P56480,P20029,Q03265,P63038,Q8CGP2,Q8CGP1,Q64475,P70696,P60710,G3UZ07,P14211,P08113,P35564,P26443,P51881,P38647,P10605,P48962,Q60930,Q3TML0,Q91YQ5,Q8VEM8,Q8VDD5,Q60932,Q99P72,P08249,Q9CQQ7,P62983,P50637,P20152,A2AVJ7,Q8BMS1,Q8C2Q8,P08905,O35129,Q9DBG6,Q9DCN2,P15864,B7FAU9,Q61335,P05202,Q61543,P62821,Q64523,P27661,P97449,Q9DCX2,G3X9L6,P08752,P68372,Q9D6F9,J3QNR5,P67778,Q9DB77,P08003,Q9CZ13,P12787,…	109
organelle lumen	GO:0043233	1.98e-16	15.7033	3	279	1684	P56480,P20029,P60710,G3UZ07,P14211,P08113,P51881,P38647,P10605,Q60930,Q3TML0,Q60932,P08249,Q8BMS1,P08905,P27661,P97449,P67778,P08003,P35700,Q8BFR5,Q99LC5,Q6P5E4,P51174,P57759,Q99JY0,Q8QZT1,Q9CZU6,Q922Q8,P55302,Q9CZN7,P63017,P48678,P27659,Q9D8E6,P14901,P47911,O35887,Q64433,P50544,Q6PB66,Q9DCW4,Q8BWT1,Q80WJ7,H3BLL3,P26041,P45952,Q8R5L1,Q07417,P43276,P99029,Q8CGK3,Q921G7,Q91XV3,Q8K411,Q8BMF4,Q9D1Q6,…	110
organellar ribosome	GO:0000313	2.02e-33	32.6946	3	44	55	Q9DB15,Q9CXW2,Q9CQX8,Q9CQN7,Q9DC71,Q921S7,Q80ZS3,Q9JKF7,Q9CPR5,Q8VE22,E9QPQ8,Q9CQF0,Q9D1P0,D3Z7C0,Q9ER88,Q9D338,Q99N96,Q9D7N6,Q9D1B9,Q8K2M0,O35972,B1B1D8,Q80X85,Q61733,Q5RL20,Q3U8Y1,Q99N93,Q9CQ40,Q8K2Y7,Q5U5I3,P58059,E9QJS0,D3Z456,Q9CQV5,Q9DCI9,Q9CPX7,Q9D125,Q9CPV3,Q8R035,D3Z2K2,Q99N92,Q99N91,Q9D8P4,Q3TBW2	111
organelle membrane	GO:0031090	1.45e-212	211.839	3	534	1287	P56480,P20029,Q03265,P63038,P14211,P08113,P35564,P26443,P51881,P48962,Q60930,Q91YQ5,Q8VEM8,Q60932,Q99P72,P08249,Q9CQQ7,P50637,A2AVJ7,Q8BMS1,Q8C2Q8,O35129,Q9DBG6,Q9DCN2,Q61335,P05202,Q61543,P62821,P97449,Q9DCX2,G3X9L6,P67778,Q9DB77,Q9CZ13,P12787,Q8K2B3,Q8BFR5,O54734,P24270,Q9DB20,P19783,O55143,Q61830,Q62425,P51174,P62874,Q8BH59,Q99JY0,Q8QZT1,Q8CBM2,P48771,Q60931,J3QPE8,Q62186,Q9CR62,Q9CZN7,P51863,…	112
microbody membrane	GO:0031903	1.66e-09	8.77989	4	24	47	P24270,P51660,Q8C0I1,P61028,P41216,P55096,P48410,Q8VCF0,Q922J9,Q99LB2,Q9CQ92,Q9D5T0,Q9Z210,Q91VS7,Q9R0A0,Q9R0H0,Q9WV68,Q91YS7,P98192,E9QA46,Q6ZQ08,O70579,Q3UXD9,Q9D0K1	113
vesicle membrane	GO:0012506	3.64e-06	5.4389	4	43	173	P97449,O55143,Q68FD5,Q9D1D4,Q9R0Q3,P26041,Q60634,Q9QYE6,P98078,Q8BX90,B1AWE0,P63024,Q9D662,Q9JJF9,Q2TBE6,Q3U7G2,Q8CIE6,Q9CWU2,Q8K021,Q9JIF7,Q78IS1,O55100,Q8R420,Q9CQD1,O89051,P62743,H3BK65,Q5XJY5,O55029,P41251,Q9QZE5,Q3UPL0,A1BN54,Q9ER39,B1AT92,Q9EQC5,K3W4Q8,E9Q9E9,O35639,Q91VH2,P70315,E9Q3L2,Q9ERI2	114
intracellular organelle part	GO:0044446	2.61e-188	187.583	3	1011	4425	P56480,P20029,Q03265,P63038,Q8CGP2,Q8CGP1,Q64475,P70696,P60710,G3UZ07,P14211,P08113,P35564,P26443,P51881,P38647,P10605,P48962,Q60930,Q3TML0,Q91YQ5,Q8VEM8,Q8VDD5,Q60932,Q99P72,P08249,Q9CQQ7,P62983,P50637,P20152,A2AVJ7,Q8BMS1,Q8C2Q8,P08905,O35129,Q9DBG6,Q9DCN2,P15864,B7FAU9,Q61335,P05202,Q61543,P62821,Q64523,P27661,Q9DCX2,G3X9L6,P08752,P68372,Q9D6F9,J3QNR5,P67778,Q9DB77,P08003,Q9CZ13,P12787,Q8K2B3,…	115
intracellular organelle lumen	GO:0070013	2.55e-16	15.5935	4	278	1679	P56480,P20029,P60710,G3UZ07,P14211,P08113,P51881,P38647,P10605,Q60930,Q3TML0,Q60932,P08249,Q8BMS1,P08905,P27661,P67778,P08003,P35700,Q8BFR5,Q99LC5,Q6P5E4,P51174,P57759,Q99JY0,Q8QZT1,Q9CZU6,Q922Q8,P55302,Q9CZN7,P63017,P48678,P27659,Q9D8E6,P14901,P47911,O35887,Q64433,P50544,Q6PB66,Q9DCW4,Q8BWT1,Q80WJ7,H3BLL3,P26041,P45952,Q8R5L1,Q07417,P43276,P99029,Q8CGK3,Q921G7,Q91XV3,Q8K411,Q8BMF4,Q9D1Q6,P09671,…	116
intrinsic to organelle membrane	GO:0031300	9.33e-25	24.0301	4	74	185	P20029,P14211,Q99P72,A2AVJ7,Q8CBM2,Q9R233,Q9EP69,Q9CY27,P97742,Q8C7X2,Q9QYA2,Q921G7,P36371,Q3TBA3,O70378,P48410,H3BKT0,E9QM21,Q6PD26,Q9CRD2,P70302,Q8R180,E9Q421,Q9D8V0,Q8BXQ2,Q8VCX5,Q9EP72,Q9CQ92,Q6PCP5,Q9JJF9,Q99KI3,Q9Z210,Q8BG51,Q9Z0V8,Q09200,Q9DC29,O89051,Q9WTK3,G5E880,Q8JZN7,P51175,Q9CQU3,Q9D1Q4,Q6PAH4,Q3TAS6,Q9CXD6,Q8BNI4,Q9CZX9,Q8BK08,Q8BGA9,Q99J56,Q8K273,Q80U63,Q8BHS6,Q9D2R6,Q9R049,Q6P1H6,…	117
integral to organelle membrane	GO:0031301	9.25e-25	24.0339	5	72	176	P20029,P14211,Q99P72,A2AVJ7,Q8CBM2,Q9R233,Q9EP69,Q9CY27,P97742,Q8C7X2,Q9QYA2,Q921G7,P36371,Q3TBA3,O70378,P48410,H3BKT0,E9QM21,Q6PD26,Q9CRD2,P70302,Q8R180,E9Q421,Q9D8V0,Q8BXQ2,Q8VCX5,Q9EP72,Q9CQ92,Q6PCP5,Q9JJF9,Q99KI3,Q9Z210,Q8BG51,Q9Z0V8,Q09200,Q9DC29,O89051,Q9WTK3,G5E880,Q8JZN7,P51175,Q9CQU3,Q9D1Q4,Q6PAH4,Q3TAS6,Q9CXD6,Q8BNI4,Q9CZX9,Q8BK08,Q8BGA9,Q99J56,Q8K273,Q8BHS6,Q9D2R6,Q9R049,Q6P1H6,Q6DVA0,…	118
microbody part	GO:0044438	8.3e-12	11.0809	4	30	61	P35700,P24270,P51660,Q8C0I1,P99029,Q9EPL9,P61028,P41216,P55096,P48410,Q8VCF0,Q922J9,Q99LB2,Q9CQ92,Q9D5T0,Q9Z210,Q91VS7,Q9R0A0,Q9R0H0,Q3TCD4,P58137,Q9WV68,Q91YS7,P98192,Q99J39,E9QA46,Q6ZQ08,O70579,Q3UXD9,Q9D0K1	119
peroxisomal part	GO:0044439	8.3e-12	11.0809	5	30	61	P35700,P24270,P51660,Q8C0I1,P99029,Q9EPL9,P61028,P41216,P55096,P48410,Q8VCF0,Q922J9,Q99LB2,Q9CQ92,Q9D5T0,Q9Z210,Q91VS7,Q9R0A0,Q9R0H0,Q3TCD4,P58137,Q9WV68,Q91YS7,P98192,Q99J39,E9QA46,Q6ZQ08,O70579,Q3UXD9,Q9D0K1	120
peroxisomal membrane	GO:0005778	1.66e-09	8.77989	6	24	47	P24270,P51660,Q8C0I1,P61028,P41216,P55096,P48410,Q8VCF0,Q922J9,Q99LB2,Q9CQ92,Q9D5T0,Q9Z210,Q91VS7,Q9R0A0,Q9R0H0,Q9WV68,Q91YS7,P98192,E9QA46,Q6ZQ08,O70579,Q3UXD9,Q9D0K1	121
microbody lumen	GO:0031907	0.0173	1.76195	5	8	17	P35700,P99029,Q9EPL9,P55096,Q3TCD4,P58137,P98192,Q99J39	122
peroxisomal matrix	GO:0005782	0.0173	1.76195	6	8	17	P35700,P99029,Q9EPL9,P55096,Q3TCD4,P58137,P98192,Q99J39	123
endosomal part	GO:0044440	5.82e-16	15.2351	4	45	103	Q61830,Q8BH40,P46638,P61226,Q9CQ22,O70404,Q9D1L9,Q62351,Q91XH6,P52875,Q9EQP2,P41731,Q9JHS3,Q9CWK8,Q78ZM0,O54965,O88983,Q9D8U8,Q9JJF9,Q2TBE6,Q9WVK4,Q8K021,P70280,Q9ERN0,Q8CFD4,Q810B6,Q6NZD2,Q31099,P35283,Q8BU31,P41251,P46467,Q9EQJ0,Q8CF66,Q80ZJ1,Q8BWC0,D3Z0A5,O54774,Q62433,A1L3P4,Q80WQ2,Q6P8X1,Q9ERI2,P98083,Q8R105	124
endosome membrane	GO:0010008	5.82e-16	15.2351	5	45	103	Q61830,Q8BH40,P46638,P61226,Q9CQ22,O70404,Q9D1L9,Q62351,Q91XH6,P52875,Q9EQP2,P41731,Q9JHS3,Q9CWK8,Q78ZM0,O54965,O88983,Q9D8U8,Q9JJF9,Q2TBE6,Q9WVK4,Q8K021,P70280,Q9ERN0,Q8CFD4,Q810B6,Q6NZD2,Q31099,P35283,Q8BU31,P41251,P46467,Q9EQJ0,Q8CF66,Q80ZJ1,Q8BWC0,D3Z0A5,O54774,Q62433,A1L3P4,Q80WQ2,Q6P8X1,Q9ERI2,P98083,Q8R105	125
recycling endosome membrane	GO:0055038	0.000662	3.17914	6	12	25	P46638,P61226,Q62351,Q9EQP2,Q9WVK4,Q8K021,Q9ERN0,P35283,Q8BU31,Q80ZJ1,Q62433,A1L3P4	126
late endosome membrane	GO:0031902	0.000128	3.89279	6	12	21	Q8BH40,Q9CQ22,O70404,Q9D1L9,Q91XH6,Q9JHS3,O54965,O88983,Q9JJF9,P70280,Q8CF66,Q9ERI2	127
vacuolar part	GO:0044437	1.53e-22	21.8153	4	47	86	Q9DBG6,O08749,P51863,K3W4T3,Q8BH40,Q8BVE3,O70404,Q9D1K2,Q9CR51,O35114,P17439,P57746,P49769,P57716,Q91XH6,P52875,Q3UDW8,O54965,E9Q9C5,O88983,Q9JJF9,G3X8X7,Q8VE96,Q91W86,Q5KU39,Q99KU0,P70280,Q8R5L3,Q9DC29,Q8R307,Q6PAH4,Q31099,Q61144,Q8BPX9,P46467,Q9EQJ0,Q91YT8,Q8BWC0,D3Z0A5,Q80ZD3,Q80SY3,Q3UMW8,Q80WQ2,P15920,E0CXC7,Q9D0I4,Q99J21	128
vacuolar membrane	GO:0005774	5.35e-23	22.2716	5	46	81	Q9DBG6,P51863,K3W4T3,Q8BH40,Q8BVE3,O70404,Q9D1K2,Q9CR51,O35114,P17439,P57746,P49769,P57716,Q91XH6,P52875,Q3UDW8,O54965,E9Q9C5,O88983,Q9JJF9,G3X8X7,Q8VE96,Q91W86,Q5KU39,Q99KU0,P70280,Q8R5L3,Q9DC29,Q8R307,Q6PAH4,Q31099,Q61144,Q8BPX9,P46467,Q9EQJ0,Q91YT8,Q8BWC0,D3Z0A5,Q80ZD3,Q80SY3,Q3UMW8,Q80WQ2,P15920,E0CXC7,Q9D0I4,Q99J21	129
lysosomal membrane	GO:0005765	7.62e-13	12.118	6	27	47	Q8BH40,O70404,Q9CR51,O35114,P17439,P49769,P57716,Q91XH6,P52875,Q3UDW8,O54965,O88983,Q9JJF9,Q8VE96,P70280,Q6PAH4,Q31099,Q61144,Q8BPX9,Q9EQJ0,Q91YT8,Q8BWC0,D3Z0A5,Q80ZD3,Q3UMW8,E0CXC7,Q99J21	130
HOPS complex	GO:0030897	0.000682	3.16622	5	5	5	G3X8X7,Q91W86,Q5KU39,Q8R5L3,Q8R307	131
vacuolar proton-transporting V-type ATPase complex	GO:0016471	0.00117	2.93181	5	9	14	P51863,K3W4T3,Q8BVE3,Q9D1K2,Q9CR51,P57746,E9Q9C5,Q80SY3,P15920	132
organelle envelope	GO:0031967	1.57e-139	138.804	4	328	721	P56480,Q03265,P63038,P26443,P51881,P48962,Q60930,Q8VEM8,Q60932,Q99P72,P08249,Q9CQQ7,P50637,Q8BMS1,Q8C2Q8,O35129,Q9DCN2,P05202,Q9DCX2,G3X9L6,P68372,J3QNR5,P67778,Q9DB77,Q9CZ13,P12787,Q8K2B3,Q8BFR5,P24270,Q9DB20,P19783,Q62425,P51174,Q8BH59,Q99JY0,Q8QZT1,P48771,Q60931,J3QPE8,Q9CR62,Q9CZN7,Q9CPQ1,O35604,Q8BMD8,Q91V61,Q7JCZ1,P48678,Q8C253,Q91VD9,B1AU25,P54071,Q9D0M3,Q9Z110,Q9CR68,Q8JZU2,P56391,P30355,…	133
organelle envelope lumen	GO:0031970	6.06e-09	8.21753	5	24	52	P68372,J3QNR5,P24270,Q9CZN7,Q91VD9,B1AU25,P99024,Q9DCJ5,Q99JB2,P58281,Q9WTP6,Q8K1R3,P25911,Q9D964,Q07113,Q9CR61,Q9WTP7,Q8VEA4,Q9WV98,P62073,Q9JIY5,Q9JIQ3,Q9WV96,P97930	134
organelle inner membrane	GO:0019866	2.7e-118	117.569	5	216	370	P56480,Q03265,P63038,P26443,P51881,P48962,Q60930,Q8VEM8,Q60932,P08249,Q9CQQ7,Q8BMS1,Q8C2Q8,O35129,Q9DCN2,P05202,Q9DCX2,G3X9L6,P67778,Q9DB77,Q9CZ13,P12787,Q8K2B3,Q8BFR5,Q9DB20,P19783,Q62425,Q8BH59,Q99JY0,Q8QZT1,P48771,Q60931,J3QPE8,Q9CR62,Q9CZN7,Q9CPQ1,Q8BMD8,Q7JCZ1,Q8C253,Q91VD9,B1AU25,P54071,Q9D0M3,Q9Z110,Q9CR68,Q8JZU2,P56391,P50544,Q64521,Q9R112,P43024,Q8BWT1,P97450,Q06185,Q9CRB9,Q9CQA3,Q61425,…	135
organelle outer membrane	GO:0031968	8.06e-32	31.0937	5	69	133	P48962,Q60930,Q60932,P50637,Q9DCN2,Q99JY0,Q60931,J3QPE8,B1AU25,O08528,P97742,Q9QYA2,P58281,Q922Q1,Q9CZW5,G3UVV4,Q8BGH2,P41216,Q9CQX2,P49769,O88441,Q62465,Q9CPQ3,O08579,Q91WS0,E9QM21,Q8BX10,P81117,D3YVW0,Q8VCF0,Q9DCC8,Q64133,Q62167,Q8JZR0,Q9CQB5,Q9CQ92,Q6PCP5,Q8BG51,Q91VS7,Q3TL44,Q924L1,Q9QUJ7,Q07813,Q3UJU9,O88455,Q9DC29,P16330,Q3TBT3,Q8JZN7,Q9CZW4,Q8R361,Q80U63,Q8BHS6,E9PUD2,P70227,Q3KNM2,Q3UN04,…	136
ribosomal subunit	GO:0044391	6.33e-64	63.1986	4	99	151	P62983,P41105,P47963,P27659,Q9D8E6,P47911,P47955,P61255,O55142,Q9CZM2,P14148,P35980,P62717,P61514,Q5XJF6,P14869,E9Q070,P19253,P62889,P62908,Q9CR57,P97351,D3YVC1,A2A547,P62754,E9Q132,P62702,P99027,P62918,P62830,Q6ZWZ7,Q9CQM8,Q9CXW4,P62301,P62270,P62911,P62900,P62267,Q6ZWN5,P62242,P51410,G3UW34,P62281,P63276,Q9DB15,Q9CZX8,P14131,D3YTQ9,Q9CXW2,Q9CQX8,P62264,Q9CQN7,P62852,Q91V55,Q9DC71,F6SVV1,P62082,…	137
small ribosomal subunit	GO:0015935	3.41e-32	31.4672	5	47	67	P62983,P62908,P97351,D3YVC1,P62754,P62702,P62301,P62270,P62267,Q6ZWN5,P62242,P62281,P63276,Q9CZX8,P14131,D3YTQ9,Q9CXW2,Q9CQX8,P62264,P62852,Q91V55,Q9DC71,F6SVV1,P62082,Q80ZS3,P62849,P60867,Q8VE22,P62245,Q9ER88,P63325,P14206,Q924T2,Q80X85,Q61733,Q3U8Y1,P68040,Q5U5I3,P58059,E9QJS0,Q61937,Q9CQV5,Q9CPX7,Q9D125,Q9CPV3,D3Z2K2,Q9CQR2	138
organellar small ribosomal subunit	GO:0000314	4.96e-13	12.3045	6	16	18	Q9CXW2,Q9CQX8,Q9DC71,Q80ZS3,Q8VE22,Q80X85,Q61733,Q3U8Y1,Q5U5I3,P58059,E9QJS0,Q9CQV5,Q9CPX7,Q9D125,Q9CPV3,D3Z2K2	139
cytosolic small ribosomal subunit	GO:0022627	1.12e-15	14.9508	6	27	43	P62983,P62908,P97351,D3YVC1,P62754,P62702,P62301,P62270,P62267,Q6ZWN5,P62242,P62281,P63276,Q9CZX8,P14131,D3YTQ9,P62264,P62852,Q91V55,F6SVV1,P62082,P62849,P60867,P62245,P63325,P14206,Q9CQR2	140
large ribosomal subunit	GO:0015934	1.67e-31	30.7773	5	53	85	P41105,P47963,P27659,Q9D8E6,P47911,P47955,P61255,O55142,Q9CZM2,P14148,P35980,P62717,P61514,Q5XJF6,P14869,E9Q070,P19253,P62889,Q9CR57,A2A547,E9Q132,P99027,P62918,P62830,Q6ZWZ7,Q9CQM8,Q9CXW4,P62911,P62900,P51410,G3UW34,Q9DB15,Q9CQN7,Q9JKF7,Q9CPR5,P67984,Q8BU88,Q9CQF0,Q9D1P0,Q9JJI8,Q99N96,O35972,B1B1D8,Q5RL20,Q99N93,D3Z456,Q61937,Q9DCI9,Q8R035,Q99N92,Q99N91,Q9D8P4,Q3TBW2	141
organellar large ribosomal subunit	GO:0000315	1.62e-11	10.7905	6	18	24	Q9DB15,Q9CQN7,Q9JKF7,Q9CPR5,Q9CQF0,Q9D1P0,Q99N96,O35972,B1B1D8,Q5RL20,Q99N93,D3Z456,Q9DCI9,Q8R035,Q99N92,Q99N91,Q9D8P4,Q3TBW2	142
cytosolic large ribosomal subunit	GO:0022625	3.16e-26	25.5003	6	33	58	P41105,P47963,P27659,Q9D8E6,P47911,P47955,P61255,O55142,Q9CZM2,P14148,P35980,P62717,P61514,Q5XJF6,P14869,E9Q070,P19253,P62889,Q9CR57,A2A547,E9Q132,P99027,P62918,P62830,Q6ZWZ7,Q9CQM8,Q9CXW4,P62911,P62900,P51410,G3UW34,P67984,Q9JJI8	143
cytoskeletal part	GO:0044430	2.3e-06	5.63827	4	174	1174	P60710,G3UZ07,P51881,Q8VDD5,P20152,B7FAU9,P08752,P68372,Q9D6F9,J3QNR5,P26039,P05213,Q68FD5,Q9WV55,P48678,Q99JY9,Q8VEH3,P07356,Q6PB66,P40124,Q9JKF1,P99024,B1ARU4,P61161,P60764,Q9WV32,Q60605,P68134,P68033,A2AMW0,P59999,Q61233,Q9JHU4,Q9CVB6,Q99104,Q8CG29,Q5SUA5,P18760,Q9Z257,P49769,Q9JM76,O08917,E9Q035,P47758,Q8BM55,Q9CPW4,Q9WTI7,Q9CQW2,P46460,Q7TMM9,P47754,O89053,P14733,P25911,A3KGU5,O08579,P55258,…	144
tubulin complex	GO:0045298	0.0157	1.8041	5	3	4	P68372,J3QNR5,P99024	145
actin filament	GO:0005884	0.0031	2.50864	5	15	40	G3UZ07,B7FAU9,P60764,P68134,P68033,Q61233,Q8CG29,Q9WTI7,O89053,G3X8X7,Q91W86,Q8R307,Q9ES52,Q9JHJ0,E9QKV6	146
microtubule	GO:0005874	0.000342	3.46597	5	60	318	P68372,Q9D6F9,J3QNR5,P05213,Q9WV55,Q6PB66,Q9JKF1,P99024,B1ARU4,Q9JHU4,Q99104,E9Q035,P47758,Q8BM55,Q7TMM9,O08579,P70302,P42208,Q61768,Q3T9X3,P27546,Q5KU39,E9QPA6,Q3UJU9,H3BJU7,P16330,P11983,P42932,P80315,E9PUD2,P80316,P80314,P63168,Q3U0I3,O88487,D3YX34,Q922F4,Q91YS7,Q9BCZ4,Q3UQ44,Q8R1Q8,P80313,P68368,O54692,Q9DCV4,Q8BK67,Q9QYY8,Q62433,Q8C052,F8VPV0,Q8VDQ8,Q61166,P83887,Q8VCK3,P63005,E9Q8N5,Q99KJ8,…	147
Arp2/3 protein complex	GO:0005885	1.33e-07	6.87615	5	7	9	Q99JY9,P61161,Q9WV32,P59999,Q9CVB6,Q9JM76,Q9CPW4	148
podosome	GO:0002102	0.0155	1.80967	5	7	11	Q99JY9,D3Z6I8,Q8K1B8,Q3U7G2,Q62418,Q99N69,Q6IRU2	149
cytoplasmic vesicle part	GO:0044433	2.1e-05	4.67778	4	39	157	O08749,Q68FD5,Q9D1D4,Q9R0Q3,P26041,Q60634,Q9QYE6,P98078,B1AWE0,P63024,Q9D662,Q9JJF9,Q2TBE6,Q3U7G2,Q8CIE6,Q9CWU2,Q8K021,Q9JIF7,Q78IS1,O55100,Q8R420,Q9CQD1,O89051,P62743,H3BK65,Q5XJY5,O55029,P41251,Q9QZE5,Q3UPL0,A1BN54,Q9ER39,Q9EQC5,K3W4Q8,E9Q9E9,O35639,Q91VH2,E9Q3L2,Q9ERI2	150
cytoplasmic vesicle membrane	GO:0030659	1.82e-05	4.73993	5	38	150	Q68FD5,Q9D1D4,Q9R0Q3,P26041,Q60634,Q9QYE6,P98078,B1AWE0,P63024,Q9D662,Q9JJF9,Q2TBE6,Q3U7G2,Q8CIE6,Q9CWU2,Q8K021,Q9JIF7,Q78IS1,O55100,Q8R420,Q9CQD1,O89051,P62743,H3BK65,Q5XJY5,O55029,P41251,Q9QZE5,Q3UPL0,A1BN54,Q9ER39,Q9EQC5,K3W4Q8,E9Q9E9,O35639,Q91VH2,E9Q3L2,Q9ERI2	151
coated vesicle membrane	GO:0030662	0.00255	2.59346	6	20	72	Q68FD5,Q9QYE6,P98078,B1AWE0,P63024,Q9D662,Q2TBE6,Q8CIE6,Q8K021,Q9JIF7,Q78IS1,O55100,P62743,H3BK65,Q5XJY5,O55029,Q9QZE5,Q3UPL0,Q9EQC5,E9Q9E9	152
vesicle coat	GO:0030120	0.000197	3.70553	7	14	32	Q68FD5,B1AWE0,Q9D662,Q8CIE6,Q9JIF7,Q78IS1,P62743,H3BK65,Q5XJY5,O55029,Q9QZE5,Q3UPL0,Q9EQC5,E9Q9E9	153
Golgi apparatus part	GO:0044431	6.61e-20	19.1798	4	75	225	P08905,Q61335,Q61543,P62821,Q68FD5,Q91V41,Q9R233,Q99JY9,P53994,Q9D1D4,P27046,Q9R0Q3,O08547,P63001,Q9QYE6,P46460,H3BKT0,B1AWE0,E9Q855,Q8BYI6,P81117,Q07113,P60766,Q921M4,Q921V5,Q9JJF9,Q8CIE6,Q9CWU2,P45700,O88630,O35598,Q8BRF7,P27808,Q9JIF7,Q5KU39,Q78IS1,E9QP99,Q09200,P06795,Q8BMP6,O89051,Q8BMS7,Q9CQU3,Q8K1E0,Q6PAH4,Q9Z1Z0,Q61112,Q6A099,A2ATI9,P15535,Q6S5C2,A2A9I0,B0R091,Q5XJY5,O55029,O35623,P39098,…	154
Golgi stack	GO:0005795	3.79e-05	4.42136	5	20	52	P08905,Q61543,Q91V41,Q9QYE6,P46460,Q8BYI6,P81117,Q921M4,Q921V5,Q6PAH4,Q6A099,A2ATI9,P15535,A2A9I0,O35623,Q9WTS2,O35153,Q6NVF2,Q9ES56,Q91Z92	155
Golgi membrane	GO:0000139	1.67e-13	12.7773	5	52	158	Q61335,Q61543,P62821,Q68FD5,Q9R233,Q99JY9,P53994,P27046,O08547,P63001,Q9QYE6,H3BKT0,B1AWE0,E9Q855,P60766,Q9JJF9,Q8CIE6,Q9CWU2,P45700,O88630,P27808,Q9JIF7,Q78IS1,E9QP99,Q09200,P06795,Q8BMP6,O89051,Q8BMS7,Q9CQU3,Q8K1E0,Q6PAH4,Q9Z1Z0,Q6S5C2,A2A9I0,B0R091,Q5XJY5,O55029,O35623,P39098,Q9QZE5,Q9WTS2,Q9EQC5,O55013,O35153,E9Q9E9,G5E8V9,P54751,Q91W53,O88829,E9Q3L2,Q9EPJ9	156
Golgi-associated vesicle	GO:0005798	1.13e-09	8.94692	5	26	55	P08905,Q68FD5,Q91V41,Q9D1D4,Q9R0Q3,Q9QYE6,B1AWE0,Q07113,Q9JJF9,Q8CIE6,Q9CWU2,O35598,Q8BRF7,Q9JIF7,Q5KU39,Q78IS1,O89051,Q5XJY5,O55029,Q9QZE5,O89079,Q9EQC5,Q64430,E9Q9E9,E9Q3L2,Q9CQC8	157
COPI-coated vesicle	GO:0030137	2.98e-06	5.52578	6	12	18	Q9D1D4,Q9R0Q3,Q9QYE6,Q8CIE6,Q9JIF7,Q78IS1,Q5XJY5,O55029,Q9QZE5,O89079,Q9EQC5,E9Q9E9	158
Golgi-associated vesicle membrane	GO:0030660	2.07e-05	4.68403	6	15	30	Q68FD5,Q9QYE6,B1AWE0,Q9JJF9,Q8CIE6,Q9CWU2,Q9JIF7,Q78IS1,O89051,Q5XJY5,O55029,Q9QZE5,Q9EQC5,E9Q9E9,E9Q3L2	159
COPI-coated vesicle membrane	GO:0030663	0.000238	3.62342	7	9	13	Q9QYE6,Q8CIE6,Q9JIF7,Q78IS1,Q5XJY5,O55029,Q9QZE5,Q9EQC5,E9Q9E9	160
COPI vesicle coat	GO:0030126	0.00199	2.70115	5	8	12	Q8CIE6,Q9JIF7,Q78IS1,Q5XJY5,O55029,Q9QZE5,Q9EQC5,E9Q9E9	161
mitochondrial part	GO:0044429	8.93e-187	186.049	4	345	611	P56480,Q03265,P63038,P26443,P51881,P38647,P48962,Q60930,Q8VEM8,Q60932,P08249,Q9CQQ7,P50637,Q8BMS1,Q8C2Q8,O35129,Q9DCN2,P05202,Q9DCX2,G3X9L6,P67778,Q9DB77,Q9CZ13,P12787,Q8K2B3,P35700,Q8BFR5,P24270,Q9DB20,P19783,Q99LC5,Q62425,P51174,Q8BH59,Q99JY0,Q8QZT1,Q9CZU6,P48771,Q922Q8,Q60931,J3QPE8,Q9CR62,Q9CZN7,Q9CPQ1,Q8BMD8,Q91V61,Q7JCZ1,Q8C253,Q91VD9,B1AU25,P54071,Q9D0M3,Q9Z110,Q9CR68,Q8JZU2,P56391,Q64433,…	162
mitochondrial envelope	GO:0005740	1.09e-138	137.963	5	270	496	P56480,Q03265,P63038,P26443,P51881,P48962,Q60930,Q8VEM8,Q60932,P08249,Q9CQQ7,P50637,Q8BMS1,Q8C2Q8,O35129,Q9DCN2,P05202,Q9DCX2,G3X9L6,P67778,Q9DB77,Q9CZ13,P12787,Q8K2B3,Q8BFR5,P24270,Q9DB20,P19783,Q62425,P51174,Q8BH59,Q99JY0,Q8QZT1,P48771,Q60931,J3QPE8,Q9CR62,Q9CZN7,Q9CPQ1,Q8BMD8,Q91V61,Q7JCZ1,Q8C253,Q91VD9,B1AU25,P54071,Q9D0M3,Q9Z110,Q9CR68,Q8JZU2,P56391,P50544,Q64521,Q9R112,P43024,Q8BWT1,P97450,…	163
mitochondrial matrix	GO:0005759	6.21e-67	66.2069	5	106	156	P56480,P51881,P38647,Q60930,Q60932,P08249,Q8BMS1,P35700,Q8BFR5,Q99LC5,P51174,Q99JY0,Q8QZT1,Q9CZU6,Q922Q8,Q9CZN7,Q64433,P50544,Q6PB66,Q9DCW4,Q8BWT1,P45952,Q8R5L1,Q07417,Q8CGK3,Q921G7,Q8K411,Q8BMF4,P09671,Q9DC69,Q9JHI5,Q99LP6,Q9WUM5,Q925I1,O35857,Q9Z2I8,Q9DB15,Q9JHS4,P53395,Q9CXW2,O55028,Q8C6I5,Q9CQX8,Q99M87,Q8BFP9,Q9CQN7,Q9WTP7,P97287,Q9DC71,Q921S7,Q80ZS3,Q8R2K3,Q9JKF7,Q9CPR5,Q8VE22,E9QPQ8,Q9CQF0,…	164
mitochondrial tricarboxylic acid cycle enzyme complex	GO:0030062	0.00655	2.18376	6	5	5	Q9WUM5,Q9Z2I8,O55028,Q3U3J1,Q6P3A8	165
mitochondrial membrane	GO:0031966	3.22e-137	136.492	5	262	472	P56480,Q03265,P63038,P26443,P51881,P48962,Q60930,Q8VEM8,Q60932,P08249,Q9CQQ7,P50637,Q8BMS1,Q8C2Q8,O35129,Q9DCN2,P05202,Q9DCX2,G3X9L6,P67778,Q9DB77,Q9CZ13,P12787,Q8K2B3,Q8BFR5,Q9DB20,P19783,Q62425,P51174,Q8BH59,Q99JY0,Q8QZT1,P48771,Q60931,J3QPE8,Q9CR62,Q9CZN7,Q9CPQ1,Q8BMD8,Q91V61,Q7JCZ1,Q8C253,Q91VD9,B1AU25,P54071,Q9D0M3,Q9Z110,Q9CR68,Q8JZU2,P56391,P50544,Q64521,Q9R112,P43024,Q8BWT1,P97450,O08528,…	166
mitochondrial inner membrane	GO:0005743	1.54e-117	116.812	6	210	352	P56480,Q03265,P63038,P26443,P51881,P48962,Q60930,Q8VEM8,Q60932,P08249,Q9CQQ7,Q8BMS1,Q8C2Q8,O35129,Q9DCN2,P05202,Q9DCX2,G3X9L6,P67778,Q9DB77,Q9CZ13,P12787,Q8K2B3,Q8BFR5,Q9DB20,P19783,Q62425,Q8BH59,Q99JY0,Q8QZT1,P48771,Q60931,J3QPE8,Q9CR62,Q9CZN7,Q9CPQ1,Q8BMD8,Q7JCZ1,Q8C253,Q91VD9,B1AU25,P54071,Q9D0M3,Q9Z110,Q9CR68,Q8JZU2,P56391,P50544,Q64521,Q9R112,P43024,Q8BWT1,P97450,Q06185,Q9CRB9,Q9CQA3,Q61425,…	167
mitochondrial outer membrane	GO:0005741	2.86e-29	28.5436	6	63	120	P48962,Q60930,Q60932,P50637,Q9DCN2,Q99JY0,Q60931,J3QPE8,B1AU25,O08528,P97742,Q9QYA2,P58281,Q922Q1,Q9CZW5,G3UVV4,Q8BGH2,P41216,Q9CQX2,O88441,Q62465,Q9CPQ3,Q91WS0,E9QM21,Q8BX10,D3YVW0,Q8VCF0,Q9DCC8,Q64133,Q62167,Q8JZR0,Q9CQB5,Q9CQ92,Q6PCP5,Q8BG51,Q91VS7,Q3TL44,Q924L1,Q9QUJ7,Q07813,Q3UJU9,Q9DC29,P16330,Q3TBT3,Q8JZN7,Q9CZW4,Q8R361,Q80U63,Q8BHS6,E9PUD2,Q3KNM2,Q3UN04,Q8BXV2,A2AHX9,Q811U4,Q9JK48,Q8BUE4,…	168
mitochondrial intermembrane space	GO:0005758	3.49e-08	7.45717	5	20	39	P24270,Q9CZN7,Q91VD9,B1AU25,Q9DCJ5,Q99JB2,P58281,Q9WTP6,Q8K1R3,P25911,Q9D964,Q9CR61,Q9WTP7,Q8VEA4,Q9WV98,P62073,Q9JIY5,Q9JIQ3,Q9WV96,P97930	169
mitochondrial membrane part	GO:0044455	3.36e-53	52.4737	5	86	128	P56480,Q03265,P63038,Q9CQQ7,Q8C2Q8,Q9DCX2,G3X9L6,Q9DB77,Q9CZ13,Q9DB20,Q62425,P48771,Q91VD9,Q9CR68,P43024,P97450,Q06185,Q9CQA3,P97742,Q9D3D9,Q9CQB4,Q78IK2,Q9DCJ5,D3YUM1,Q9QYA2,P99028,P58281,Q921G7,Q99LC3,Q91WD5,Q9DC69,Q9D880,Q7JCZ0,Q8BGH2,P56135,Q9DCT2,P56382,Q9DCS9,Q9CQH3,Q9D6J6,P52503,P25911,Q9DC70,Q9CPQ3,E9QPX3,Q9ERS2,Q9CQZ5,E9QM21,Q9DCC8,Q8K3J1,Q9CQC7,Q9D6J5,Q9CQJ8,Q9Z1P6,Q9CPP6,Q3U422,Q8R1I1,…	170
mitochondrial respiratory chain	GO:0005746	2.37e-40	39.6253	6	43	51	Q9DB77,Q9CZ13,Q62425,P48771,Q91VD9,Q9CR68,P43024,Q9CQA3,Q9CQB4,Q9DCJ5,D3YUM1,P99028,Q99LC3,Q91WD5,Q9DC69,Q9DCT2,Q9DCS9,Q9CQH3,Q9D6J6,P52503,Q9DC70,E9QPX3,Q9ERS2,Q9CQZ5,Q8K3J1,Q9CQC7,Q9D6J5,Q9CQJ8,Q9Z1P6,Q9CPP6,Q3U422,Q8R1I1,Q7TMF3,Q99LY9,Q9CR61,O09111,Q9CQ75,G5E814,Q9CQ54,Q3UIU2,F6ZFT1,Q9CQ91,Q9CPU2	171
integral to mitochondrial membrane	GO:0032592	1.17e-09	8.93181	6	19	35	P97742,Q9QYA2,Q921G7,E9QM21,Q8VCX5,Q9CQ92,Q6PCP5,Q8BG51,Q9Z0V8,Q9DC29,Q8JZN7,P51175,Q9CXD6,Q8BK08,Q8BGA9,Q8BHS6,Q9D2R6,Q9Z0V7,Q9JI39	172
intrinsic to mitochondrial inner membrane	GO:0031304	0.0128	1.89279	6	7	12	Q921G7,Q9Z0V8,P51175,Q9CXD6,Q8BK08,Q9D2R6,Q9Z0V7	173
integral to mitochondrial inner membrane	GO:0031305	0.0128	1.89279	7	7	12	Q921G7,Q9Z0V8,P51175,Q9CXD6,Q8BK08,Q9D2R6,Q9Z0V7	174
intrinsic to mitochondrial outer membrane	GO:0031306	0.000269	3.57025	6	9	17	P97742,Q9QYA2,E9QM21,Q9CQ92,Q8BG51,Q9DC29,Q8JZN7,Q80U63,Q8BHS6	175
integral to mitochondrial outer membrane	GO:0031307	0.00248	2.60555	7	8	16	P97742,Q9QYA2,E9QM21,Q9CQ92,Q8BG51,Q9DC29,Q8JZN7,Q8BHS6	176
mitochondrial proton-transporting ATP synthase complex	GO:0005753	1.67e-17	16.7773	6	14	18	P56480,Q03265,Q9CQQ7,Q8C2Q8,Q9DCX2,G3X9L6,Q9DB20,P97450,Q06185,Q9D3D9,Q78IK2,Q7JCZ0,P56135,P56382	177
mitochondrial respiratory chain complex III	GO:0005750	2.5e-06	5.60206	6	6	6	Q9DB77,Q9CZ13,Q9CR68,Q9CQB4,P99028,Q8R1I1	178
mitochondrial respiratory chain complex I	GO:0005747	4.01e-33	32.3969	6	33	36	Q91VD9,Q9DCJ5,D3YUM1,Q99LC3,Q91WD5,Q9DC69,Q9DCT2,Q9DCS9,Q9CQH3,Q9D6J6,P52503,Q9DC70,E9QPX3,Q9ERS2,Q9CQZ5,Q8K3J1,Q9CQC7,Q9D6J5,Q9CQJ8,Q9Z1P6,Q9CPP6,Q3U422,Q7TMF3,Q99LY9,Q9CR61,O09111,Q9CQ75,G5E814,Q9CQ54,Q3UIU2,F6ZFT1,Q9CQ91,Q9CPU2	179
mitochondrial proton-transporting ATP synthase complex, catalytic core F(1)	GO:0000275	9.25e-06	5.03386	6	5	5	P56480,Q03265,Q8C2Q8,Q9D3D9,P56382	180
mitochondrial proton-transporting ATP synthase complex, coupling factor F(o)	GO:0000276	4.9e-09	8.3098	6	8	11	Q9CQQ7,Q9DCX2,G3X9L6,Q9DB20,P97450,Q06185,Q7JCZ0,P56135	181
mitochondrial electron transfer flavoprotein complex	GO:0017133	0.00708	2.14997	5	3	3	Q99LC5,Q9DCW4,Q921G7	182
mitochondrial nucleoid	GO:0042645	5.09e-15	14.2933	5	25	37	P56480,P51881,P38647,Q60930,Q60932,Q8BMS1,Q8BFR5,Q99JY0,Q922Q8,Q9CZN7,P50544,Q6PB66,Q8CGK3,P09671,Q925I1,Q9JHS4,P53395,Q99M87,Q8R2K3,Q91VA6,P40630,D3Z4C9,Q80YD1,D3Z2J3,Q5SSK3	183
mitochondrial ribosome	GO:0005761	2.02e-33	32.6946	5	44	55	Q9DB15,Q9CXW2,Q9CQX8,Q9CQN7,Q9DC71,Q921S7,Q80ZS3,Q9JKF7,Q9CPR5,Q8VE22,E9QPQ8,Q9CQF0,Q9D1P0,D3Z7C0,Q9ER88,Q9D338,Q99N96,Q9D7N6,Q9D1B9,Q8K2M0,O35972,B1B1D8,Q80X85,Q61733,Q5RL20,Q3U8Y1,Q99N93,Q9CQ40,Q8K2Y7,Q5U5I3,P58059,E9QJS0,D3Z456,Q9CQV5,Q9DCI9,Q9CPX7,Q9D125,Q9CPV3,Q8R035,D3Z2K2,Q99N92,Q99N91,Q9D8P4,Q3TBW2	184
mitochondrial large ribosomal subunit	GO:0005762	1.62e-11	10.7905	5	18	24	Q9DB15,Q9CQN7,Q9JKF7,Q9CPR5,Q9CQF0,Q9D1P0,Q99N96,O35972,B1B1D8,Q5RL20,Q99N93,D3Z456,Q9DCI9,Q8R035,Q99N92,Q99N91,Q9D8P4,Q3TBW2	185
mitochondrial small ribosomal subunit	GO:0005763	4.96e-13	12.3045	5	16	18	Q9CXW2,Q9CQX8,Q9DC71,Q80ZS3,Q8VE22,Q80X85,Q61733,Q3U8Y1,Q5U5I3,P58059,E9QJS0,Q9CQV5,Q9CPX7,Q9D125,Q9CPV3,D3Z2K2	186
endoplasmic reticulum part	GO:0044432	1.58e-43	42.8013	4	123	307	P20029,P14211,P08113,P35564,Q3TML0,Q91YQ5,Q99P72,A2AVJ7,P08905,Q9DBG6,Q9DCN2,P62821,P08003,O54734,O55143,Q8BHN3,Q6P5E4,P57759,Q8CBM2,P55302,Q62186,Q9R233,Q9EP69,P53994,Q61263,O35887,Q6GQT9,Q9CYN2,Q9CY27,G5E850,Q80WJ7,O08795,Q8BH80,O08547,Q8C7X2,P36371,Q9D1Q6,Q3TBA3,Q8K297,P61804,Q9EQH2,Q9DBG7,E9PXX7,Q91YW3,Q8BFZ9,P97363,B1ATS5,O70378,Q8VBT0,O35704,P47740,O70152,Q8K2C7,P61027,Q6PD26,Q9CRD2,Q3TDN2,…	187
endoplasmic reticulum lumen	GO:0005788	3.45e-15	14.4622	5	27	43	P20029,P14211,P08113,Q3TML0,P08905,P08003,Q6P5E4,P57759,P55302,O35887,Q9D1Q6,Q8K297,Q9EQH2,E9PXX7,Q91YW3,Q8K2C7,Q9ER38,Q9ERR7,Q8VEH8,Q6A099,Q61712,Q8BYB9,Q9JHP7,Q9ER39,Q9ER41,Q2HXL6,Q3U466	188
endoplasmic reticulum membrane	GO:0005789	3.44e-30	29.4634	5	95	254	P20029,P14211,P08113,P35564,Q91YQ5,Q99P72,A2AVJ7,Q9DBG6,Q9DCN2,P62821,O54734,O55143,Q8CBM2,Q62186,Q9R233,Q9EP69,P53994,Q61263,Q6GQT9,Q9CYN2,Q9CY27,G5E850,Q80WJ7,Q8BH80,O08547,Q8C7X2,P36371,Q9D1Q6,Q3TBA3,P61804,Q9DBG7,Q8BFZ9,P97363,B1ATS5,O70378,Q8VBT0,O35704,P47740,O70152,P61027,Q6PD26,Q9CRD2,Q3TDN2,P70302,Q8R180,E9Q421,Q9D8V0,Q91X78,Q9CQY5,Q8BXQ2,Q9CQB5,Q9EP72,P70245,Q9JJF9,Q99KI3,Q07813,Q07076,…	189
intrinsic to endoplasmic reticulum membrane	GO:0031227	4.81e-17	16.3179	5	40	85	P20029,P14211,Q99P72,A2AVJ7,Q8CBM2,Q9R233,Q9EP69,Q9CY27,Q8C7X2,P36371,Q3TBA3,O70378,Q6PD26,Q9CRD2,P70302,Q8R180,E9Q421,Q9D8V0,Q8BXQ2,Q9EP72,Q9JJF9,Q99KI3,Q9WTK3,G5E880,Q9D1Q4,Q6PAH4,Q3TAS6,Q8BNI4,Q9CZX9,Q99J56,Q8K273,Q9R049,Q6P1H6,Q8R3Q0,Q9BCZ4,Q9Z2E9,Q8K358,Q8BHC7,Q58NB6,Q3TSR0	190
integral to endoplasmic reticulum membrane	GO:0030176	3.16e-18	17.5003	6	39	78	P20029,P14211,Q99P72,A2AVJ7,Q8CBM2,Q9R233,Q9EP69,Q9CY27,Q8C7X2,P36371,Q3TBA3,O70378,Q6PD26,Q9CRD2,P70302,Q8R180,E9Q421,Q9D8V0,Q8BXQ2,Q9EP72,Q9JJF9,Q99KI3,Q9WTK3,G5E880,Q9D1Q4,Q6PAH4,Q3TAS6,Q8BNI4,Q9CZX9,Q99J56,Q8K273,Q9R049,Q6P1H6,Q8R3Q0,Q9BCZ4,Q9Z2E9,Q8K358,Q8BHC7,Q58NB6	191
oligosaccharyltransferase complex	GO:0008250	0.0342	1.46597	5	4	5	Q9DBG6,P61804,Q9CQY5,Q78XF5	192
MHC class I peptide loading complex	GO:0042824	0.000741	3.13018	5	4	5	P14211,Q9R233,P36371,Q3TBA3	193
ER membrane protein complex	GO:0072546	9.86e-06	5.00612	5	8	10	Q8C7X2,O70378,Q9CRD2,Q9EP72,Q99KI3,Q3TAS6,Q9CZX9,Q8K273	194
GPI-anchor transamidase complex	GO:0042765	0.00742	2.1296	5	5	5	Q6PD26,E9Q421,Q8BXQ2,Q9WTK3,Q8K358	195
extracellular organelle	GO:0043230	2.63e-16	15.58	1	40	81	P60710,G3UZ07,Q8VDD5,P20152,P54116,B7FAU9,P68372,J3QNR5,P26039,P16858,M0QWZ0,Q69ZN7,P63017,Q68FD5,Q07797,P07356,P52480,P10107,P26041,P99024,P68134,P68033,Q9JHU4,P05064,P21956,Q9WTI7,Q62351,Q6PHC1,P13020,O08992,P48036,P57780,Q9EQK5,P14824,Q61735,Q9WV02,Q9Z1M2,A1BN54,Q9CX00,Q8C4U8	196
extracellular membrane-bounded organelle	GO:0065010	2.63e-16	15.58	2	40	81	P60710,G3UZ07,Q8VDD5,P20152,P54116,B7FAU9,P68372,J3QNR5,P26039,P16858,M0QWZ0,Q69ZN7,P63017,Q68FD5,Q07797,P07356,P52480,P10107,P26041,P99024,P68134,P68033,Q9JHU4,P05064,P21956,Q9WTI7,Q62351,Q6PHC1,P13020,O08992,P48036,P57780,Q9EQK5,P14824,Q61735,Q9WV02,Q9Z1M2,A1BN54,Q9CX00,Q8C4U8	197
extracellular vesicular exosome	GO:0070062	1.2e-18	17.9208	3	39	69	P60710,G3UZ07,Q8VDD5,P20152,P54116,B7FAU9,P68372,J3QNR5,P26039,P16858,M0QWZ0,Q69ZN7,P63017,Q68FD5,Q07797,P07356,P52480,P10107,P26041,P99024,P68134,P68033,Q9JHU4,P05064,P21956,Q9WTI7,Q62351,Q6PHC1,P13020,O08992,P48036,P57780,Q9EQK5,P14824,Q61735,Q9WV02,A1BN54,Q9CX00,Q8C4U8	198
plasma membrane part	GO:0044459	0.000127	3.8962	1	212	1539	P70696,P14211,Q9QXS1,P10605,Q91ZX7,Q8VDD5,P11438,P54116,Q542I8,Q61335,Q99P91,Q3U1U4,P97449,P08752,P67778,P50516,O55143,Q99LR1,P62874,P01899,Q9JHF5,Q69ZN7,Q8VDN2,P51863,Q68FD5,O35604,Q91V41,Q9R233,Q08857,P14901,Q9EP69,P50518,Q9D1D4,P07356,P06800,P09055,Q3U8S1,Q9JKF1,Q9QUI0,Q80WJ7,P11499,P62880,P26041,Q6P6I8,G5E829,P63001,Q8VBZ3,P01887,Q99JB2,Q61093,P01901,Q61233,P20491,P62908,G3X973,Q3TWV4,Q60634,…	199
extrinsic to plasma membrane	GO:0019897	0.00163	2.78781	2	25	91	P70696,P08752,O55143,P62874,P07356,P62880,P63001,Q99JB2,Q9DAS9,P21956,P08207,P63213,Q6PHC1,P08103,Q99M87,P21279,Q9DC51,Q9D8U8,P63094,P27601,P08226,Q8BL66,Q91VH2,P16879,P50428	200
clathrin coat of coated pit	GO:0030132	0.00901	2.04528	2	6	10	Q68FD5,Q3TWV4,P98078,B1AWE0,P62743,H3BK65	201
spliceosomal complex	GO:0005681	0.0405	1.39254	1	32	150	P63017,Q8C253,P29341,Q8VEK3,B2M1R6,O88569,Q8BTS0,P62960,Q9D0E1,Q91VM5,Q9WV02,Q7TMK9,O08583,G3X9I4,P49312,Q9EPU0,Q9Z2X1,J3QMQ5,Q91VC3,Q99KP6,O35737,O35286,Q3KQM4,P62307,Q6PDM2,P62315,P62317,Q9Z204,P62320,A2AU62,Q9Z1Z2,G3UZ34	202
catalytic step 2 spliceosome	GO:0071013	0.00835	2.07831	2	23	84	P29341,Q8VEK3,B2M1R6,O88569,Q8BTS0,Q9D0E1,Q9WV02,Q7TMK9,O08583,P49312,Q9Z2X1,J3QMQ5,Q91VC3,Q99KP6,O35737,P62307,Q6PDM2,P62315,P62317,Q9Z204,P62320,A2AU62,G3UZ34	203
integrin complex	GO:0008305	0.0346	1.46092	1	11	27	Q542I8,Q3U1U4,P09055,P43406,Q61739,P25911,Q6PE70,P11688,E9QNL8,Q792F9,O54890	204
nuclear envelope	GO:0005635	5.34e-10	9.27246	1	61	232	Q99P72,P68372,J3QNR5,O35604,P48678,P30355,P99024,Q9CPU4,Q921T2,Q61029,P49769,Q9WTI7,P14733,O08579,P81117,Q07113,Q921K2,Q9Z2G9,Q3U9G9,Q8BJS4,Q924Z4,Q9DC71,Q07076,Q8VE22,Q99LB4,P58742,Q9D338,O88455,Q9ERU9,Q05144,O70325,P57787,Q99P88,Q61655,Q8R3C7,P70227,Q61144,Q6QD59,P63242,P21619,Q6DVA0,Q4FZC9,P70168,Q8BJ71,P22437,Q9Z1Q5,Q9Z1M0,B9EJ54,Q9ER39,D3Z2K2,P97384,Q9ER41,O55242,Q6PFD9,Q6P542,Q9D1M0,Q9EPJ9,…	205
nuclear membrane	GO:0031965	0.0321	1.49349	1	28	123	P30355,Q61029,P49769,O08579,P81117,Q3U9G9,Q8BJS4,Q924Z4,Q9DC71,Q8VE22,Q99LB4,P58742,Q9D338,O88455,Q9ERU9,P57787,P70227,Q61144,Q6DVA0,Q4FZC9,P70168,Q8BJ71,Q9Z1M0,B9EJ54,D3Z2K2,Q9EPJ9,Q3UJ81,Q8VE37	206
alveolar lamellar body	GO:0097208	0.00609	2.21538	1	6	9	P11438,P51150,Q91V41,O09043,Q8R420,P49935	207

## Sheet: BP GO-analysis (BiNGO)
Name of GO-term	term ID	p-value	number of identified proteins annotated with GO-term	number of genes annotated with GO-term	identified proteins annotated with GO-term
cellular process	9987	4.7699e-286	1400	8896	PDP1|CDIPT|OXA1L|LDHA|PDP2|VKORC1L1|USE1|PGAM1|RPLP2|SYNCRIP|ITSN2|ITSN1|OGDH|BTK|CLPTM1L|APP|RPLP0|RPLP1|PIK3C3|ILK|VPS4B|PDHA1|TMEM14C|RAB27A|ACAA2|PCBD2|GATM|KIF5B|PTBP1|UBE2J1|MTPAP|VPS41|LPCAT2|MYH9|LPCAT3|SARS2|MARK2|PPP1CA|NPC1|TIMM8A1|NPC2|RCC2|SCYL1|MAPK3|ARL8A|ARL8B|EIF2AK2|MYBBP1A|SH3GL1|HSD17B10|MTX2|HSD17B12|MTX1|ARF6|BCL2L1|CHCHD4|RCC1|ALCAM|PFN1|SLC29A3|LPCAT1|RAC2|RAC1|ALDH4A1|GCS…
establishment of localization	51234	1.6509e-192	604	2349	SLC9A9|SLC9A6|USE1|MPV17|ITSN2|ITSN1|ACBD5|BTK|ERO1LB|APP|VPS4B|SYK|RAB27A|KIF5B|COLEC12|VPS41|MYH9|SIRPA|ERGIC1|YIF1A|ERGIC2|ERGIC3|NPC1|AAAS|TIMM8A1|NPC2|SCYL1|MAPK3|TRAPPC4|FDX1L|TRAPPC1|SURF1|TRAPPC3|SH3GL1|GNAI3|MTX2|MTX1|PPT1|ARF6|CHCHD4|ATP6V0C|SLC29A3|SYPL1|RAC1|PLTP|MAP2K1|CLCC1|GARS|ATP11A|ATP11C|RAB7L1|VDAC2|VDAC3|VDAC1|SYNE1|ARF1|LASP1|ARF4|PCNA|SPNS1|MSR1|HTATIP2|KCNAB2|TRPV2|AP2S1|T…
transport	6810	2.2057e-191	600	2330	SLC9A9|SLC9A6|USE1|MPV17|ITSN2|ITSN1|ACBD5|BTK|ERO1LB|APP|VPS4B|SYK|RAB27A|KIF5B|COLEC12|VPS41|MYH9|SIRPA|ERGIC1|YIF1A|ERGIC2|ERGIC3|NPC1|AAAS|TIMM8A1|NPC2|SCYL1|MAPK3|TRAPPC4|FDX1L|TRAPPC1|SURF1|TRAPPC3|SH3GL1|GNAI3|MTX2|MTX1|PPT1|ARF6|CHCHD4|ATP6V0C|SLC29A3|SYPL1|RAC1|PLTP|MAP2K1|CLCC1|GARS|ATP11A|ATP11C|RAB7L1|VDAC2|VDAC3|VDAC1|ARF1|LASP1|ARF4|PCNA|SPNS1|MSR1|HTATIP2|KCNAB2|TRPV2|AP2S1|TCOF1|A…
localization	51179	6.4855e-190	641	2657	SLC9A9|OXA1L|SLC9A6|USE1|MPV17|ITSN2|ITSN1|ACBD5|BTK|ERO1LB|APP|VPS4B|SYK|RAB27A|KIF5B|COLEC12|VPS41|MYH9|SIRPA|ERGIC1|YIF1A|ERGIC2|ERGIC3|NPC1|AAAS|TIMM8A1|NPC2|SCYL1|MAPK3|TRAPPC4|FDX1L|TRAPPC1|SURF1|TRAPPC3|SH3GL1|GNAI3|MTX2|MTX1|PPT1|ARF6|CHCHD4|ATP6V0C|PFN1|SLC29A3|SYPL1|RAC1|PLTP|MAP2K1|CLCC1|GARS|ATP11A|ATP11C|RAB7L1|VDAC2|VDAC3|VDAC1|SYNE1|ARF1|LASP1|ARF4|PCNA|SPNS1|MSR1|HTATIP2|KCNAB2|TR…
metabolic process	8152	2.8798e-188	1044	6455	PDP1|CDIPT|LDHA|PDP2|VKORC1L1|USE1|PGAM1|GFER|RPLP2|SYNCRIP|OGDH|BTK|APP|RPLP0|RPLP1|PIK3C3|ILK|VPS4B|PDHA1|TMEM14C|RAB27A|ACAA2|PCBD2|GATM|KIF5B|PTBP1|UBE2J1|MTPAP|LPCAT2|MYH9|LPCAT3|SARS2|MARK2|PPP1CA|SCYL1|MAPK3|EIF2AK2|MYBBP1A|HSD17B11|HSD17B10|HSD17B12|LPCAT1|RAC2|RAC1|ALDH4A1|GCSH|PABPC1|FH|TAOK3|GARS|GGH|ATP11A|ATP11C|SRSF3|SRSF7|MLYCD|FOXRED1|PARP1|ACAD10|SRSF1|BCKDK|HTATIP2|KCNAB2|UBE2G2…
cellular metabolic process	44237	9.5292e-143	863	5359	PDP1|CDIPT|LDHA|PDP2|VKORC1L1|PGAM1|RPLP2|SYNCRIP|OGDH|BTK|APP|RPLP0|RPLP1|PIK3C3|ILK|VPS4B|PDHA1|TMEM14C|RAB27A|ACAA2|GATM|PCBD2|PTBP1|UBE2J1|MTPAP|LPCAT2|MYH9|LPCAT3|SARS2|MARK2|PPP1CA|SCYL1|MAPK3|EIF2AK2|MYBBP1A|HSD17B10|LPCAT1|RAC2|RAC1|ALDH4A1|GCSH|PABPC1|FH|TAOK3|GARS|GGH|ATP11A|ATP11C|SRSF3|SRSF7|MLYCD|PARP1|SRSF1|BCKDK|HTATIP2|UBE2G2|TCOF1|YBX1|AUH|LNPEP|USP19|UGT1A7C|USP14|MRPL2|MRPL1|MR…
primary metabolic process	44238	5.9986e-117	835	5574	PDP1|CDIPT|LDHA|PDP2|USE1|PGAM1|RPLP2|SYNCRIP|OGDH|BTK|APP|RPLP0|RPLP1|PIK3C3|ILK|VPS4B|PDHA1|RAB27A|ACAA2|GATM|PTBP1|UBE2J1|MTPAP|LPCAT2|MYH9|LPCAT3|SARS2|MARK2|PPP1CA|SCYL1|MAPK3|EIF2AK2|MYBBP1A|HSD17B11|HSD17B10|HSD17B12|LPCAT1|RAC2|RAC1|ALDH4A1|GCSH|PABPC1|TAOK3|GARS|GGH|ATP11A|ATP11C|SRSF3|SRSF7|MLYCD|PARP1|SRSF1|BCKDK|HTATIP2|UBE2G2|TCOF1|YBX1|ASAH1|AUH|LNPEP|USP19|UGT1A7C|USP14|MRPL2|MRPL1…
small molecule metabolic process	44281	1.6431e-109	356	1349	CDIPT|LDHA|TARS2|ADCY7|ATP1B3|VKORC1L1|RP2|PTGS1|PGD|PGAM1|IARS2|OGDH|HIBADH|GOT2|ATP2B4|GBF1|APOE|VPS4B|GNG2|PDHA1|RAB27A|SYK|ACAA2|SGPL1|PLD1|OPA1|GATM|NCF2|SUCLG2|NCF1|SUCLG1|LPCAT2|MYH9|SARS2|MGAT1|NME4|MGAT2|NME2|PPP1CA|NME3|CD36|ATP2C1|RARS|DLD|ATP5C1|MDH2|MDH1|ALDOA|COASY|ACADSB|GNAI3|GNAI2|CYP51A1|TXN2|MYO9B|HADHA|HADHB|ATP6V0C|TPI1|KRAS|RAC2|RAC1|IDH2|GCSH|IDH1|ALDH4A1|DCAKD|FH|GPD2|GCDH…
macromolecule localization	33036	2.4185e-102	278	894	OXA1L|SEC31A|USE1|RAB1B|VPS33A|RAB1A|GOT2|VPS13C|APOE|VPS4B|RAB24|RAB21|RAB27A|RAN|VTI1B|VPS41|SYNJ2BP|YIF1A|VTI1A|NPC1|TIMM8A1|CD36|NPC2|RAB18|MAPK3|RAB14|RAB12|SRP72|MRPL45|RAB10|MTX2|MTX1|AKAP10|ARF6|CHCHD4|PFN1|SLC11A1|STX12|MACF1|STX18|STX17|STX16|TMED10|TRAM1|PLTP|SRP54|OSBPL8|VIMP|ATP11A|ARFIP1|ATP11C|RAB7L1|HNRNPA1|ABCG1|ARF1|ARF4|PCNA|BET1L|GOSR2|GOSR1|SPNS1|GNB2L1|STEAP3|SLC27A1|MSR1|AP…
protein transport	15031	6.993e-97	230	648	SEC31A|USE1|RAB1B|VPS33A|RAB1A|VPS4B|RAB24|RAB21|RAB27A|RAN|VTI1B|VPS41|SYNJ2BP|YIF1A|VTI1A|TIMM8A1|CD36|RAB18|MAPK3|RAB14|RAB12|SRP72|MRPL45|RAB10|MTX2|MTX1|ARF6|CHCHD4|SLC11A1|STX12|MACF1|STX18|STX17|STX16|TMED10|TRAM1|SRP54|VIMP|ARFIP1|RAB7L1|ARF1|ARF4|PCNA|BET1L|GOSR2|GOSR1|STEAP3|MSR1|AP1B1|RAB5B|RAB5C|TIMM17A|AP2S1|TIMM17B|AP3S1|VPS37C|COPB2|AP2B1|SRPR|COPB1|RAB6A|KDELR1|DNAJC19|AP3B1|STX6|…
establishment of protein localization	45184	8.0871e-97	231	654	SEC31A|USE1|RAB1B|VPS33A|RAB1A|VPS4B|RAB24|RAB21|RAB27A|RAN|VTI1B|VPS41|SYNJ2BP|YIF1A|VTI1A|TIMM8A1|CD36|RAB18|MAPK3|RAB14|RAB12|SRP72|MRPL45|RAB10|MTX2|MTX1|ARF6|CHCHD4|SLC11A1|STX12|MACF1|STX18|STX17|STX16|TMED10|TRAM1|SRP54|VIMP|ARFIP1|RAB7L1|ARF1|ARF4|PCNA|BET1L|GOSR2|GOSR1|STEAP3|MSR1|AP1B1|RAB5B|RAB5C|TIMM17A|AP2S1|TIMM17B|AP3S1|VPS37C|COPB2|AP2B1|SRPR|COPB1|RAB6A|KDELR1|DNAJC19|AP3B1|STX6|…
protein localization	8104	3.7581e-92	242	749	OXA1L|SEC31A|USE1|RAB1B|VPS33A|RAB1A|VPS13C|VPS4B|RAB24|RAB21|RAB27A|RAN|VTI1B|VPS41|SYNJ2BP|YIF1A|VTI1A|TIMM8A1|CD36|RAB18|MAPK3|RAB14|RAB12|SRP72|MRPL45|RAB10|MTX2|MTX1|AKAP10|ARF6|CHCHD4|PFN1|SLC11A1|STX12|MACF1|STX18|STX17|STX16|TMED10|TRAM1|SRP54|VIMP|ARFIP1|RAB7L1|ARF1|ARF4|PCNA|BET1L|GOSR2|GOSR1|GNB2L1|STEAP3|MSR1|AP1B1|RAB5B|RAB5C|TIMM17A|AP2S1|TIMM17B|AP3S1|VPS37C|COPB2|AP2B1|SRPR|COPB1|…
oxidation reduction	55114	1.4068e-82	212	638	LDHA|PGD|PTGS1|GFER|OGDH|HIBADH|ERO1LB|ODR4|PLOD1|PLOD3|PDHA1|DHRS7B|DLD|FDX1L|MYBBP1A|MDH2|MDH1|HSD17B11|HSD17B10|TMX1|ACADSB|TXN2|CYP51A1|TMX4|HSD17B12|HADHA|IDH2|ALDH4A1|IDH1|GPD2|GCDH|MAOA|FDXR|FOXRED1|ACAD10|STEAP3|HTATIP2|KCNAB2|MTHFD1|FAR1|GPX1|MTHFD2|MSRA|P4HA1|GPX4|NDUFB11|NDUFB10|AIFM2|AIFM1|MICAL2|DECR2|NDUFA13|CBR4|DECR1|CYB5B|NDUFA10|NDUFA12|NDUFA11|H6PD|MECR|DEGS1|ALDH18A1|CYB561D2|…
translation	6412	4.5574e-82	137	263	RPL18|RPL19|TARS2|EIF5B|RPLP2|EIF5A|RPS27L|IARS2|MRPS30|RPLP0|RPLP1|MRPL37|RPL10|RPL11|MRPL39|MRPL32|MRPL34|DARS|EEF2|SARS2|RPS18|RPS19|MRPS18B|MRPS18A|RPS17|RARS|EIF2S1|RPS14|EIF2S2|RPS15|MRPL49|RPS12|MRPL47|MRPL48|RPS11|YARS2|EIF2AK2|MRPL43|MRPS16|MRPS15|MRPS14|MRPS11|MRPS10|MTIF2|PTRH2|MTIF3|KARS|QRSL1|EIF3C|GFM2|EIF3D|EIF3A|EIF3B|RPL7|RPL6|EIF3H|GFM1|RPL9|HARS2|RPL8|EIF3F|EIF3L|EIF3I|RPS20|RP…
establishment of localization in cell	51649	1.8556e-80	203	600	USE1|TRAPPC2L|VPS33A|RAB1A|BTK|APP|VPS4B|SYK|RAB27A|KIF5B|RAN|VTI1B|VPS41|SYNJ2BP|MYH9|VTI1A|TIMM8A1|NPC2|AAAS|MAPK3|TRAPPC4|SRP72|TRAPPC1|RAB10|MRPL45|TRAPPC3|MTX2|MTX1|PPT1|MYO9B|SLC11A1|STX12|MACF1|STX18|STX17|STX16|TMED10|SRP54|MAP2K1|VIMP|GARS|ARFIP1|VDAC1|SYNE1|PCNA|GOSR1|STEAP3|SPG7|HTATIP2|AP1B1|TIMM17A|AP2S1|TIMM17B|WASF2|AP3S1|COPB2|AP2B1|GOLGA7|SRPR|COPB1|KIAA1033|RAB6A|GOLGA5|AP3B1|ST…
intracellular transport	46907	1.0886e-79	167	410	GNPTG|SRP14|GRPEL1|USE1|TRAPPC2L|RAB1A|TGFB1|APP|TIMM9|VPS4B|MCOLN1|SAR1A|RAB27A|SCAMP3|KIF5B|RAN|ERP29|VTI1B|VPS41|SYNJ2BP|MYH9|TIMM8B|VTI1A|BCAP31|AAAS|TIMM8A1|COPG1|NPC2|VAMP7|SLC37A2|MAPK3|USO1|TRAPPC4|SRP72|MRPL45|RAB10|TRAPPC1|VPS26A|TRAPPC3|SNX9|RAB7A|STX7|NAPG|MTX2|MTX1|UNC93B1|SNX2|SNX1|DSCR3|NAPA|MYO9B|LMAN1|ITGB1|SLC11A1|STX12|MACF1|FOLR2|CSE1L|STX18|STX17|NPM1|STX16|TMED10|AP2M1|SRP54…
catabolic process	9056	4.9228e-79	239	832	LDHA|ATP1B3|PGD|USE1|PGAM1|OGDH|HIBADH|GOT2|ATP2B4|APOE|WWP1|PIK3C3|VPS4B|RAB24|GNG2|PDHA1|RAB27A|PLD3|ACAA2|PLD1|OPA1|NCF2|SUCLG2|NCF1|SUCLG1|PLD4|SKP1|MYH9|CD36|ATP2C1|ATP5C1|YME1L1|MDH2|MDH1|ALDOA|GNAI3|GNAI2|PPT1|MYO9B|OAS2|HADHA|HADHB|ATP6V0C|TPI1|KRAS|RAC2|RAC1|IDH2|IDH1|GCSH|ZMPSTE24|FH|MAOA|TKT|CHI3L3|DLAT|AFG3L2|AFG3L1|DAGLB|PLA2G4A|ATP2A2|ATP2A3|ATP5D|ARSB|ATP5E|SPG7|BCKDK|RAB5B|RAB5C|A…
generation of precursor metabolites and energy	6091	9.2624e-79	132	254	LDHA|ATP6AP1|PGAM1|NDUFAB1|OGDH|PDHB|ERO1LB|UQCR10|IDH3G|PDHA1|SUCLG2|SUCLG1|PPP1CC|PPP1CA|SLC37A2|DLD|ATP5C1|FDX1L|MYBBP1A|MDH2|MDH1|ALDOA|TMX1|TXN2|TMX4|ATP6V1B2|TPI1|IDH2|IDH1|ERO1L|FH|FDXR|IDH3B|DLAT|IDH3A|SLC25A12|NDUFV3|SLC25A13|NDUFV1|NDUFV2|ATP5D|UQCRC2|ATP5E|UQCRC1|ATP5B|CYC1|UQCRFS1|UQCRQ|NDUFS7|NDUFS6|NDUFS5|NDUFS4|FXN|NDUFS8|ATP5L|ATP5O|CAT|NDUFS3|ATP5I|ATP6V0D1|SUCLA2|NDUFS2|ATP6V0D2…
cellular localization	51641	4.6966e-78	210	658	OXA1L|USE1|TRAPPC2L|VPS33A|RAB1A|BTK|APP|APOE|VPS4B|SYK|RAB27A|KIF5B|RAN|VTI1B|VPS41|SYNJ2BP|MYH9|VTI1A|TIMM8A1|NPC2|AAAS|MAPK3|TRAPPC4|SRP72|MRPL45|TRAPPC1|RAB10|TRAPPC3|MTX2|MTX1|PPT1|MYO9B|SLC11A1|STX12|MACF1|STX18|STX17|STX16|TMED10|SRP54|MAP2K1|VIMP|GARS|ARFIP1|VDAC1|SYNE1|PCNA|GOSR1|STEAP3|SPG7|HTATIP2|AP1B1|TIMM17A|AP2S1|WASF2|TIMM17B|AP3S1|COPB2|AP2B1|GOLGA7|SRPR|COPB1|KIAA1033|RAB6A|GOLG…
protein metabolic process	19538	1.9781e-75	402	2131	RPL18|PDP1|RPL19|PDP2|USE1|RPLP2|BTK|ERO1LB|APP|RPLP0|RPLP1|PIK3C3|ILK|RPL10|RPL11|ADAM8|SYK|ADAM9|PTPRJ|ROCK2|UBE2J1|SKP1|SARS2|MARK2|ST13|PPP1CA|RPS18|RPS19|SCYL1|RPS17|EIF2S1|RPS14|MAPK3|EIF2S2|RPS15|RPS12|YME1L1|RPS11|EIF2AK2|GNAI2|PPT1|MTIF2|MTIF3|RPS20|RPS21|RPS24|RPSA|MAP2K1|MAP2K2|MAP2K3|TAOK3|GARS|RPS9|RPS5|UBA1|PARP1|BCKDK|HTATIP2|UBE2G2|LNPEP|USP19|ADCK1|MSRA|P4HA1|DPP7|USP14|MRPL2|MRP…
vesicle-mediated transport	16192	1.3841e-73	175	486	SEC31A|TRAPPC2L|USE1|ITSN2|ITSN1|VPS33A|RAB1A|BTK|CD47|APP|DAB2|VPS4B|RALA|MCOLN1|SAR1A|RAB27A|SCAMP1|DBNL|GOLT1B|COLEC12|MFGE8|VPS41|SIRPA|ERGIC1|YIF1A|ERGIC2|ERGIC3|BCAP31|HRAS1|LAT2|NPC1|CD36|COPG1|SCYL1|ARRB2|VAMP8|VAMP7|PI4K2A|USO1|VAMP4|TRAPPC4|RAB12|VAMP3|TRAPPC1|ANKFY1|VPS26A|TRAPPC3|SH3GL1|ARFGAP1|ARFGAP2|ARFGAP3|STX7|GNAI3|NAPG|SNX1|NAPA|PPT1|ARF6|ABCA1|LMAN1|SLC11A1|MIA3|STX12|STX18|IT…
cellular protein metabolic process	44267	2.6709e-67	333	1667	RPL18|PDP1|TARS2|RPL19|PDP2|B3GALT6|DNAJB14|RPLP2|DNAJB12|CCT2|IARS2|CCT3|BTK|ERO1LB|APP|PLOD1|DNAJB11|RPLP0|WWP1|RPLP1|PIK3C3|ILK|MRPL37|RPL10|RPL11|MRPL39|MRPL32|MRPL34|SYK|PTPRJ|ROCK2|UBE2J1|SKP1|SARS2|MARK2|MGAT1|ST13|MGAT2|RPS18|PPP1CA|RPS19|SCYL1|RPS17|RARS|RPS14|EIF2S1|RPS15|EIF2S2|MAPK3|MRPL49|RPS12|MRPL47|MRPL48|RPS11|MGAT5|EIF2AK2|MRPL43|GNAI2|PPT1|CALR|MTIF2|MTIF3|QRSL1|VRK2|ZMPSTE24|R…
cellular catabolic process	44248	2.2027e-66	192	636	GNA13|ATP1B3|IDE|CNP|OGDH|PNP|GOT2|CISD2|ATP2B4|IDH3G|APOE|WWP1|PIK3C3|VPS4B|RAB24|GNG2|HADH|DNAJC3|RAB27A|ALDH6A1|ACAA2|PLD1|OPA1|NCF2|SUCLG2|NCF1|SUCLG1|SKP1|MYH9|CLPX|POR|GNS|PSMA1|PSMA6|ATP2C1|CLPP|ATP5C1|MDH2|MDH1|GNAI3|GNAI2|PNPT1|ARFRP1|MYO9B|PPT1|ABCA1|OAS2|HADHA|HADHB|RRAGC|ATP6V0C|KRAS|RAC2|IVD|HARS2|RAC1|GALC|IDH2|GCSH|IDH1|ZMPSTE24|ENTPD1|FH|LPL|MYO1C|MYO1E|MAOA|EPHX1|IDH3B|ATG3|IDH3A…
cellular component organization	16043	1.5332e-55	347	1979	DYNC1LI1|OXA1L|CADM1|B3GALT6|PGD|STRN|MPV17|ITSN2|ITSN1|BAK1|HIST1H2BP|CD47|APP|HTRA2|H2AFV|CD44|APOE|PIK3C3|ILK|VPS4B|H2AFY|H2AFX|MRPL39|H1F0|DBNL|OPA1|PCBD2|KIF5B|ROCK2|RAN|COLEC12|SYNJ2BP|LPCAT2|MYH9|SIRPA|VTI1A|HRAS1|DCTN2|ST13|NPC1|CD36|TIMM8A1|BAZ1B|RCC2|RPS14|RPS15|MAPK3|TUBA4A|FLII|TRAPPC4|RPS10|ARL8A|ARL8B|SH3GL1|HSD17B10|GNAI3|MTX2|HSD17B12|MTX1|ACP2|PPT1|MYO9B|BCL2L1|CALR|RCC1|MTIF3|AC…
cellular ketone metabolic process	42180	2.4305e-54	160	532	LDHA|TARS2|VKORC1L1|PGD|PTGS1|NDUFAB1|IARS2|OGDH|MTHFD1L|PDHB|HIBADH|GOT2|ELOVL1|PECR|ACSS1|IDH3G|GBF1|PDHA1|HADH|SYK|ALDH6A1|ACAA2|SGPL1|PLD1|GATM|DARS|SUCLG2|NCF1|CMAS|SUCLG1|LYPLA1|SARS2|PYCR2|CD36|RARS|DLD|YARS2|MDH2|CROT|MDH1|ACADSB|ME2|GLUD1|GCLM|HADHA|KARS|HADHB|TPI1|IVD|HARS2|IDH2|IDH1|ALDH4A1|GCSH|FH|GPD2|GCDH|P4HB|RARS2|MCAT|GGH|GARS|EPRS|IDH3B|DLAT|CRAT|IDH3A|ATP7A|PLA2G4A|MLYCD|TMLHE|…
biosynthetic process	9058	1.2165e-53	428	2781	RPL18|CDIPT|RPL19|RP2|PGD|PTGS1|RPLP2|ACBD3|RPLP0|RPLP1|RPL10|RPL11|PDHA1|TMEM14C|SYK|PCBD2|GATM|NCF1|MTPAP|LPCAT2|LPCAT3|SARS2|NME4|RPS18|NME2|RPS19|NME3|RPS17|EIF2S1|RPS14|EIF2S2|RPS15|RPS12|FLII|TRAPPC4|RPS11|EIF2AK2|MYBBP1A|HSD17B11|CYP51A1|HSD17B12|HFE|MTIF2|MTIF3|LPCAT1|ALDH4A1|RPS20|RPS21|RPS24|GPD2|RPSA|GARS|RPS9|ATP11A|MPC2|ATP11C|DLAT|RPS5|MLYCD|PCNA|PARP1|TCOF1|YBX1|MTHFD1|MTHFD2|EAR2|…
small molecule catabolic process	44282	6.3794e-53	129	360	GNA13|LDHA|ATP1B3|PGD|IDE|PGAM1|CNP|OGDH|PNP|HIBADH|PDHB|GOT2|ATP2B4|VPS4B|GNG2|PDHA1|HADH|RAB27A|ACAA2|ALDH6A1|OPA1|NCF2|NCF1|MYH9|CLPX|ATP2C1|ATP5C1|MDH2|MDH1|ALDOA|GNAI3|GNAI2|ARFRP1|MYO9B|ABCA1|HADHA|HADHB|RRAGC|ATP6V0C|TPI1|KRAS|RAC2|IVD|HARS2|RAC1|GCSH|ENTPD1|MYO1C|MAOA|MYO1E|TKT|DLAT|ATP7A|VCP|ATP2A2|ATP2A3|RAP1A|GLYR1|ATP5D|ATP5E|ACOX1|BCKDK|RAB5B|RAB5C|ATP5B|G6PDX|ACOT2|CANT1|GLB1|AUH|AC…
organic acid metabolic process	6082	4.5625e-52	155	519	LDHA|TARS2|PGD|PTGS1|NDUFAB1|IARS2|OGDH|PNP|MTHFD1L|PDHB|HIBADH|GOT2|ELOVL1|PECR|ACSS1|IDH3G|GBF1|PDHA1|HADH|SYK|ALDH6A1|ACAA2|SGPL1|PLD1|GATM|DARS|SUCLG2|NCF1|CMAS|SUCLG1|LYPLA1|SARS2|PYCR2|CD36|RARS|DLD|YARS2|MDH2|CROT|MDH1|ACADSB|ME2|GLUD1|GCLM|HADHA|KARS|HADHB|TPI1|IVD|HARS2|IDH2|IDH1|ALDH4A1|GCSH|FH|GPD2|GCDH|P4HB|RARS2|MCAT|GGH|GARS|EPRS|IDH3B|DLAT|CRAT|IDH3A|ATP7A|PLA2G4A|MLYCD|TMLHE|PC|AC…
oxoacid metabolic process	43436	2.0444e-51	154	518	LDHA|TARS2|PGD|PTGS1|NDUFAB1|IARS2|OGDH|MTHFD1L|PDHB|HIBADH|GOT2|ELOVL1|PECR|ACSS1|IDH3G|GBF1|PDHA1|HADH|SYK|ALDH6A1|ACAA2|SGPL1|PLD1|GATM|DARS|SUCLG2|NCF1|CMAS|SUCLG1|LYPLA1|SARS2|PYCR2|CD36|RARS|DLD|YARS2|MDH2|CROT|MDH1|ACADSB|ME2|GLUD1|GCLM|HADHA|KARS|HADHB|TPI1|IVD|HARS2|IDH2|IDH1|ALDH4A1|GCSH|FH|GPD2|GCDH|P4HB|RARS2|MCAT|GGH|GARS|EPRS|IDH3B|DLAT|CRAT|IDH3A|ATP7A|PLA2G4A|MLYCD|TMLHE|PC|ACOX1|…
carboxylic acid metabolic process	19752	2.0444e-51	154	518	LDHA|TARS2|PGD|PTGS1|NDUFAB1|IARS2|OGDH|MTHFD1L|PDHB|HIBADH|GOT2|ELOVL1|PECR|ACSS1|IDH3G|GBF1|PDHA1|HADH|SYK|ALDH6A1|ACAA2|SGPL1|PLD1|GATM|DARS|SUCLG2|NCF1|CMAS|SUCLG1|LYPLA1|SARS2|PYCR2|CD36|RARS|DLD|YARS2|MDH2|CROT|MDH1|ACADSB|ME2|GLUD1|GCLM|HADHA|KARS|HADHB|TPI1|IVD|HARS2|IDH2|IDH1|ALDH4A1|GCSH|FH|GPD2|GCDH|P4HB|RARS2|MCAT|GGH|GARS|EPRS|IDH3B|DLAT|CRAT|IDH3A|ATP7A|PLA2G4A|MLYCD|TMLHE|PC|ACOX1|…
electron transport chain	22900	8.9773e-51	73	115	UQCRC2|UQCRC1|CYC1|NDUFAB1|UQCRFS1|UQCRQ|NDUFS7|NDUFS6|ERO1LB|UQCR10|NDUFS5|NDUFS4|NDUFS8|NDUFS3|NDUFS2|NDUFS1|NDUFB11|NDUFB10|ALDH5A1|CYCS|NDUFC2|NDUFA13|CYB5B|COQ7|NDUFA10|NDUFA12|NDUFA11|MT-ND4|MT-ND5|UQCRH|MT-CO2|SLC37A2|DLD|FDX1L|MYBBP1A|UQCRB|TMX1|NDUFB5|NDUFB6|NDUFB7|NDUFB8|TXN2|NDUFB9|TMX4|NDUFB2|CYB561D2|ETFDH|ERO1L|ETFB|ETFA|NDUFA4|NDUFA5|NDUFA2|NDUFA3|NDUFA8|NDUFA9|NDUFA6|FADS1|NDUFA7|…
intracellular protein transport	6886	1.0451e-48	106	263	GNPTG|SRP14|GRPEL1|TGFB1|RAB1A|TIMM9|SAR1A|RAB27A|SCAMP3|RAN|ERP29|VTI1B|VPS41|SYNJ2BP|TIMM8B|VTI1A|BCAP31|COPG1|TIMM8A1|MAPK3|USO1|SRP72|RAB10|MRPL45|RAB7A|SNX9|STX7|NAPG|MTX2|MTX1|UNC93B1|SNX2|SNX1|NAPA|ITGB1|SLC11A1|STX12|MACF1|CSE1L|FOLR2|STX18|STX17|STX16|TMED10|AP2M1|SRP54|VIMP|TOMM40|ARFIP1|PCNA|SPTBN1|COPA|CLTA|AP1B1|TIMM17A|AP2S1|TIMM17B|AP3S1|SYNGR1|CLTC|COPB2|AP2B1|SRPR|COPB1|VPS16|RAB…
cellular protein localization	34613	1.4764e-47	111	295	GNPTG|SRP14|GRPEL1|OXA1L|TGFB1|RAB1A|TIMM9|SAR1A|RAB27A|SCAMP3|RAN|ERP29|VTI1B|VPS41|SYNJ2BP|TIMM8B|VTI1A|BCAP31|COPG1|TIMM8A1|MAPK3|USO1|SRP72|MRPL45|RAB10|RAB7A|SNX9|STX7|NAPG|MTX2|MTX1|UNC93B1|SNX2|SNX1|NAPA|ITGB1|SLC11A1|STX12|MACF1|CSE1L|FOLR2|STX18|STX17|STX16|TMED10|AP2M1|SRP54|VIMP|TOMM40|ARFIP1|PCNA|SPTBN1|COPA|CLTA|AP1B1|TIMM17A|AP2S1|TIMM17B|AP3S1|SYNGR1|CLTC|COPB2|CDC42|AP2B1|SRPR|COP…
nucleotide metabolic process	9117	3.1599e-47	123	363	GNA13|LDHA|ADCY7|ATP1B3|ATP6AP1|RP2|DTYMK|PGD|IDE|CNP|OGDH|PNP|HIBADH|IDH3G|ATP2B4|VPS4B|GNG2|RAB27A|OPA1|NCF2|NCF1|MYH9|CLPX|NME4|NME2|NME3|ATP9B|ATP2C1|ATP5C1|MDH2|MDH1|COASY|GNAI3|GNAI2|ARFRP1|MYO9B|ATP6V1B2|ABCA1|CMPK1|CMPK2|RRAGC|ATP6V0C|TPI1|KRAS|RAC2|RAC1|DHODH|ENTPD1|DCAKD|GPD2|ATP5J2|MYO1C|MYO1E|AK3|ATP11A|IDH3B|TKT|ATP11C|ATP13A2|IDH3A|ATP7A|ATP13A1|VCP|ATP2A2|ATP2A3|RAP1A|GLYR1|ATP5D|A…
nucleoside phosphate metabolic process	6753	3.1599e-47	123	363	GNA13|LDHA|ADCY7|ATP1B3|ATP6AP1|RP2|DTYMK|PGD|IDE|CNP|OGDH|PNP|HIBADH|IDH3G|ATP2B4|VPS4B|GNG2|RAB27A|OPA1|NCF2|NCF1|MYH9|CLPX|NME4|NME2|NME3|ATP9B|ATP2C1|ATP5C1|MDH2|MDH1|COASY|GNAI3|GNAI2|ARFRP1|MYO9B|ATP6V1B2|ABCA1|CMPK1|CMPK2|RRAGC|ATP6V0C|TPI1|KRAS|RAC2|RAC1|DHODH|ENTPD1|DCAKD|GPD2|ATP5J2|MYO1C|MYO1E|AK3|ATP11A|IDH3B|TKT|ATP11C|ATP13A2|IDH3A|ATP7A|ATP13A1|VCP|ATP2A2|ATP2A3|RAP1A|GLYR1|ATP5D|A…
cellular macromolecule localization	70727	3.2831e-47	111	297	GNPTG|SRP14|GRPEL1|OXA1L|TGFB1|RAB1A|TIMM9|SAR1A|RAB27A|SCAMP3|RAN|ERP29|VTI1B|VPS41|SYNJ2BP|TIMM8B|VTI1A|BCAP31|COPG1|TIMM8A1|MAPK3|USO1|SRP72|MRPL45|RAB10|RAB7A|SNX9|STX7|NAPG|MTX2|MTX1|UNC93B1|SNX2|SNX1|NAPA|ITGB1|SLC11A1|STX12|MACF1|CSE1L|FOLR2|STX18|STX17|STX16|TMED10|AP2M1|SRP54|VIMP|TOMM40|ARFIP1|PCNA|SPTBN1|COPA|CLTA|AP1B1|TIMM17A|AP2S1|TIMM17B|AP3S1|SYNGR1|CLTC|COPB2|CDC42|AP2B1|SRPR|COP…
cellular biosynthetic process	44249	8.515e-47	403	2691	RPL18|CDIPT|RPL19|RP2|PGD|PTGS1|RPLP2|RPLP0|RPLP1|RPL10|RPL11|PDHA1|TMEM14C|SYK|PCBD2|GATM|NCF1|MTPAP|LPCAT2|LPCAT3|SARS2|NME4|RPS18|NME2|RPS19|NME3|RPS17|EIF2S1|RPS14|EIF2S2|RPS15|RPS12|FLII|RPS11|EIF2AK2|MYBBP1A|MTIF2|MTIF3|LPCAT1|ALDH4A1|RPS20|RPS21|RPS24|GPD2|RPSA|GARS|RPS9|ATP11A|MPC2|ATP11C|DLAT|RPS5|MLYCD|PCNA|PARP1|TCOF1|YBX1|MTHFD1|MTHFD2|EAR2|DYNLL1|MRPL2|MRPL1|MRPL4|MRPL3|LYN|PGAP1|MRP…
lipid metabolic process	6629	7.3066e-46	174	704	TSPO|CDIPT|ORF11|PTGS1|NDUFAB1|STARD3|ELOVL1|ACBD3|PECR|GBF1|AGPS|APOE|PIK3C3|HADH|SYK|PLD3|ACAA2|SGPL1|PLD1|SPTLC1|FECH|SPTLC2|CMAS|NCF1|PLD4|LYPLA1|PISD|LPCAT2|TECR|LPCAT3|MGAT1|PNPLA7|MGAT2|CD36|PI4K2A|LCLAT1|CROT|HSD17B11|HDLBP|ACADSB|CYP51A1|HSD17B12|CERS5|ABCA1|HADHA|HADHB|CEPT1|TPI1|LPCAT1|OSBPL1A|SERINC1|GALC|SCARB1|GCDH|LPL|GDE1|MCAT|FDXR|CRAT|DAGLB|PLA2G4A|P2RX7|MLYCD|PLCG2|PIP4K2A|IDI1…
nucleobase, nucleoside and nucleotide metabolic process	55086	7.8223e-46	127	396	GNA13|LDHA|ADCY7|ATP1B3|ATP6AP1|RP2|DTYMK|PGD|IDE|CNP|OGDH|PNP|HIBADH|IDH3G|ATP2B4|VPS4B|GNG2|RAB27A|ALDH6A1|OPA1|NCF2|NCF1|MYH9|CLPX|NME4|NME2|NME3|ATP9B|ATP2C1|ATP5C1|MDH2|MDH1|COASY|GNAI3|GNAI2|ARFRP1|MYO9B|ATP6V1B2|ABCA1|CMPK1|KARS|CMPK2|RRAGC|ATP6V0C|TPI1|KRAS|RAC2|RAC1|DHODH|ENTPD1|DCAKD|GPD2|ATP5J2|MYO1C|MYO1E|AK3|ATP11A|IDH3B|TKT|ATP11C|ATP13A2|IDH3A|ATP7A|ATP13A1|VCP|ATP2A2|ATP2A3|RAP1A|…
purine ribonucleoside triphosphate metabolic process	9205	5.7236e-45	89	199	ATP5D|GNA13|ATP5E|RAB5B|ATP1B3|RAB5C|ATP6AP1|RP2|ATP5B|IDE|PNP|CDC42|LONP1|ATP2B4|VPS4B|RHOA|ATP5L|ATP5O|GNG2|ATP5I|ATP6V0D1|ATP6V0D2|NSF|RHOG|ATP5J|RAB27A|OPA1|ATP6V1H|MYH9|ATP6V1D|CLPX|ATP6V1F|NME4|MFN2|ATP6V1C1|ATP6V1A|NME2|NME3|GNB2|GNAQ|ATP2C1|ATP9B|GNB1|RAB5A|ATP5C1|GNAS|PCYOX1|NMI|GNAI3|GNAI2|ARFRP1|MYO9B|ABCA1|ATP6V1B2|ATP6V1G1|RRAGC|ATP6V0C|IGTP|KRAS|RAC2|RAC1|TAP1|ENTPD1|HSPA8|ATP5J2|IR…
ribonucleotide metabolic process	9259	6.8616e-45	94	223	ATP5D|GNA13|ATP5E|RAB5B|ATP1B3|RAB5C|ATP6AP1|RP2|ATP5B|IDE|PNP|CANT1|CDC42|LONP1|ATP2B4|VPS4B|RHOA|ATP5L|ATP5O|GNG2|ATP5I|ATP6V0D1|ATP6V0D2|NSF|RHOG|ATP5J|RAB27A|OPA1|ATP6V1H|MYH9|ATP6V1D|CLPX|ATP6V1F|NME4|MFN2|ATP6V1C1|ATP6V1A|NME2|NME3|GNB2|GNAQ|ATP2C1|ATP9B|GNB1|RAB5A|ATP5C1|GNAS|PCYOX1|NMI|GNAI3|GNAI2|ARFRP1|MYO9B|ABCA1|ATP6V1B2|ATP6V1G1|RRAGC|ATP6V0C|IGTP|KRAS|RAC2|NUDT9|ATIC|RAC1|TAP1|DHODH…
ribonucleoside triphosphate metabolic process	9199	9.6173e-45	89	200	ATP5D|GNA13|ATP5E|RAB5B|ATP1B3|RAB5C|ATP6AP1|RP2|ATP5B|IDE|PNP|CDC42|LONP1|ATP2B4|VPS4B|RHOA|ATP5L|ATP5O|GNG2|ATP5I|ATP6V0D1|ATP6V0D2|NSF|RHOG|ATP5J|RAB27A|OPA1|ATP6V1H|MYH9|ATP6V1D|CLPX|ATP6V1F|NME4|MFN2|ATP6V1C1|ATP6V1A|NME2|NME3|GNB2|GNAQ|ATP2C1|ATP9B|GNB1|RAB5A|ATP5C1|GNAS|PCYOX1|NMI|GNAI3|GNAI2|ARFRP1|MYO9B|ABCA1|ATP6V1B2|ATP6V1G1|RRAGC|ATP6V0C|IGTP|KRAS|RAC2|RAC1|TAP1|ENTPD1|HSPA8|ATP5J2|IR…
purine nucleoside triphosphate metabolic process	9144	1.145e-44	90	205	ATP5D|GNA13|ATP5E|RAB5B|ATP1B3|RAB5C|ATP6AP1|RP2|ATP5B|IDE|PNP|CDC42|LONP1|ATP2B4|VPS4B|RHOA|ATP5L|ATP5O|GNG2|ATP5I|ATP6V0D1|ATP6V0D2|NSF|RHOG|ATP5J|RAB27A|OPA1|ATP6V1H|DGUOK|MYH9|ATP6V1D|CLPX|ATP6V1F|NME4|MFN2|ATP6V1C1|ATP6V1A|NME2|NME3|GNB2|GNAQ|ATP2C1|ATP9B|GNB1|RAB5A|ATP5C1|GNAS|PCYOX1|NMI|GNAI3|GNAI2|ARFRP1|MYO9B|ABCA1|ATP6V1B2|ATP6V1G1|RRAGC|ATP6V0C|IGTP|KRAS|RAC2|RAC1|TAP1|ENTPD1|HSPA8|ATP…
purine ribonucleotide metabolic process	9150	1.0198e-43	92	219	ATP5D|GNA13|ATP5E|RAB5B|ATP1B3|RAB5C|ATP6AP1|RP2|ATP5B|IDE|PNP|CDC42|LONP1|ATP2B4|VPS4B|RHOA|ATP5L|ATP5O|GNG2|ATP5I|ATP6V0D1|ATP6V0D2|NSF|RHOG|ATP5J|RAB27A|OPA1|ATP6V1H|MYH9|ATP6V1D|CLPX|ATP6V1F|NME4|MFN2|ATP6V1C1|ATP6V1A|NME2|NME3|GNB2|GNAQ|ATP2C1|ATP9B|GNB1|RAB5A|ATP5C1|GNAS|PCYOX1|NMI|GNAI3|GNAI2|ARFRP1|MYO9B|ABCA1|ATP6V1B2|ATP6V1G1|RRAGC|ATP6V0C|IGTP|KRAS|RAC2|NUDT9|ATIC|RAC1|TAP1|ENTPD1|HSPA…
nucleoside triphosphate metabolic process	9141	1.3749e-43	90	210	ATP5D|GNA13|ATP5E|RAB5B|ATP1B3|RAB5C|ATP6AP1|RP2|ATP5B|IDE|PNP|CDC42|LONP1|ATP2B4|VPS4B|RHOA|ATP5L|ATP5O|GNG2|ATP5I|ATP6V0D1|ATP6V0D2|NSF|RHOG|ATP5J|RAB27A|OPA1|ATP6V1H|DGUOK|MYH9|ATP6V1D|CLPX|ATP6V1F|NME4|MFN2|ATP6V1C1|ATP6V1A|NME2|NME3|GNB2|GNAQ|ATP2C1|ATP9B|GNB1|RAB5A|ATP5C1|GNAS|PCYOX1|NMI|GNAI3|GNAI2|ARFRP1|MYO9B|ABCA1|ATP6V1B2|ATP6V1G1|RRAGC|ATP6V0C|IGTP|KRAS|RAC2|RAC1|TAP1|ENTPD1|HSPA8|ATP…
heterocycle metabolic process	46483	3.5994e-40	122	409	GNA13|ADCY7|ATP1B3|ATP6AP1|RP2|DTYMK|IDE|CNP|PNP|MTHFD1L|ATP2B4|VPS4B|GNG2|TMEM14C|RAB27A|ALDH6A1|OPA1|FECH|PCBD2|QDPR|MYH9|CLPX|NME4|PYCR2|NME2|NME3|ATP9B|ATP2C1|DLD|ATP5C1|GNAI3|GNAI2|ARFRP1|MYO9B|ATP6V1B2|ABCA1|CMPK1|CMPK2|RRAGC|ATP6V0C|KRAS|RAC2|RAC1|DHODH|ALDH4A1|ENTPD1|P4HB|ATP5J2|MYO1C|MAOA|MYO1E|AK3|ATP11A|TKT|ATP11C|ATP13A2|ATP7A|ATP13A1|VCP|ATP2A2|ATP2A3|RAP1A|ATP5D|ATP5E|RAB5B|RAB5C|AT…
purine nucleotide metabolic process	6163	4.5083e-38	96	271	ATP5D|GNA13|ATP5E|RAB5B|ATP1B3|ADCY7|RAB5C|ATP6AP1|RP2|ATP5B|IDE|CNP|PNP|MTHFD1|CDC42|LONP1|ATP2B4|VPS4B|RHOA|ATP5L|ATP5O|GNG2|ATP5I|ATP6V0D1|ATP6V0D2|NSF|RHOG|ATP5J|RAB27A|OPA1|ATP6V1H|DGUOK|MYH9|ATP6V1D|CLPX|ATP6V1F|NME4|MFN2|ATP6V1C1|ATP6V1A|NME2|NME3|GNB2|GNAQ|ATP2C1|ATP9B|GNB1|RAB5A|ATP5C1|GNAS|PCYOX1|NMI|GNAI3|GNAI2|ARFRP1|MYO9B|ABCA1|ATP6V1B2|ATP6V1G1|RRAGC|ATP6V0C|IGTP|KRAS|RAC2|NUDT9|ATI…
organelle organization	6996	5.1285e-37	201	1026	DYNC1LI1|HIST1H2BP|BAK1|H2AFV|HTRA2|PIK3C3|VPS4B|H2AFY|H2AFX|MRPL39|H1F0|OPA1|RAN|ROCK2|SYNJ2BP|MYH9|SIRPA|DCTN2|TIMM8A1|RCC2|BAZ1B|RPS14|RPS15|FLII|ARL8A|RPS10|ARL8B|GNAI3|MTX2|MTX1|MYO9B|PPT1|ACP2|BCL2L1|RCC1|CALR|CAPZB|ATP6V0C|RPS25|PFN1|KRAS|RAC2|GORASP2|RAC1|TMED10|ZMPSTE24|HIP1|MAP2K1|PCNT|MPC2|CSRP1|RPS6|PARP1|SPG7|RAB5B|AP1B1|RAB5C|WASF2|AP2B1|FXN|GPX4|TUBB5|CAP1|GOLGA5|TOP2A|FMNL1|STX6|C…
cellular lipid metabolic process	44255	1.7741e-36	130	494	CDIPT|PTGS1|NDUFAB1|ELOVL1|PECR|GBF1|PIK3C3|HADH|SYK|ACAA2|PLD1|SPTLC1|SPTLC2|NCF1|CMAS|PISD|LYPLA1|LPCAT2|LPCAT3|MGAT1|MGAT2|CD36|PI4K2A|LCLAT1|CROT|ACADSB|CERS5|HADHA|HADHB|CEPT1|TPI1|LPCAT1|SERINC1|GALC|GCDH|LPL|MCAT|CRAT|P2RX7|PLA2G4A|MLYCD|PLCG2|IDI1|PIP4K2A|FABP5|SLC27A1|ACOX1|CPT2|PTGES2|GM2A|SGPP1|HEXA|HEXB|ACOT2|PIP5K1C|ALG9|ACSF3|ACSF2|CKB|ACOX3|FAR1|CDS2|PIGK|GPX1|AGPAT5|SMPDL3B|SMPDL3…
cofactor metabolic process	51186	1.9132e-34	80	207	LDHA|VKORC1L1|PGD|G6PDX|ACOT2|PPOX|OGDH|MTHFD1L|PDHB|HIBADH|MTHFD1|ACOT9|GSTM1|HMOX2|MTHFD2|MCCC2|GPX1|GSR|ACSS1|ACOT8|IDH3G|FXN|HMOX1|GPX4|PDHA1|SUCLA2|TMEM14C|HMGCL|ACAA2|FECH|NCF2|ACO2|ALDH5A1|SUCLG2|NCF1|SUCLG1|COQ9|COQ7|COQ5|COQ6|HAGH|ISCU|COQ3|NFU1|ISCA2|H6PD|DLD|GPAM|MDH2|MDH1|COASY|ACADSB|NFS1|GCLM|TPI1|CBR2|GSTK1|IDH2|IDH1|DCAKD|FH|GPD2|GCDH|DLST|CS|IDH3B|TKT|DLAT|SOD1|IDH3A|SOD2|SDHA|SD…
transmembrane transport	55085	4.9989e-34	158	725	SLC9A9|GRPEL1|SLC44A1|ATP1B3|ATP6AP1|SLC7A8|EIF5A|COX5A|SLC7A5|SLC26A11|SLC2A8|ATP2B1|SLC25A20|SLC16A1|ATP2B4|SLC25A24|TIMM9|SLC25A22|ABCB10|MCOLN1|SLC4A2|SLC12A7|SLC12A9|TIMM8B|SLC25A30|LAT2|SEC61B|CD36|ATP2C1|ABCB1B|SLC37A2|ATP5C1|SURF1|SFXN3|SFXN1|ABCA1|SFXN2|ATP6V1B2|CHCHD4|ATP6V0C|TTYH3|SLC11A1|SLC29A3|FOLR2|MTCH2|SLC30A1|MTCH1|NPM1|SLC30A5|SCARB1|TRAM1|SEC61A1|SLC30A7|ABCB8|MYO1C|CLCC1|MYO1…
macromolecule metabolic process	43170	5.7046e-33	524	4394	RPL18|PDP1|RPL19|PDP2|USE1|SYNCRIP|RPLP2|BTK|ERO1LB|APP|RPLP0|RPLP1|PIK3C3|ILK|RPL10|RPL11|ADAM8|LUC7L3|SYK|ADAM9|PTPRJ|ROCK2|PTBP1|UBE2J1|MTPAP|SKP1|SARS2|MARK2|ST13|PPP1CA|RPS18|RPS19|SCYL1|RPS17|EIF2S1|RPS14|MAPK3|EIF2S2|RPS15|RPS12|FLII|TRAPPC4|YME1L1|RPS11|EIF2AK2|MYBBP1A|HSD17B10|GNAI2|PPT1|MTIF2|MTIF3|PABPC1|RPS20|RPS21|RPS24|RPSA|MAP2K1|MAP2K2|MAP2K3|TAOK3|GARS|RPS9|MPC2|RPS6|RPS5|SRSF3|S…
cellular respiration	45333	9.1341e-32	43	61	UQCRC1|NDUFB8|OGDH|UQCR10|IDH3G|FXN|IDH2|IDH1|CAT|SUCLA2|NDUFS1|FH|NDUFA5|DLST|ACO2|ALDH5A1|SUCLG2|SUCLG1|NDUFA7|CYCS|CS|NDUFC2|IDH3B|COQ7|IDH3A|SOD2|MT-ND4|SDHA|SLC25A12|MT-ND5|SDHB|SLC25A13|UQCRH|MT-CO2|BAX|SDHC|DLD|SDHD|SLC37A2|MYBBP1A|MDH2|MDH1|UQCRB
coenzyme metabolic process	6732	1.0444e-31	70	171	LDHA|PGD|G6PDX|ACOT2|OGDH|MTHFD1L|PDHB|HIBADH|MTHFD1|GSTM1|ACOT9|MTHFD2|GSR|GPX1|MCCC2|ACSS1|IDH3G|ACOT8|GPX4|PDHA1|SUCLA2|HMGCL|ACAA2|NCF2|ACO2|ALDH5A1|SUCLG2|NCF1|SUCLG1|COQ9|COQ7|COQ5|COQ6|HAGH|COQ3|H6PD|DLD|GPAM|MDH2|MDH1|COASY|ACADSB|NFS1|GCLM|TPI1|CBR2|GSTK1|IDH2|IDH1|DCAKD|FH|GPD2|GCDH|DLST|CS|IDH3B|TKT|DLAT|SOD1|IDH3A|SOD2|SDHA|SDHB|DBT|MLYCD|SDHC|SDHD|SCP2|GLYR1|MGST1
ribonucleotide catabolic process	9261	2.8287e-31	65	149	GNA13|ATP5D|ATP5E|ATP1B3|RAB5B|RAB5C|ATP5B|IDE|CANT1|CDC42|LONP1|ATP2B4|VPS4B|RHOA|ATP5L|GNG2|ATP6V0D1|NSF|RHOG|RAB27A|OPA1|MYH9|CLPX|ATP6V1F|MFN2|ATP6V1C1|GNB2|GNAQ|GNB1|ATP2C1|RAB5A|ATP5C1|GNAS|PCYOX1|NMI|GNAI3|GNAI2|ARFRP1|MYO9B|ATP6V1G1|ABCA1|RRAGC|ATP6V0C|KRAS|IGTP|RAC2|NUDT9|TAP1|RAC1|ENTPD1|HSPA8|IRGM2|MYO1C|MYO1E|ATP1A1|ATP7A|VCP|ATP2A2|ATP2A3|ATP6V1E1|RAB22A|ABCC3|RAP1A|ABCC1|ATP5A1
purine ribonucleotide catabolic process	9154	1.0905e-30	64	147	GNA13|ATP5D|ATP5E|ATP1B3|RAB5B|RAB5C|ATP5B|IDE|CDC42|LONP1|ATP2B4|VPS4B|RHOA|ATP5L|GNG2|ATP6V0D1|NSF|RHOG|RAB27A|OPA1|MYH9|CLPX|ATP6V1F|MFN2|ATP6V1C1|GNB2|GNAQ|GNB1|ATP2C1|RAB5A|ATP5C1|GNAS|PCYOX1|NMI|GNAI3|GNAI2|ARFRP1|MYO9B|ATP6V1G1|ABCA1|RRAGC|ATP6V0C|KRAS|IGTP|RAC2|NUDT9|TAP1|RAC1|ENTPD1|HSPA8|IRGM2|MYO1C|MYO1E|ATP1A1|ATP7A|VCP|ATP2A2|ATP2A3|ATP6V1E1|RAB22A|ABCC3|RAP1A|ABCC1|ATP5A1
purine ribonucleoside triphosphate catabolic process	9207	1.5379e-30	63	143	GNA13|ATP5D|ATP5E|ATP1B3|RAB5B|RAB5C|ATP5B|IDE|CDC42|LONP1|ATP2B4|VPS4B|RHOA|ATP5L|GNG2|ATP6V0D1|NSF|RHOG|RAB27A|OPA1|MYH9|CLPX|ATP6V1F|MFN2|ATP6V1C1|GNB2|GNAQ|GNB1|ATP2C1|RAB5A|ATP5C1|GNAS|PCYOX1|NMI|GNAI3|GNAI2|ARFRP1|MYO9B|ATP6V1G1|ABCA1|RRAGC|ATP6V0C|KRAS|IGTP|RAC2|TAP1|RAC1|ENTPD1|HSPA8|IRGM2|MYO1C|MYO1E|ATP1A1|ATP7A|VCP|ATP2A2|ATP2A3|ATP6V1E1|RAB22A|ABCC3|RAP1A|ABCC1|ATP5A1
ribonucleoside triphosphate catabolic process	9203	2.5485e-30	63	144	GNA13|ATP5D|ATP5E|ATP1B3|RAB5B|RAB5C|ATP5B|IDE|CDC42|LONP1|ATP2B4|VPS4B|RHOA|ATP5L|GNG2|ATP6V0D1|NSF|RHOG|RAB27A|OPA1|MYH9|CLPX|ATP6V1F|MFN2|ATP6V1C1|GNB2|GNAQ|GNB1|ATP2C1|RAB5A|ATP5C1|GNAS|PCYOX1|NMI|GNAI3|GNAI2|ARFRP1|MYO9B|ATP6V1G1|ABCA1|RRAGC|ATP6V0C|KRAS|IGTP|RAC2|TAP1|RAC1|ENTPD1|HSPA8|IRGM2|MYO1C|MYO1E|ATP1A1|ATP7A|VCP|ATP2A2|ATP2A3|ATP6V1E1|RAB22A|ABCC3|RAP1A|ABCC1|ATP5A1
lipid biosynthetic process	8610	3.2752e-30	91	297	CYB5R3|CYB5R1|TSPO|CDIPT|PTGES2|ORF11|HEXB|PTGS1|HINT2|NDUFAB1|LSS|ALG9|CKB|STARD3|FAR1|ELOVL1|CDS2|ACBD3|PECR|PIGK|AGPAT5|GBF1|AGPS|PIGB|GNPAT|AGPAT4|AGPAT3|AGPAT2|AGPAT1|SYK|PLD1|SPTLC1|SPTLC2|CMAS|PGAP1|PIGU|PIGT|CBR4|PISD|PIGS|SIGMAR1|LPCAT2|TECR|LPCAT3|MGAT1|MGAT2|DGAT1|CD36|LCLAT1|GPAM|MECR|DEGS1|MYO5A|HSD17B11|PGS1|CYP51A1|HSD17B12|GPAA1|CERS5|PRPF19|CEPT1|TPI1|LPCAT1|SH3GLB1|ALOX5AP|DHCR7…
cellular nitrogen compound catabolic process	44270	4.1496e-30	73	195	GNA13|ATP5D|ATP5E|RAB5B|ATP1B3|RAB5C|ATP5B|IDE|CNP|PNP|CANT1|HMOX2|CDC42|LONP1|ATP2B4|HMOX1|VPS4B|RHOA|ATP5L|GNG2|ATP6V0D1|NSF|RHOG|RAB27A|ALDH6A1|OPA1|NCF2|NCF1|MYH9|CLPX|POR|ATP6V1F|MFN2|ATP6V1C1|GNB2|GNAQ|GNB1|ATP2C1|RAB5A|ATP5C1|GNAS|PCYOX1|NMI|GNAI3|GNAI2|ARFRP1|MYO9B|ATP6V1G1|ABCA1|RRAGC|ATP6V0C|KRAS|IGTP|RAC2|NUDT9|TAP1|RAC1|ENTPD1|HSPA8|IRGM2|MYO1C|MYO1E|ATP1A1|ATP7A|VCP|ATP2A2|ATP2A3|ATP…
purine nucleoside triphosphate catabolic process	9146	6.8878e-30	63	146	GNA13|ATP5D|ATP5E|ATP1B3|RAB5B|RAB5C|ATP5B|IDE|CDC42|LONP1|ATP2B4|VPS4B|RHOA|ATP5L|GNG2|ATP6V0D1|NSF|RHOG|RAB27A|OPA1|MYH9|CLPX|ATP6V1F|MFN2|ATP6V1C1|GNB2|GNAQ|GNB1|ATP2C1|RAB5A|ATP5C1|GNAS|PCYOX1|NMI|GNAI3|GNAI2|ARFRP1|MYO9B|ATP6V1G1|ABCA1|RRAGC|ATP6V0C|KRAS|IGTP|RAC2|TAP1|RAC1|ENTPD1|HSPA8|IRGM2|MYO1C|MYO1E|ATP1A1|ATP7A|VCP|ATP2A2|ATP2A3|ATP6V1E1|RAB22A|ABCC3|RAP1A|ABCC1|ATP5A1
nucleoside triphosphate catabolic process	9143	2.9451e-29	63	149	GNA13|ATP5D|ATP5E|ATP1B3|RAB5B|RAB5C|ATP5B|IDE|CDC42|LONP1|ATP2B4|VPS4B|RHOA|ATP5L|GNG2|ATP6V0D1|NSF|RHOG|RAB27A|OPA1|MYH9|CLPX|ATP6V1F|MFN2|ATP6V1C1|GNB2|GNAQ|GNB1|ATP2C1|RAB5A|ATP5C1|GNAS|PCYOX1|NMI|GNAI3|GNAI2|ARFRP1|MYO9B|ATP6V1G1|ABCA1|RRAGC|ATP6V0C|KRAS|IGTP|RAC2|TAP1|RAC1|ENTPD1|HSPA8|IRGM2|MYO1C|MYO1E|ATP1A1|ATP7A|VCP|ATP2A2|ATP2A3|ATP6V1E1|RAB22A|ABCC3|RAP1A|ABCC1|ATP5A1
ATP metabolic process	46034	5.8704e-29	58	127	ATP5D|ATP5E|ATP1B3|ATP5B|ATP6AP1|IDE|LONP1|ATP2B4|VPS4B|ATP5L|ATP5O|ATP5I|ATP6V0D1|ATP6V0D2|NSF|ATP5J|ATP6V1H|MYH9|ATP6V1D|CLPX|ATP6V1F|ATP6V1C1|ATP6V1A|ATP9B|ATP2C1|ATP5C1|PCYOX1|NMI|MYO9B|ATP6V1G1|ATP6V1B2|ABCA1|ATP6V0C|TAP1|ENTPD1|HSPA8|ATP5J2|MYO1C|MYO1E|AK3|ATP5F1|ATP1A3|ATP11A|ATP1A1|ATP11C|ATP13A2|ATP7A|ATP13A1|ATP2A2|VCP|ATP2A3|ATP6V1E1|ABCC3|ATP6V0A1|ABCC1|ATP5A1|ATP6V0A2|ATP8A1
small molecule biosynthetic process	44283	1.5808e-28	107	416	ATP1B3|ADCY7|RP2|ATP6AP1|DTYMK|PGD|PTGS1|NDUFAB1|CNP|PNP|ELOVL1|GOT2|PECR|ACSS1|GBF1|HMGCL|SYK|PLD1|SPTLC1|GATM|SPTLC2|CMAS|NME4|PYCR2|NME2|NME3|ATP9B|ATP2C1|ATP5C1|ATP6V1B2|GCLM|CMPK1|KARS|CMPK2|TPI1|DHODH|ALDH4A1|GPD2|ATP5J2|MCAT|AK3|ATP11A|TKT|ATP11C|ATP13A2|ATP7A|ATP13A1|ATP2A2|MLYCD|ATP2A3|TMLHE|PLCG2|PC|ATP5D|ATP5E|PTGES2|ATP5B|G6PDX|MTHFD1|FAR1|ATP5L|ATP5O|ATP6V0D1|ATP5I|ATP6V0D2|ATP5J|AGP…
nucleotide catabolic process	9166	1.6896e-28	68	178	GNA13|ATP5D|ATP5E|RAB5B|ATP1B3|RAB5C|ATP5B|IDE|CNP|CANT1|CDC42|LONP1|ATP2B4|VPS4B|RHOA|ATP5L|GNG2|ATP6V0D1|NSF|RHOG|RAB27A|OPA1|NCF2|NCF1|MYH9|CLPX|ATP6V1F|MFN2|ATP6V1C1|GNB2|GNAQ|GNB1|ATP2C1|RAB5A|ATP5C1|GNAS|PCYOX1|NMI|GNAI3|GNAI2|ARFRP1|MYO9B|ATP6V1G1|ABCA1|RRAGC|ATP6V0C|KRAS|IGTP|RAC2|NUDT9|TAP1|RAC1|ENTPD1|HSPA8|IRGM2|MYO1C|MYO1E|ATP1A1|ATP7A|VCP|ATP2A2|ATP2A3|ATP6V1E1|RAB22A|ABCC3|RAP1A|ABC…
nucleobase, nucleoside and nucleotide catabolic process	34656	2.0493e-28	70	189	GNA13|ATP5D|ATP5E|RAB5B|ATP1B3|RAB5C|ATP5B|IDE|CNP|PNP|CANT1|CDC42|LONP1|ATP2B4|VPS4B|RHOA|ATP5L|GNG2|ATP6V0D1|NSF|RHOG|RAB27A|ALDH6A1|OPA1|NCF2|NCF1|MYH9|CLPX|ATP6V1F|MFN2|ATP6V1C1|GNB2|GNAQ|GNB1|ATP2C1|RAB5A|ATP5C1|GNAS|PCYOX1|NMI|GNAI3|GNAI2|ARFRP1|MYO9B|ATP6V1G1|ABCA1|RRAGC|ATP6V0C|KRAS|IGTP|RAC2|NUDT9|TAP1|RAC1|ENTPD1|HSPA8|IRGM2|MYO1C|MYO1E|ATP1A1|ATP7A|VCP|ATP2A2|ATP2A3|ATP6V1E1|RAB22A|ABC…
nucleobase, nucleoside, nucleotide and nucleic acid catabolic process	34655	2.0493e-28	70	189	GNA13|ATP5D|ATP5E|RAB5B|ATP1B3|RAB5C|ATP5B|IDE|CNP|PNP|CANT1|CDC42|LONP1|ATP2B4|VPS4B|RHOA|ATP5L|GNG2|ATP6V0D1|NSF|RHOG|RAB27A|ALDH6A1|OPA1|NCF2|NCF1|MYH9|CLPX|ATP6V1F|MFN2|ATP6V1C1|GNB2|GNAQ|GNB1|ATP2C1|RAB5A|ATP5C1|GNAS|PCYOX1|NMI|GNAI3|GNAI2|ARFRP1|MYO9B|ATP6V1G1|ABCA1|RRAGC|ATP6V0C|KRAS|IGTP|RAC2|NUDT9|TAP1|RAC1|ENTPD1|HSPA8|IRGM2|MYO1C|MYO1E|ATP1A1|ATP7A|VCP|ATP2A2|ATP2A3|ATP6V1E1|RAB22A|ABC…
membrane organization	61024	1.2624e-27	87	293	OXA1L|MSR1|AP1B1|ATP5B|WASF2|EPS15L1|ITSN2|CLTC|ITSN1|BAK1|CD47|AP2B1|APP|DAB2|TIMM9|GNPAT|CAP1|AP3B1|SCAMP1|CLN3|DBNL|STX4|STX3|STX2|COLEC12|MFGE8|LPCAT2|SIRPA|TIMM8B|VTI1A|HRAS1|ELMO1|MFN2|MFN1|NPC1|CD36|ARRB2|VAMP8|VAMP7|SH3KBP1|RAB5A|USO1|FKBP15|CLN8|ANKFY1|SH3GL1|GNAI3|SNX17|TIMM10|PPT1|ABCA1|TIMM13|ITGB1|ANXA7|SLC11A1|DOCK2|SH3GLB1|ITGAV|RAC1|FCER1G|ZMPSTE24|PAFAH1B1|SCARB1|SNAP23|EHD1|MYOF…
cellular membrane organization	16044	1.2624e-27	87	293	OXA1L|MSR1|AP1B1|ATP5B|WASF2|EPS15L1|ITSN2|CLTC|ITSN1|BAK1|CD47|AP2B1|APP|DAB2|TIMM9|GNPAT|CAP1|AP3B1|SCAMP1|CLN3|DBNL|STX4|STX3|STX2|COLEC12|MFGE8|LPCAT2|SIRPA|TIMM8B|VTI1A|HRAS1|ELMO1|MFN2|MFN1|NPC1|CD36|ARRB2|VAMP8|VAMP7|SH3KBP1|RAB5A|USO1|FKBP15|CLN8|ANKFY1|SH3GL1|GNAI3|SNX17|TIMM10|PPT1|ABCA1|TIMM13|ITGB1|ANXA7|SLC11A1|DOCK2|SH3GLB1|ITGAV|RAC1|FCER1G|ZMPSTE24|PAFAH1B1|SCARB1|SNAP23|EHD1|MYOF…
purine nucleotide catabolic process	6195	1.7384e-27	64	163	GNA13|ATP5D|ATP5E|ATP1B3|RAB5B|RAB5C|ATP5B|IDE|CDC42|LONP1|ATP2B4|VPS4B|RHOA|ATP5L|GNG2|ATP6V0D1|NSF|RHOG|RAB27A|OPA1|MYH9|CLPX|ATP6V1F|MFN2|ATP6V1C1|GNB2|GNAQ|GNB1|ATP2C1|RAB5A|ATP5C1|GNAS|PCYOX1|NMI|GNAI3|GNAI2|ARFRP1|MYO9B|ATP6V1G1|ABCA1|RRAGC|ATP6V0C|KRAS|IGTP|RAC2|NUDT9|TAP1|RAC1|ENTPD1|HSPA8|IRGM2|MYO1C|MYO1E|ATP1A1|ATP7A|VCP|ATP2A2|ATP2A3|ATP6V1E1|RAB22A|ABCC3|RAP1A|ABCC1|ATP5A1
heterocycle catabolic process	46700	1.8067e-26	70	201	GNA13|ATP5D|ATP5E|ATP1B3|RAB5B|RAB5C|ATP5B|IDE|PNP|MTHFD1|HMOX2|CDC42|LONP1|ATP2B4|UGT1A7C|HMOX1|VPS4B|RHOA|ATP5L|GNG2|ATP6V0D1|NSF|RHOG|RAB27A|ALDH6A1|OPA1|MYH9|CLPX|ATP6V1F|MFN2|ATP6V1C1|GNB2|GNAQ|GNB1|ATP2C1|RAB5A|ATP5C1|GNAS|PCYOX1|NMI|GNAI3|GNAI2|ARFRP1|MYO9B|ATP6V1G1|ABCA1|RRAGC|ATP6V0C|KRAS|IGTP|RAC2|NUDT9|TAP1|RAC1|ENTPD1|HSPA8|IRGM2|MYO1C|MYO1E|ATP1A1|ATP7A|VCP|ATP2A2|ATP2A3|ATP6V1E1|RAB…
response to stimulus	50896	9.3982e-26	332	2530	LDHA|CADM1|PTGS1|STRN|MPV17|C1QC|BTK|B2M|CD48|NONO|CFP|BAK1|CD47|APP|MYD88|HTRA2|CD44|APOE|OASL2|PIK3C3|H2AFX|HIGD1A|ADAM9|SYK|RAB27A|PLD1|OPA1|C5AR1|NCF2|GATM|NCF1|COLEC12|C1QA|C1QB|AAAS|CD36|BAZ1B|ABCB1B|EIF2S1|LILRB3|MAPK3|EIF2AK2|PTPLAD1|HFE|ACP2|PPT1|FCGRT|BCL2L1|HADHA|MANF|SLC11A1|KRAS|RAC2|RAC1|IDH2|IDH1|FCER1G|DHX58|DHX9|MAP2K1|VIMP|MAP2K3|GGH|TREX1|CHI3L3|OXSR1|AFG3L2|RPS6|FCGR1|VDAC3|AB…
oxidative phosphorylation	6119	1.0488e-25	36	52	ATP5D|ATP5E|UQCRC1|NDUFB8|ATP6AP1|ATP5B|ATP6V1B2|UQCR10|FXN|ATP5L|ATP5O|ATP5I|ATP6V0D1|ATP6V0D2|NDUFS1|ATP5J|NDUFA7|CYCS|NDUFC2|ATP5F1|ATP6V1H|COQ7|ATP6V1D|ATP6V1F|MT-ND4|ATP6V1C1|MT-ND5|ATP6V1A|UQCRH|ATP6V1E1|DLD|ATP5C1|ATP6V0A1|ATP5A1|ATP6V0A2|UQCRB
monocarboxylic acid metabolic process	32787	1.1947e-25	85	297	ACOX1|SLC27A1|LDHA|CPT2|PTGES2|PGD|PTGS1|NDUFAB1|ACOT2|ACSF3|MTHFD1L|PDHB|ACSF2|ACOX3|FAR1|ELOVL1|MTHFD1|MTHFD2|PECR|ACSS1|GBF1|P4HA1|PDHA1|HADH|SYK|ACAA2|ACADM|ALDH5A1|NCF1|ACADS|CBR4|LYPLA1|ACADL|ACADVL|CD36|DLD|GPAM|MECR|ALDH9A1|CROT|SLC27A4|DEGS1|MYO5A|ACADSB|ECH1|ECHS1|HADHA|HADHB|TPI1|ACSL1|AKR1A1|ALOX5AP|IDH2|IDH1|PRKAA1|PEX13|HSD17B4|ACAA1A|ACSL4|IRG1|ACSL3|HPGDS|HSD17B8|ACSL5|GPD2|GCDH|P…
small GTPase mediated signal transduction	7264	3.6383e-25	75	239	GNA13|RAB9A|RAB5B|RAB5C|WASF2|IQGAP2|RAB1B|ITSN1|IQGAP1|RAB1A|CDC42|HMOX1|ARHGAP1|RHOA|RALB|RRAS|RALA|RAB24|RAB6A|RHOG|RAB21|RAB27A|RAP2B|RAP2A|ARL1|DBNL|RSU1|RABL3|RAP2C|ROCK2|ARHGEF7|BAIAP2|G3BP2|SYNJ2BP|ELMO1|HRAS1|RAB18|RAB5A|RAB14|SDCBP|RAB12|ARL8A|ARL8B|RAB10|RAB7A|RAB7B|RAB3D|GRB2|PTPLAD1|ARFRP1|ARF6|MYO9B|RAB43|KRAS|RAC2|RAC1|RAB11B|ARHGDIA|DNAJA3|RAB2A|GDI2|RAB8A|RAB8B|RAB7L1|RAB32|RAB31…
cellular component assembly	22607	4.988e-25	120	551	MTSS1|CADM1|IDE|TTN|PRKCSH|HIST1H2BP|APP|H2AFV|ILK|PIK3C3|H2AFY|H2AFX|TUBG1|H1F0|FECH|ACTN4|PCBD2|BAIAP2|ACTN1|HRAS1|ST13|VAMP8|RPS14|MAPK3|CLPP|RPS15|CELF2|TUBA4A|NEU1|VAMP3|RPS10|HSD17B10|AGFG1|GRB2|DIAPH1|ARPC4|ITGB3|CAPZB|ACAT1|ITGB1|RPS25|EIF3D|EIF3A|RAC2|RAC1|NPM1|FN1|HIP1|MAP2K1|PCNT|RPS6|ATP7A|CORO1C|P2RX4|P2RX7|VCP|ITGA6|ITGA5|CYFIP1|TLN1|AP1B1|KCNAB2|HP1BP3|FERMT3|WASF2|PRDX5|RPS2|CDC42…
carbohydrate metabolic process	5975	1.3651e-24	103	430	GNPTG|LDHA|IMPAD1|B3GALT6|PGD|PGAM1|OGDH|PRKCSH|HIBADH|PDHB|HS2ST1|ST3GAL1|SLC2A8|ST3GAL5|RPN1|RPN2|PDHA1|DDOST|CMAS|MOGS|PPP1CC|GNS|MGAT1|MGAT2|PPP1CA|CHID1|MLEC|SLC37A2|MGAT5|UGGT1|MDH2|MDH1|ALDOA|TPI1|NAGA|GALC|IDH2|IDH1|B4GALT7|B4GALT1|GPD2|GDE1|GUSB|TKT|CHI3L3|DLAT|PLCG2|GLYR1|FABP5|PC|GM2A|NDST2|HEXA|HEXB|G6PDX|GLB1|MAN2B2|CHST14|MAN2B1|CTBS|PFKL|ALDH5A1|SLC3A2|PFKP|M6PR|HAGH|MAN2A1|PSEN1|H…
cellular macromolecule metabolic process	44260	3.3224e-24	451	3897	RPL18|PDP1|RPL19|PDP2|SYNCRIP|RPLP2|BTK|ERO1LB|APP|RPLP0|RPLP1|PIK3C3|ILK|RPL10|RPL11|LUC7L3|SYK|PTPRJ|ROCK2|PTBP1|UBE2J1|MTPAP|SKP1|SARS2|MARK2|ST13|PPP1CA|RPS18|RPS19|SCYL1|RPS17|EIF2S1|RPS14|MAPK3|EIF2S2|RPS15|RPS12|FLII|TRAPPC4|RPS11|EIF2AK2|MYBBP1A|HSD17B10|GNAI2|PPT1|MTIF2|MTIF3|PABPC1|RPS20|RPS21|RPS24|RPSA|MAP2K1|MAP2K2|MAP2K3|TAOK3|GARS|RPS9|MPC2|RPS6|RPS5|SRSF3|SRSF7|UBA1|PCNA|PARP1|SRS…
regulation of biological quality	65008	8.038e-24	206	1316	SLC9A9|PDLIM5|PGD|PTGS1|MPV17|BTK|BAK1|APP|GBF1|APOE|ILK|RAB27A|SLC12A7|SGPL1|C5AR1|NCF2|NCF1|MYH9|BCL2L11|HRAS1|CD36|NPC2|ATP2C1|LILRB3|TXNDC5|DLD|NPTN|RAB14|TMX1|TXN2|TMX4|TMX3|HFE|IFI30|PPT1|SFXN1|CAPZB|ATP6V0C|PFN1|SLC11A1|KRAS|RAC2|RAC1|FH|MAOA|RPS6|AFG3L2|EI24|PLA2G4A|ATP2A2|TMOD3|PARP1|RTN4|NRP1|PDIA3|FERMT3|DNAJC10|PDIA6|PDIA5|PDIA4|CKB|ACTR3|LNPEP|GPX1|DNAJC16|FXN|UGT1A7C|GNPAT|KDELR1|AP…
energy derivation by oxidation of organic compounds	15980	2.0313e-23	47	101	UQCRC1|NDUFB8|OGDH|UQCR10|IDH3G|FXN|IDH2|IDH1|CAT|SUCLA2|NDUFS1|FH|NDUFA5|DLST|ACO2|ALDH5A1|SUCLG2|SUCLG1|NDUFA7|CYCS|CS|NDUFC2|IDH3B|PPP1CC|COQ7|IDH3A|SOD2|MT-ND4|SDHA|SLC25A12|MT-ND5|SDHB|PPP1CA|SLC25A13|UQCRH|MT-CO2|BAX|SDHC|DLD|SDHD|SLC37A2|GAA|GNAS|MYBBP1A|MDH2|MDH1|UQCRB
cellular component biogenesis	44085	4.7738e-23	129	650	MTSS1|CADM1|IDE|TTN|PRKCSH|HIST1H2BP|APP|H2AFV|RPLP0|PIK3C3|ILK|H2AFY|H2AFX|TUBG1|H1F0|FECH|GTPBP3|ACTN4|PCBD2|BAIAP2|ACTN1|HRAS1|ST13|PA2G4|VAMP8|RPS14|RPS15|MAPK3|CLPP|CELF2|TUBA4A|RPS10|NEU1|VAMP3|HSD17B10|AGFG1|GRB2|DIAPH1|ARPC4|ITGB3|ACAT1|CAPZB|ITGB1|RPS25|EIF3D|EIF3A|RAC2|RAC1|NPM1|FN1|HIP1|MAP2K1|PCNT|RPS6|ATP7A|CORO1C|P2RX4|P2RX7|VCP|ITGA6|ITGA5|CYFIP1|TLN1|AP1B1|KCNAB2|HP1BP3|FERMT3|WAS…
ribonucleoside triphosphate biosynthetic process	9201	8.8415e-23	42	82	ATP5D|ATP5E|ATP1B3|ATP6AP1|RP2|ATP5B|ATP6V1B2|PNP|ATP5L|ATP5O|ATP5I|ATP6V0D1|ATP6V0D2|ATP5J|ATP5J2|ATP1A3|AK3|ATP5F1|ATP11A|ATP6V1H|ATP1A1|ATP11C|ATP13A2|ATP6V1D|ATP6V1F|NME4|ATP6V1C1|ATP7A|ATP6V1A|NME2|ATP13A1|NME3|ATP2A2|ATP2A3|ATP2C1|ATP9B|ATP6V1E1|ATP5C1|ATP6V0A1|ATP5A1|ATP6V0A2|ATP8A1
purine ribonucleoside triphosphate biosynthetic process	9206	8.8415e-23	42	82	ATP5D|ATP5E|ATP1B3|ATP6AP1|RP2|ATP5B|ATP6V1B2|PNP|ATP5L|ATP5O|ATP5I|ATP6V0D1|ATP6V0D2|ATP5J|ATP5J2|ATP1A3|AK3|ATP5F1|ATP11A|ATP6V1H|ATP1A1|ATP11C|ATP13A2|ATP6V1D|ATP6V1F|NME4|ATP6V1C1|ATP7A|ATP6V1A|NME2|ATP13A1|NME3|ATP2A2|ATP2A3|ATP2C1|ATP9B|ATP6V1E1|ATP5C1|ATP6V0A1|ATP5A1|ATP6V0A2|ATP8A1
purine nucleoside triphosphate biosynthetic process	9145	1.6684e-22	42	83	ATP5D|ATP5E|ATP1B3|ATP6AP1|RP2|ATP5B|ATP6V1B2|PNP|ATP5L|ATP5O|ATP5I|ATP6V0D1|ATP6V0D2|ATP5J|ATP5J2|ATP1A3|AK3|ATP5F1|ATP11A|ATP6V1H|ATP1A1|ATP11C|ATP13A2|ATP6V1D|ATP6V1F|NME4|ATP6V1C1|ATP7A|ATP6V1A|NME2|ATP13A1|NME3|ATP2A2|ATP2A3|ATP2C1|ATP9B|ATP6V1E1|ATP5C1|ATP6V0A1|ATP5A1|ATP6V0A2|ATP8A1
nucleoside triphosphate biosynthetic process	9142	3.1102e-22	42	84	ATP5D|ATP5E|ATP1B3|ATP6AP1|RP2|ATP5B|ATP6V1B2|PNP|ATP5L|ATP5O|ATP5I|ATP6V0D1|ATP6V0D2|ATP5J|ATP5J2|ATP1A3|AK3|ATP5F1|ATP11A|ATP6V1H|ATP1A1|ATP11C|ATP13A2|ATP6V1D|ATP6V1F|NME4|ATP6V1C1|ATP7A|ATP6V1A|NME2|ATP13A1|NME3|ATP2A2|ATP2A3|ATP2C1|ATP9B|ATP6V1E1|ATP5C1|ATP6V0A1|ATP5A1|ATP6V0A2|ATP8A1
response to stress	6950	1.3399e-21	193	1244	PTGS1|MPV17|C1QC|BTK|B2M|CFP|NONO|MYD88|CD44|APOE|PIK3C3|H2AFX|HIGD1A|SYK|RAB27A|PLD1|C5AR1|NCF1|C1QA|C1QB|CD36|BAZ1B|EIF2S1|MAPK3|EIF2AK2|PTPLAD1|MANF|SLC11A1|RAC1|IDH2|FCER1G|IDH1|DHX58|DHX9|MAP2K1|VIMP|MAP2K3|TREX1|CHI3L3|OXSR1|FCGR1|VDAC3|FCGR2|GAS6|VDAC1|HYOU1|PCNA|PARP1|RBPJ|AHSA1|PLAU|SLC27A1|TOLLIP|TRPV2|LY86|FERMT3|PDIA5|GPX1|GPX4|FAM129A|AP3B1|CLN3|LYN|PRG2|CNPY3|ECSIT|TRAP1|PSEN1|RUVBL…
alcohol metabolic process	6066	1.4928e-21	90	371	CYB5R3|CYB5R1|LDHA|ORF11|SGPP1|G6PDX|PGD|HEXB|PGAM1|LSS|OGDH|PDHB|HIBADH|GLB1|CKB|SLC2A8|MAN2B2|APOE|PDHA1|CAT|MAN2B1|SPTLC1|FECH|SPTLC2|PFKL|ALDH5A1|CMAS|PFKP|PPP1CC|SIGMAR1|LPCAT2|M6PR|MGAT1|MGAT2|MAN2A1|PPP1CA|CD36|H6PD|SLC37A2|GAA|MDH2|CLN6|MDH1|ALDOA|HDLBP|CYP51A1|ADPGK|HK2|HK1|ABCA1|COMT|HPRT1|TPI1|AKR1A1|DHCR7|HK3|PRKAA1|SCARB1|HSD17B7|NSDHL|SOAT1|GPD2|B4GALT1|PDK1|EBP|PLA2G15|LIPA|GDE1|PD…
ribonucleotide biosynthetic process	9260	1.53e-21	45	100	ATP5D|ATP5E|ATP1B3|ATP6AP1|RP2|ATP5B|ATP6V1B2|PNP|ATIC|DHODH|ATP5L|ATP5O|ATP5I|ATP6V0D1|ATP6V0D2|ATP5J|ATP5J2|ATP1A3|ATP5F1|AK3|ATP11A|ATP6V1H|ATP1A1|ATP11C|ATP13A2|ATP6V1D|ATP6V1F|NME4|ATP6V1C1|ATP7A|ATP6V1A|NME2|ATP13A1|NME3|ATP2A2|ATP2A3|ATP2C1|ATP9B|ATP6V1E1|ATP5C1|ATP6V0A1|ATP5A1|PAICS|ATP6V0A2|ATP8A1
purine ribonucleotide biosynthetic process	9152	5.9096e-21	44	98	ATP5D|ATP5E|ATP1B3|ATP6AP1|RP2|ATP5B|ATP6V1B2|PNP|ATIC|ATP5L|ATP5O|ATP5I|ATP6V0D1|ATP6V0D2|ATP5J|ATP5J2|ATP1A3|AK3|ATP5F1|ATP11A|ATP6V1H|ATP1A1|ATP11C|ATP13A2|ATP6V1D|ATP6V1F|NME4|ATP6V1C1|ATP7A|ATP6V1A|NME2|ATP13A1|NME3|ATP2A2|ATP2A3|ATP2C1|ATP9B|ATP6V1E1|ATP5C1|ATP6V0A1|ATP5A1|PAICS|ATP6V0A2|ATP8A1
cellular carbohydrate metabolic process	44262	6.8667e-21	82	322	GNPTG|LDHA|B3GALT6|PGD|G6PDX|HEXB|PGAM1|PRKCSH|OGDH|PDHB|HIBADH|GLB1|HS2ST1|SLC2A8|ST3GAL1|MAN2B2|ST3GAL5|RPN1|PDHA1|RPN2|MAN2B1|DDOST|PFKL|ALDH5A1|CMAS|PFKP|PPP1CC|M6PR|MGAT1|MGAT2|MAN2A1|PPP1CA|PSEN1|H6PD|SLC37A2|GAA|MGAT5|UGGT1|MDH2|MDH1|ALDOA|GALNT2|GALNT1|GANAB|GALNT7|FUT8|ADPGK|HK2|HK1|STT3B|TPI1|STT3A|GNPTAB|AKR1A1|HK3|IDH2|IDH1|PRKAA1|C1GALT1|GPD2|B4GALT1|PDK1|GDE1|PDK3|CS|TKT|DLAT|PCK2|M…
immune system process	2376	1.8879e-20	130	700	TBK1|TLR2|TLR3|TLR7|VPS33A|C1QC|TLR8|TGFB1|TLR9|TAPBP|B2M|BTK|CD48|CFP|BAK1|CD47|MYD88|OASL2|WWP1|SPN|SYK|RAB27A|SGPL1|FECH|C5AR1|STAP1|NCF1|H2-DMB1|COLEC12|MYH9|BCL2L11|BCAP31|C1QA|C1QB|LAT2|CD36|LILRB3|VAMP7|PI4K2A|OAS1A|MAVS|ITGAL|HMGB1|C3AR1|ME2|UNC93B1|HFE|IFI30|ITGB2|SFXN1|FCGRT|ITGAM|SLC11A1|DOCK2|FCER1G|NDRG1|DHX58|DNAJA3|B4GALT1|PTPN6|MYO1E|TLR13|MYO1F|RPS6|VAV1|FCGR1|FCGR2|ATP7A|CORO1A|…
macromolecular complex subunit organization	43933	1.9023e-20	94	413	MTSS1|AP1B1|KCNAB2|HP1BP3|FERMT3|IDE|PRKCSH|RPS2|HIST1H2BP|LONP1|AP2B1|H2AFV|APOE|GSN|ILK|TUBB5|H2AFY|TUBB6|H2AFX|TUBG1|COX15|H1F0|CDK1|STX4|ATPAF2|HIST1H1E|FECH|ACADM|PFKL|PCBD2|HIST1H1C|ACADS|HIST1H1B|HIST1H1A|PFKP|STXBP3|ACADL|WAS|HRAS1|ST13|CD36|VAMP8|UQCRH|RPS14|RPS15|CLPP|MAPK3|CELF2|TUBA4A|RPS10|VAMP3|HSD17B10|LIMS1|NUP98|DIAPH1|GRB2|ARPC4|PF4|ACAT1|MTIF3|RPS25|EIF3D|TFAM|EIF3A|CBR2|PTK2B|…
cellular amino acid and derivative metabolic process	6519	5.8104e-20	78	304	BCKDK|HTATIP2|VARS2|TARS2|NARS|G6PDX|PGD|EIF5A|IARS2|HIBADH|AUH|CKB|GOT2|MTHFD1|GSTM1|GPX1|GSR|UGT1A7C|P4HA1|GPX4|ACAD8|CLN3|ALDH6A1|PCYOX1L|ACADM|GATM|DARS|ALDH5A1|DARS2|ACADL|LPCAT2|SARS2|HAGH|PYCR2|RARS|FARSB|PCYOX1|YARS2|AARS2|ALDH9A1|ALDH18A1|BCAT2|GLUD1|NFS1|COMT|VARS|HPRT1|GCLM|KARS|IARS|IVD|PARS2|GSTK1|HARS2|LARS|IDH1|ALDH4A1|GCSH|MARS|P4HB|SHMT2|PLA2G15|RARS2|MAOA|BCKDHB|GARS|GGH|EPRS|LA…
ATP biosynthetic process	6754	7.9973e-20	37	72	ATP5D|ATP5E|ATP1B3|ATP6AP1|ATP5B|ATP6V1B2|ATP5L|ATP5O|ATP5I|ATP6V0D1|ATP6V0D2|ATP5J|ATP5J2|ATP1A3|AK3|ATP5F1|ATP11A|ATP6V1H|ATP1A1|ATP11C|ATP13A2|ATP6V1D|ATP6V1F|ATP6V1C1|ATP7A|ATP6V1A|ATP13A1|ATP2A2|ATP2A3|ATP2C1|ATP9B|ATP6V1E1|ATP5C1|ATP6V0A1|ATP5A1|ATP6V0A2|ATP8A1
fatty acid metabolic process	6631	4.0653e-19	61	201	SLC27A1|ACOX1|CPT2|PTGES2|PTGS1|NDUFAB1|ACOT2|ACSF3|ACSF2|ACOX3|FAR1|ELOVL1|PECR|GBF1|HADH|SYK|ACAA2|ACADM|ALDH5A1|ACADS|NCF1|CBR4|LYPLA1|ACADL|ACADVL|CD36|GPAM|MECR|CROT|SLC27A4|DEGS1|MYO5A|ACADSB|ECH1|ECHS1|HADHA|HADHB|TPI1|ACSL1|ALOX5AP|PEX13|PRKAA1|HSD17B4|ACAA1A|ACSL4|ACSL3|HPGDS|ACSL5|HSD17B8|GCDH|TBXAS1|LIPA|PLA2G15|FADS1|MCAT|CRAT|CYB5|CPT1A|OXSM|PLA2G4A|MLYCD
response to chemical stimulus	42221	1.2592e-18	169	1086	RPL36A|ATOX1|DTYMK|PTGS1|TLR2|TLR3|MPV17|TLR7|TGFB1|TLR9|B2M|BTK|SLC2A8|CD48|BAK1|MYD88|APOE|HADH|DNAJC3|PAG1|ADAM9|PLD1|SCAMP3|C5AR1|NCF2|GATM|CD36|ABCB1B|MAPK3|EIF2AK2|CROT|C3AR1|HMGB1|HMGB2|DERL2|SYVN1|ME2|DERL1|MCL1|ITGB2|ACP2|ABCA1|BCL2L1|GCLM|HADHA|ITGAM|MANF|CMPK2|SLC11A1|DOCK2|RAC2|SLC30A1|RAC1|IDH1|FCER1G|ERO1L|SDF4|MAP2K1|PTPN2|GGH|EPHX1|OXSR1|ABCG1|GAS6|FCGR2|ATP7A|HYOU1|CORO1A|PLA2G4A…
cellular nitrogen compound biosynthetic process	44271	1.5304e-18	75	298	ATP5D|ATP5E|ADCY7|ATP1B3|ATP6AP1|RP2|ATP5B|DTYMK|G6PDX|PGD|PPOX|CNP|PNP|MTHFD1L|GOT2|MTHFD1|ATP5L|ATP5O|ATP5I|ATP6V0D1|TMEM14C|ATP6V0D2|ATP5J|SPTLC1|HSP90AA1|FECH|SPTLC2|PCBD2|ALDH5A1|QDPR|ATP6V1H|ATP6V1D|ATP6V1F|NME4|ATP6V1C1|ATP6V1A|NME2|PYCR2|NME3|ATP2C1|ATP9B|ATP5C1|ALDH18A1|BCAT2|NFS1|ATP6V1B2|HPRT1|CMPK1|KARS|CMPK2|ATIC|DHODH|ALDH4A1|SHMT2|ATP5J2|AK3|ATP5F1|ATP1A3|ATP11A|ATP1A1|ATP11C|ATP13…
Golgi vesicle transport	48193	2.0443e-18	29	46	VPS29|BET1|TRAPPC2L|LMAN1|RAB1A|COPB2|GOLGA7|COPB1|SEC22A|EXOC4|SEC22B|TMED10|GOLGA5|STX6|ARL1|SCFD1|RAB31|VCP|VAMP7|USO1|TRAPPC4|SEC13|GOSR1|TRAPPC1|CUX1|YKT6|SEC23B|TRAPPC3|COPE
purine nucleotide biosynthetic process	6164	7.2659e-18	47	129	ATP5D|ATP5E|ATP1B3|ADCY7|ATP6AP1|RP2|ATP5B|CNP|ATP6V1B2|PNP|MTHFD1|ATIC|ATP5L|ATP5O|ATP5I|ATP6V0D1|ATP6V0D2|ATP5J|ATP5J2|ATP1A3|AK3|ATP5F1|ATP11A|ATP6V1H|ATP1A1|ATP11C|ATP13A2|ATP6V1D|ATP6V1F|NME4|ATP6V1C1|ATP7A|ATP6V1A|NME2|ATP13A1|NME3|ATP2A2|ATP2A3|ATP2C1|ATP9B|ATP6V1E1|ATP5C1|ATP6V0A1|ATP5A1|PAICS|ATP6V0A2|ATP8A1
nucleobase, nucleoside, nucleotide and nucleic acid biosynthetic process	34654	8.535e-18	54	169	ATP5D|ATP5E|ADCY7|ATP1B3|ATP5B|RP2|ATP6AP1|DTYMK|G6PDX|CNP|PNP|MTHFD1|ATP5L|ATP5O|ATP5I|ATP6V0D1|ATP6V0D2|ATP5J|ATP6V1H|ATP6V1D|ATP6V1F|ATP6V1C1|NME4|ATP6V1A|NME2|NME3|ATP9B|ATP2C1|ATP5C1|ATP6V1B2|HPRT1|CMPK1|KARS|CMPK2|ATIC|DHODH|ATP5J2|AK3|ATP5F1|ATP1A3|ATP11A|ATP1A1|ATP11C|ATP13A2|ATP7A|ATP13A1|ATP2A2|ATP2A3|ATP6V1E1|ATP6V0A1|ATP5A1|PAICS|ATP6V0A2|ATP8A1
nucleobase, nucleoside and nucleotide biosynthetic process	34404	8.535e-18	54	169	ATP5D|ATP5E|ADCY7|ATP1B3|ATP5B|RP2|ATP6AP1|DTYMK|G6PDX|CNP|PNP|MTHFD1|ATP5L|ATP5O|ATP5I|ATP6V0D1|ATP6V0D2|ATP5J|ATP6V1H|ATP6V1D|ATP6V1F|ATP6V1C1|NME4|ATP6V1A|NME2|NME3|ATP9B|ATP2C1|ATP5C1|ATP6V1B2|HPRT1|CMPK1|KARS|CMPK2|ATIC|DHODH|ATP5J2|AK3|ATP5F1|ATP1A3|ATP11A|ATP1A1|ATP11C|ATP13A2|ATP7A|ATP13A1|ATP2A2|ATP2A3|ATP6V1E1|ATP6V0A1|ATP5A1|PAICS|ATP6V0A2|ATP8A1
ATP catabolic process	6200	1.5645e-17	37	81	ATP5D|ATP5E|NMI|ATP1B3|ATP5B|IDE|MYO9B|ATP6V1G1|ABCA1|ATP6V0C|LONP1|ATP2B4|TAP1|VPS4B|ATP5L|ENTPD1|ATP6V0D1|NSF|HSPA8|MYO1C|MYO1E|ATP1A1|MYH9|CLPX|ATP6V1F|ATP7A|ATP6V1C1|VCP|ATP2A2|ATP2A3|ATP2C1|ATP6V1E1|ABCC3|ATP5C1|ABCC1|PCYOX1|ATP5A1
organophosphate metabolic process	19637	2.8121e-17	56	185	CDIPT|SGPP1|HEXB|PIP5K1C|ALG9|CKB|CDS2|PIGK|AGPAT5|SMPDL3B|SMPDL3A|PIK3C3|PIGB|AGPAT4|AGPAT3|AGPAT2|AGPAT1|PLD1|SPTLC1|NCF2|SPTLC2|ALDH5A1|NCF1|PGAP1|PIGU|PI4KA|PIGT|PIGS|PISD|LPCAT2|LPCAT3|SACM1L|PI4K2A|SLC37A2|LCLAT1|CLN8|GPAM|PGS1|GPAA1|PTPMT1|CEPT1|TPI1|LPCAT1|SH3GLB1|SERINC1|ACSL5|GPD2|PLA2G15|PLA2G4A|MBOAT7|PLCG2|DPM1|GYK|PIP4K2A|SMPD4|FABP5
actin filament-based process	30029	2.9238e-17	54	173	MTSS1|TLN1|CAPZA2|WASF2|CAPZA1|ARHGAP17|TTN|CDC42|GSN|RHOA|SHC1|CAP1|RHOG|SPN|FMNL1|ARHGEF2|ACTN4|ROCK2|ACTN1|MYH9|WAS|SIRPA|VASP|ELMO1|EPB41L2|CFL1|FLII|TMSB4X|FHOD1|LCP1|MYO5A|HMGB1|WASH1|DIAPH1|MYO9B|ARPC4|CALR|CAPZB|ITGB1|PFN1|KRAS|RAC2|PTK2B|RAC1|PAFAH1B1|INF2|EPB41|EVL|CSRP1|CORO1C|HSP90B1|CORO1A|EPB4.1L1|SPTAN1
amine metabolic process	9308	3.1588e-17	78	334	IMPAD1|BCKDK|TARS2|VARS2|HTATIP2|NARS|B3GALT6|SGPP1|NDST2|HEXA|PGD|HEXB|IARS2|HIBADH|HS2ST1|AUH|CKB|GOT2|MTHFD1|P4HA1|CHST14|ACAD8|CTBS|CLN3|ALDH6A1|SPTLC1|ACADM|SPTLC2|GATM|DARS|ALDH5A1|DARS2|ACADL|LPCAT2|SARS2|GNS|PYCR2|CHID1|RARS|FARSB|YARS2|AARS2|ALDH9A1|CLN6|ALDH18A1|BCAT2|GLUD1|NFS1|COMT|VARS|HPRT1|GCLM|KARS|IARS|IVD|PARS2|HARS2|LARS|ALDH4A1|GCSH|MARS|P4HB|SHMT2|PLA2G15|RARS2|MAOA|BCKDHB|GA…
protein folding	6457	3.3795e-17	44	117	HSP90AB1|GRPEL1|DNAJC10|DNAJB14|CCT2|DNAJB12|CCT3|CALR|CANX|HSCB|SEC63|TOR3A|ERO1LB|DNAJC16|DNAJB11|SH3GLB1|TOR1A|TOR1B|DNAJA1|HSPE1|DNAJC5|ERO1L|RANBP2|HSPA8|DNAJA3|DNAJC1|HSPA9|DNAJA2|TCP1|HSP90AA1|H2-DMB1|CCT6A|CLPX|ST13|CCT7|TRAP1|CCT5|HSP90B1|CCT4|PPIB|CCT8|FKBP15|HSPD1|FKBP2
nucleotide biosynthetic process	9165	5.2625e-17	52	163	ATP5D|ATP5E|ADCY7|ATP1B3|ATP5B|RP2|ATP6AP1|G6PDX|DTYMK|CNP|PNP|MTHFD1|ATP5L|ATP5O|ATP5I|ATP6V0D1|ATP6V0D2|ATP5J|ATP6V1H|ATP6V1D|ATP6V1F|ATP6V1C1|NME4|ATP6V1A|NME2|NME3|ATP9B|ATP2C1|ATP5C1|ATP6V1B2|CMPK1|CMPK2|ATIC|DHODH|ATP5J2|AK3|ATP5F1|ATP1A3|ATP11A|ATP1A1|ATP11C|ATP13A2|ATP7A|ATP13A1|ATP2A2|ATP2A3|ATP6V1E1|ATP6V0A1|ATP5A1|PAICS|ATP6V0A2|ATP8A1
actin cytoskeleton organization	30036	5.2625e-17	52	163	MTSS1|TLN1|CAPZA2|CAPZA1|WASF2|ARHGAP17|TTN|CDC42|GSN|RHOA|SHC1|CAP1|SPN|RHOG|FMNL1|ARHGEF2|ACTN4|ROCK2|ACTN1|WAS|SIRPA|VASP|ELMO1|EPB41L2|CFL1|FLII|TMSB4X|FHOD1|LCP1|HMGB1|WASH1|DIAPH1|MYO9B|ARPC4|CALR|CAPZB|ITGB1|PFN1|KRAS|RAC2|PTK2B|RAC1|PAFAH1B1|INF2|EPB41|EVL|CSRP1|CORO1C|HSP90B1|CORO1A|EPB4.1L1|SPTAN1
macromolecular complex assembly	65003	7.0767e-17	84	383	MTSS1|AP1B1|KCNAB2|HP1BP3|FERMT3|IDE|PRKCSH|RPS2|HIST1H2BP|LONP1|AP2B1|H2AFV|ILK|TUBB5|H2AFY|TUBB6|H2AFX|TUBG1|COX15|H1F0|CDK1|STX4|ATPAF2|HIST1H1E|FECH|ACADM|PFKL|PCBD2|HIST1H1C|ACADS|HIST1H1B|HIST1H1A|PFKP|STXBP3|ACADL|WAS|HRAS1|ST13|UQCRH|VAMP8|RPS14|RPS15|CLPP|MAPK3|CELF2|TUBA4A|RPS10|VAMP3|HSD17B10|LIMS1|NUP98|DIAPH1|GRB2|PF4|ARPC4|ACAT1|RPS25|EIF3D|TFAM|EIF3A|CBR2|PTK2B|SQSTM1|ALOX5AP|TAP2|…
homeostatic process	42592	1.0019e-16	121	689	SLC9A9|GNA13|ATOX1|PGD|MPV17|TGFB1|TLR9|BAK1|APP|GBF1|APOE|ILK|SLC12A7|FECH|C5AR1|BCL2L11|CD36|NPC2|ATP2C1|TXNDC5|LILRB3|DLD|NPTN|TMX1|C3AR1|RAB7A|TXN2|TMX4|TMX3|HFE|SFXN1|ITGB3|ITGB1|FTH1|ATP6V0C|SLC11A1|RAC2|SLC30A1|RAC1|NPM1|SCARB1|DNAJA3|SLC30A7|FH|P4HB|RPS6|AFG3L2|ABCB7|ATP7A|TXNDC12|P2RX4|P2RX7|PLA2G4A|CORO1A|ATP2A2|TXNDC15|PLCG2|ASNA1|PARP1|PTGES2|PDIA3|HEXA|HEXB|G6PDX|DNAJC10|PRDX4|PDIA6|…
cell redox homeostasis	45454	1.4604e-16	31	59	TMX1|GLRX5|PTGES2|PDIA3|TXN2|TMX4|TMX3|DNAJC10|PRDX4|PRDX5|PDIA6|PDIA5|PRDX2|PDIA4|PRDX3|PRDX1|GSR|DNAJC16|GBF1|QSOX2|P4HB|AIFM1|SELT|TXNDC12|ERP44|MAGT1|TXNDC5|TXNDC15|DLD|TXNRD2|SH3BGRL3
tricarboxylic acid cycle	6099	2.4435e-16	19	21	DLST|ACO2|SUCLG2|SUCLG1|CS|IDH3B|OGDH|IDH3A|SDHA|SDHB|IDH3G|SDHC|SDHD|IDH2|IDH1|SUCLA2|MDH2|FH|MDH1
cellular homeostasis	19725	2.4588e-16	89	429	GNA13|PTGES2|PDIA3|ATOX1|HEXA|PGD|HEXB|DNAJC10|PRDX4|PDIA6|MPV17|PRDX5|PDIA5|PPOX|PRDX2|PDIA4|PRDX3|PRDX1|TGFB1|CKB|BAK1|GSR|APP|DNAJC16|FXN|GBF1|APOE|ILK|GNPAT|CLN3|SLC12A7|C5AR1|AIFM1|SLC9A3R1|MAGT1|PSEN1|GNAQ|ATP2C1|GNB1|TXNDC5|NUCB2|DLD|NPTN|GAA|TXNRD2|CLN6|MYO5A|C3AR1|TMX1|GLRX5|TXN2|TMX4|TMX3|ITGB3|ITGB1|FTH1|ATP6V0C|ANXA7|SLC11A1|PTK2B|SLC30A1|NPM1|TGM2|CAMK2D|QSOX2|SLC30A7|PTPRC|P4HB|TBXA…
acetyl-CoA metabolic process	6084	2.4914e-16	26	41	OGDH|PDHB|ACSS1|IDH3G|IDH2|IDH1|PDHA1|SUCLA2|FH|DLST|ACAA2|ACO2|SUCLG2|SUCLG1|CS|IDH3B|DLAT|IDH3A|SDHA|SDHB|MLYCD|SDHC|SDHD|DLD|MDH2|MDH1
cytoskeleton organization	7010	2.5782e-16	71	294	MTSS1|TLN1|CAPZA2|WASF2|CAPZA1|ARHGAP17|CNP|TTN|CDC42|GSN|RHOA|TUBB5|RANBP1|SHC1|TUBG1|CAP1|RHOG|SPN|FMNL1|ARHGEF2|LNP|ACTN4|ROCK2|ACTN1|MYH9|SIRPA|WAS|TACC1|VASP|ELMO1|DCTN2|EPB41L2|CFL1|FLII|TMSB4X|NEU1|CLN8|LCP1|FHOD1|HMGB1|PGS1|WASH1|AGFG1|DIAPH1|MYO9B|ARPC4|CALR|ITGB1|CAPZB|PFN1|DOCK2|KRAS|RAC2|PTK2B|RAC1|PAFAH1B1|INF2|EPB41|CKAP5|PCNT|EVL|CSRP1|SOD1|CORO1C|LSP1|CORO1A|HSP90B1|EPB4.1L1|YWHAH…
aerobic respiration	9060	3.0661e-16	21	26	DLST|ACO2|SUCLG2|SUCLG1|CS|IDH3B|OGDH|IDH3A|SDHA|SDHB|IDH3G|FXN|SDHC|SDHD|IDH2|IDH1|CAT|SUCLA2|MDH2|FH|MDH1
cofactor catabolic process	51187	4.871e-16	23	32	DLST|NCF2|ACO2|SUCLG2|NCF1|SUCLG1|CS|IDH3B|OGDH|IDH3A|SDHA|HMOX2|SDHB|IDH3G|HMOX1|SDHC|SDHD|IDH2|IDH1|SUCLA2|MDH2|FH|MDH1
respiratory electron transport chain	22904	4.871e-16	23	32	NDUFA5|UQCRC1|NDUFB8|ALDH5A1|NDUFA7|CYCS|NDUFC2|COQ7|SOD2|MT-ND4|SDHA|SLC25A12|MT-ND5|SDHB|UQCR10|SLC25A13|UQCRH|MT-CO2|SLC37A2|DLD|MYBBP1A|NDUFS1|UQCRB
mitochondrion organization	7005	8.6561e-16	38	94	GRPEL1|SPG7|YWHAZ|MTX2|MTX1|TIMM10|TIMM50|TIMM13|BCL2L1|BAK1|TFAM|MRPL15|HTRA2|FXN|SH3GLB1|MRPL17|TIMM9|MRPL39|HMGCL|DNAJA3|OPA1|SSBP1|AIFM1|TOMM40|SYNJ2BP|COQ7|TIMM8B|SOD2|MFN2|ATP7A|MFN1|MAN2A1|P2RX7|TIMM8A1|BAX|POLDIP2|CLN8|DAP3
ion transport	6811	9.9735e-16	122	717	SLC9A9|SLC44A1|SLC9A6|ATP1B3|ATOX1|ATP6AP1|COX5A|SLC26A11|ATP2B1|SLC16A1|ATP2B4|VPS4B|MCOLN1|SLC4A2|SLC12A7|STIM2|STIM1|ATP2C1|ATP5C1|SURF1|MPST|SLC38A9|SLC38A7|SFXN3|SLC38A10|SFXN1|SFXN2|ATP6V1B2|ABCA1|FXYD5|FTH1|ATP6V0C|SLC11A1|TTYH3|SLC30A1|TTYH2|SLC30A5|ARL6IP5|SLC31A1|SLC30A7|ATP5J2|CLCC1|TOMM40|VDAC2|ATP13A2|VDAC3|ARMC1|VDAC1|ATP7A|P2RX4|CORO1A|P2RX7|ATP13A1|SLC25A13|ATP2A2|LASP1|ATP2A3|SLC…
acetyl-CoA catabolic process	46356	1.6723e-15	19	22	DLST|ACO2|SUCLG2|SUCLG1|CS|IDH3B|OGDH|IDH3A|SDHA|SDHB|IDH3G|SDHC|SDHD|IDH2|IDH1|SUCLA2|MDH2|FH|MDH1
positive regulation of biological process	48518	2.0754e-15	236	1851	LDHA|ADCY7|CADM1|PGD|PTGS1|MPV17|EDIL3|ITSN1|C1QC|B2M|CFP|BAK1|CD47|APP|MYD88|HTRA2|CD44|GBF1|APOE|ILK|ERAP1|SYK|RAB27A|ADAM9|PLD1|C5AR1|NCF2|ROCK2|COLEC12|SIRPA|BCL2L11|HRAS1|C1QA|C1QB|NME2|CD36|BAZ1B|MAPK3|NPTN|EIF2AK2|FUS|GNAI2|HSD17B12|BCL2L1|SERINC3|PFN1|SLC11A1|KRAS|RAC2|RAC1|DIABLO|FCER1G|TRAM1|HIP1|COL18A1|MAP2K1|LGALS1|CD63|DDX5|FCGR1|ABCG1|FCGR2|SYNE1|EI24|PLA2G4A|RBPJ|RTN4|STEAP3|SLC27…
immune response	6955	2.9708e-15	77	351	TBK1|TOLLIP|LY86|TLR2|H2-D1|TLR3|PRDX2|TLR7|PRDX1|C1QC|TLR8|TGFB1|TLR9|BTK|B2M|CFP|CD47|TMEM173|MYD88|OASL2|RAB27A|H2-K1|ICAM1|LYN|NCF1|PRG2|CNPY3|H2-DMB1|COLEC12|ECSIT|PRKCD|BCAP31|C1QA|C1QB|LAT2|PSEN1|LILRB3|VAMP7|PSEN2|PI4K2A|ADAM17|OAS1A|GPAM|CR1L|MAVS|HMGB1|YWHAZ|ME2|UNC93B1|NLRX1|HFE|PF4|FCGRT|MIF|SLC11A1|FCER1G|INPP5D|DHX58|CD28|PTPN6|PTPRC|IRGM1|SWAP70|TLR13|MYO1F|SAMHD1|H2-AB1|TRIM25|RPS…
energy coupled proton transport, down electrochemical gradient	15985	4.9942e-15	22	31	ATP5D|ATP5E|ATP6AP1|ATP5B|ATP5F1|ATP6V1H|ATP6V1B2|ATP6V1D|ATP6V1F|ATP6V1C1|ATP6V1A|ATP6V1E1|ATP5C1|ATP5L|ATP6V0A1|ATP5O|ATP5A1|ATP6V0D1|ATP5I|ATP6V0D2|ATP6V0A2|ATP5J
ATP synthesis coupled proton transport	15986	4.9942e-15	22	31	ATP5D|ATP5E|ATP6AP1|ATP5B|ATP5F1|ATP6V1H|ATP6V1B2|ATP6V1D|ATP6V1F|ATP6V1C1|ATP6V1A|ATP6V1E1|ATP5C1|ATP5L|ATP6V0A1|ATP5O|ATP5A1|ATP6V0D1|ATP5I|ATP6V0D2|ATP6V0A2|ATP5J
intracellular signal transduction	35556	9.978e-15	108	613	GNA13|RAB9A|IQGAP2|RAB1B|ITSN1|IQGAP1|RAB1A|BTK|MYD88|PIK3C3|RALB|RRAS|RALA|RAB24|RAB21|RAB27A|SYK|DBNL|ROCK2|BAIAP2|SYNJ2BP|HRAS1|RAB18|MAPK3|RIPK3|RAB14|SDCBP|ARL8A|RAB12|ARL8B|RAB10|RAB7A|RAB7B|GNAI2|GRB2|PTPLAD1|ARFRP1|ARF6|MYO9B|SLC11A1|KRAS|RAC2|RAC1|ARHGDIA|DNAJA3|RAB8A|RAB8B|MAP2K1|MAP2K2|MAP2K3|RAB7L1|P2RX7|ARF1|ARF4|RHOT1|RHOT2|RAP1A|RAP1B|RAB5B|RAB5C|WASF2|PRDX2|PPOX|CDC42|GSN|HMOX1|AR…
membrane invagination	10324	1.1212e-14	55	201	MSR1|AP1B1|ATP5B|WASF2|EPS15L1|ITSN2|ITSN1|CLTC|CD47|DAB2|APP|CAP1|AP3B1|SCAMP1|DBNL|COLEC12|MFGE8|SIRPA|ELMO1|HRAS1|NPC1|CD36|ARRB2|VAMP7|SH3KBP1|RAB5A|FKBP15|ANKFY1|SH3GL1|SNX17|PPT1|ABCA1|SLC11A1|ITGAV|RAC1|FCER1G|SCARB1|EHD1|ELMOD2|EHD4|HIP1|MRC1|HCK|RUFY1|FCGR1|VAV1|FCGR2|CORO1C|AP2A2|P2RX7|LRP1|TFRC|AP2A1|DNM2|CLCN5
endocytosis	6897	1.1212e-14	55	201	MSR1|AP1B1|ATP5B|WASF2|EPS15L1|ITSN2|ITSN1|CLTC|CD47|DAB2|APP|CAP1|AP3B1|SCAMP1|DBNL|COLEC12|MFGE8|SIRPA|ELMO1|HRAS1|NPC1|CD36|ARRB2|VAMP7|SH3KBP1|RAB5A|FKBP15|ANKFY1|SH3GL1|SNX17|PPT1|ABCA1|SLC11A1|ITGAV|RAC1|FCER1G|SCARB1|EHD1|ELMOD2|EHD4|HIP1|MRC1|HCK|RUFY1|FCGR1|VAV1|FCGR2|CORO1C|AP2A2|P2RX7|LRP1|TFRC|AP2A1|DNM2|CLCN5
coenzyme catabolic process	9109	1.625e-14	21	29	DLST|NCF2|ACO2|SUCLG2|NCF1|SUCLG1|CS|IDH3B|OGDH|IDH3A|SDHA|SDHB|IDH3G|SDHC|SDHD|IDH2|IDH1|SUCLA2|MDH2|FH|MDH1
phospholipid metabolic process	6644	1.9418e-14	50	171	CDIPT|SGPP1|HEXB|PIP5K1C|ALG9|CKB|CDS2|PIGK|AGPAT5|SMPDL3B|SMPDL3A|PIK3C3|PIGB|AGPAT4|AGPAT3|AGPAT2|AGPAT1|PLD1|SPTLC1|SPTLC2|ALDH5A1|PGAP1|PIGU|PI4KA|PIGT|PIGS|PISD|LPCAT2|LPCAT3|SACM1L|PI4K2A|LCLAT1|CLN8|GPAM|PGS1|GPAA1|PTPMT1|CEPT1|LPCAT1|SH3GLB1|SERINC1|ACSL5|PLA2G15|PLA2G4A|MBOAT7|PLCG2|DPM1|PIP4K2A|SMPD4|FABP5
intracellular signaling pathway	23034	2.0622e-14	138	892	GNA13|RAB9A|ADCY7|IQGAP2|RAB1B|ITSN1|IQGAP1|RAB1A|BTK|HMHA1|MYD88|PIK3C3|RALB|RRAS|RALA|RAB24|DNAJC3|PAG1|RAB21|RAB27A|SYK|DBNL|TWF2|ROCK2|BAIAP2|SYNJ2BP|HRAS1|RAB18|MAPK3|RIPK3|RAB14|SDCBP|ARL8A|RAB12|ARL8B|PDCD6IP|EIF2AK2|RAB10|RAB7A|RAB7B|GNAI2|GRB2|PTPLAD1|ARFRP1|MYO9B|ARF6|SLC11A1|KRAS|GMIP|RAC2|RAC1|DNAJA1|ERO1L|ARHGDIA|DNAJA3|PTPN6|RAB8A|ABR|RAB8B|MAP2K1|MAP2K2|MAP2K3|RAB7L1|VAV1|P2RX7|ARF…
regulation of cellular component organization	51128	1.3511e-13	85	438	RTN4|GNA13|DYNC1LI1|NRP1|RAB5B|RAB5C|CAPZA2|PDLIM5|CAPZA1|EIF5A|TGFB1|DSTN|ACTR3|BAK1|CDC42|CD47|FXN|GSN|ILK|RHOA|RALB|RANBP1|TUBG1|LNP|HSP90AA1|ACTN4|STK24|ROCK2|PLXNB2|MFGE8|SYNJ2BP|DGUOK|MYH9|SIRPA|EPB41L2|ARPC1B|CD36|PSEN1|CFL1|NPTN|TMSB4X|SEMA4D|HMGB1|ARPC5|ITGB1|CAPZB|MIF|ANXA7|PFN1|SLC11A1|ARPC3|ARPC2|NPM1|RAC1|DHODH|LARS|FCER1G|PAFAH1B1|SCARB1|CLASP2|HIP1|FN1|EHD4|PLEK|EPB41|LGALS1|RUFY1|…
phosphate metabolic process	6796	2.1704e-13	142	955	PDP1|IMPAD1|PDP2|TBK1|ATP6AP1|DTYMK|TGFB1|BTK|UQCR10|APP|CSNK2A1|PIK3C3|ILK|SYK|PTPRJ|STK24|ROCK2|PPP1CC|MARK2|NME2|PPP1CA|SCYL1|EIF2S1|DLD|SLC37A2|PI4K2A|MAPK3|ATP5C1|BMP2K|RIPK3|EIF2AK2|COASY|GNAI2|ACP2|ATP6V1B2|CMPK2|VRK2|PRKRA|CSF1R|GPD2|PTPN6|MAP2K1|MAP2K2|PTPN2|MAP2K3|TAOK3|AK3|OXSR1|PPA2|P2RX7|PRKAR1A|SPTBN1|PTPN1|PON3|ATP5D|ATP5E|BCKDK|UQCRC1|HTATIP2|NRP1|SGPP1|ATP5B|PIP5K1C|TIMM50|PRDX2|…
phosphorus metabolic process	6793	2.1704e-13	142	955	PDP1|IMPAD1|PDP2|TBK1|ATP6AP1|DTYMK|TGFB1|BTK|UQCR10|APP|CSNK2A1|PIK3C3|ILK|SYK|PTPRJ|STK24|ROCK2|PPP1CC|MARK2|NME2|PPP1CA|SCYL1|EIF2S1|DLD|SLC37A2|PI4K2A|MAPK3|ATP5C1|BMP2K|RIPK3|EIF2AK2|COASY|GNAI2|ACP2|ATP6V1B2|CMPK2|VRK2|PRKRA|CSF1R|GPD2|PTPN6|MAP2K1|MAP2K2|PTPN2|MAP2K3|TAOK3|AK3|OXSR1|PPA2|P2RX7|PRKAR1A|SPTBN1|PTPN1|PON3|ATP5D|ATP5E|BCKDK|UQCRC1|HTATIP2|NRP1|SGPP1|ATP5B|PIP5K1C|TIMM50|PRDX2|…
GTP metabolic process	46039	2.366e-13	31	72	GNA13|GNAI3|GNAI2|RAB5B|RAB5C|RP2|ARFRP1|PNP|RRAGC|CDC42|KRAS|IGTP|RAC2|RAC1|RHOA|GNG2|RHOG|RAB27A|IRGM2|OPA1|NME4|MFN2|NME2|NME3|GNAQ|GNB2|GNB1|RAB22A|RAB5A|RAP1A|GNAS
carbohydrate catabolic process	16052	9.6232e-13	33	85	ALDOA|LDHA|GM2A|ADPGK|PGD|G6PDX|HEXB|HK2|PGAM1|HK1|OGDH|PDHB|HIBADH|GLB1|TPI1|AKR1A1|HK3|PDHA1|CTBS|PFKL|PFKP|CHI3L3|TKT|DLAT|GNS|GPI|CHID1|H6PD|GAA|PGK1|GLYR1|MDH2|MDH1
nitrogen compound metabolic process	6807	9.8543e-13	332	3029	LDHA|TARS2|B3GALT6|ADCY7|ATP1B3|U2AF2|RP2|PGD|SYNCRIP|IARS2|OGDH|HIBADH|HS2ST1|GOT2|NONO|APP|ATP2B4|DNAJB11|VPS4B|H2AFX|GNG2|TMEM14C|LUC7L3|RAB27A|SGPL1|GTPBP3|OPA1|GATM|PCBD2|NCF2|NCF1|PTBP1|MTPAP|LPCAT2|MYH9|SARS2|NME4|RFC3|NME2|NME3|BAZ1B|ATP2C1|RARS|PARP14|DLD|ATP5C1|FLII|MYBBP1A|MDH2|MRPL44|MDH1|COASY|HSD17B10|GNAI3|GNAI2|MYO9B|OAS2|ATP6V0C|SLC11A1|TPI1|KRAS|RAC2|RAC1|ALDH4A1|GCSH|EMB|PABPC1…
positive regulation of cellular process	48522	1.0845e-12	207	1637	LDHA|ADCY7|MPV17|EDIL3|ITSN1|BAK1|CD47|APP|MYD88|HTRA2|GBF1|CD44|APOE|ILK|SYK|RAB27A|ADAM9|PLD1|C5AR1|NCF2|ROCK2|SIRPA|BCL2L11|HRAS1|NME2|CD36|BAZ1B|MAPK3|NPTN|EIF2AK2|FUS|GNAI2|HSD17B12|BCL2L1|SERINC3|PFN1|SLC11A1|KRAS|RAC2|RAC1|FCER1G|DIABLO|TRAM1|HIP1|COL18A1|MAP2K1|LGALS1|CD63|DDX5|FCGR1|FCGR2|EI24|PLA2G4A|SYNE1|RBPJ|STEAP3|RTN4|HTATIP2|MSR1|PDIA3|YBX1|ACTR3|GPX1|FXN|FAM129A|TOP2A|AP3B1|RAP2B…
protein targeting	6605	1.1168e-12	40	124	GNPTG|SRP14|GRPEL1|YWHAZ|NUP98|MTX2|MTX1|TIMM10|TIMM13|SYNGR1|TGFB1|SLC11A1|NUP214|MACF1|FOLR2|SRPR|TIMM9|EXOC4|PEX13|KPNB1|HSPA9|RAB27A|AP3B1|SRP54|RAN|YWHAB|LMNA|TOMM40|SYNJ2BP|YWHAE|TIMM8B|YWHAG|TIMM8A1|CFL1|MAPK3|YWHAQ|SPTBN1|NOP58|SRP72|SRP9
hexose metabolic process	19318	1.3962e-12	47	168	ALDOA|LDHA|ADPGK|PGD|G6PDX|HK2|PGAM1|HK1|OGDH|PDHB|HIBADH|GLB1|SLC2A8|TPI1|MAN2B2|HK3|PRKAA1|PDHA1|MAN2B1|GPD2|B4GALT1|PDK1|PFKL|ALDH5A1|PDK3|PFKP|TKT|DLAT|PPP1CC|PCK2|M6PR|MAN1C1|CPT1A|MAN2A1|GPI|PPP1CA|H6PD|DPM1|GAA|POFUT2|PGK1|POFUT1|GLYR1|FABP5|MDH2|PC|MDH1
response to oxidative stress	6979	1.6804e-12	37	108	ATOX1|PTGS1|G6PDX|MPV17|PRDX5|PRDX2|PRDX3|GCLM|PRDX1|ALDH3A2|BTK|HMOX2|GPX1|PTK2B|APOE|EPX|HMOX1|GPX4|ETFDH|IDH1|CAT|MAP2K1|CYCS|ANXA1|OXSR1|COQ7|SOD1|PRKCD|PARK7|SOD2|ATP7A|PSEN1|HDAC1|MPO|TXNRD2|ABCC1|CLN8
hydrogen transport	6818	1.7822e-12	28	62	ATP5D|ATP5E|ATP6AP1|ATP5B|ATP6V1B2|ATP6V1G1|HVCN1|COX5A|ATP6V0C|ATP5L|ATP5O|ATP5I|ATP6V0D1|ATP6V0D2|ATP5J|ATP5J2|ATP5F1|ATP6V1H|ATP6V1D|ATP6V1F|ATP6V1C1|ATP6V1A|ATP6V1E1|ATP5C1|ATP6V0A1|ATP5A1|SURF1|ATP6V0A2
proton transport	15992	1.7822e-12	28	62	ATP5D|ATP5E|ATP6AP1|ATP5B|ATP6V1B2|ATP6V1G1|HVCN1|COX5A|ATP6V0C|ATP5L|ATP5O|ATP5I|ATP6V0D1|ATP6V0D2|ATP5J|ATP5J2|ATP5F1|ATP6V1H|ATP6V1D|ATP6V1F|ATP6V1C1|ATP6V1A|ATP6V1E1|ATP5C1|ATP6V0A1|ATP5A1|SURF1|ATP6V0A2
phospholipid biosynthetic process	8654	1.9626e-12	34	92	PGS1|CDIPT|HEXB|GPAA1|ALG9|CKB|CDS2|PIGK|CEPT1|AGPAT5|LPCAT1|SH3GLB1|SERINC1|PIGB|AGPAT4|AGPAT3|AGPAT2|ACSL5|AGPAT1|PLD1|SPTLC1|SPTLC2|PGAP1|PIGU|PIGT|PIGS|PISD|LPCAT2|LPCAT3|MBOAT7|DPM1|LCLAT1|GPAM|FABP5
regulation of localization	32879	2.0242e-12	110	677	GNA13|TSPO|PTGS1|TLR2|TGFB1|BAK1|CD47|ILK|PIK3C3|RALB|RRAS|RALA|HADH|SYK|PLD1|C5AR1|ACTN4|MFGE8|SYNJ2BP|PPP1CC|SIRPA|CD36|RAB14|AKAP1|HMGB1|C3AR1|GNAI2|GLUD1|ABCA1|CNPY4|ITGB3|ITGB1|SLC11A1|SLC30A1|RAC1|NPM1|FCER1G|SCARB1|ARL6IP5|ARHGDIA|HIP1|B4GALT1|COL18A1|RAB8B|MAP2K1|MYO1F|ARFIP1|CD63|FCGR1|ABCG1|FCGR2|VDAC1|P2RX4|P2RX7|PLA2G4A|CORO1A|SYNE1|ITGA5|PLCG2|TMOD3|CLCN5|RTN4|NRP1|MSR1|RAB5B|RAB5C|P…
cellular amine metabolic process	44106	2.3105e-12	59	253	BCKDK|HTATIP2|VARS2|TARS2|NARS|PGD|IARS2|HIBADH|AUH|CKB|GOT2|MTHFD1|ACAD8|ALDH6A1|CLN3|ACADM|DARS|ALDH5A1|DARS2|ACADL|LPCAT2|SARS2|PYCR2|RARS|FARSB|YARS2|AARS2|ALDH9A1|ALDH18A1|BCAT2|GLUD1|NFS1|COMT|VARS|HPRT1|GCLM|KARS|IARS|IVD|PARS2|HARS2|LARS|ALDH4A1|GCSH|MARS|SHMT2|PLA2G15|RARS2|MAOA|BCKDHB|GARS|GGH|EPRS|LARS2|ATP7A|TMLHE|PHGDH|HIBCH|FABP5
cation transport	6812	4.5754e-12	94	541	ATP5D|STEAP3|SLC9A9|ATP5E|SLC44A1|SLC9A6|KCNAB2|ATP1B3|ATOX1|ATP6AP1|ATP5B|TRPV2|HVCN1|COX5A|ATP2B1|ATP2B4|FXN|SLC23A2|VPS4B|ATP5L|ATP5O|MCOLN1|CAT|ATP5I|ATP6V0D1|COX17|ATP6V0D2|NSF|ATP5J|AP3B1|SLC12A7|STIM2|STIM1|ATP6V1H|ATP6V1D|TMEM38B|ATP6V1F|ATP6V1C1|ATP6V1A|PSEN1|ATP2C1|ZDHHC13|PSEN2|ATP5C1|SURF1|MMGT1|SLC39A11|SLC38A9|SLC38A7|SFXN3|SLC38A10|SFXN1|ATP6V1B2|ATP6V1G1|SFXN2|TPCN1|FTH1|TPCN2|ANX…
monosaccharide metabolic process	5996	9.4398e-12	50	196	LDHA|HEXB|G6PDX|PGD|PGAM1|OGDH|HIBADH|PDHB|GLB1|SLC2A8|MAN2B2|PDHA1|MAN2B1|PFKL|ALDH5A1|CMAS|PFKP|PPP1CC|M6PR|MAN2A1|PPP1CA|H6PD|GAA|MDH2|MDH1|ALDOA|ADPGK|HK2|HK1|TPI1|AKR1A1|HK3|PRKAA1|B4GALT1|PDK1|GPD2|PDK3|TKT|DLAT|PCK2|MAN1C1|CPT1A|GPI|DPM1|POFUT2|PGK1|GLYR1|POFUT1|FABP5|PC
tRNA aminoacylation	43039	1.5043e-11	22	40	TARS2|VARS2|NARS|RARS2|DARS|GARS|EPRS|DARS2|IARS2|LARS2|VARS|SARS2|KARS|IARS|PARS2|RARS|HARS2|FARSB|LARS|YARS2|AARS2|MARS
amino acid activation	43038	1.5043e-11	22	40	TARS2|VARS2|NARS|RARS2|DARS|GARS|EPRS|DARS2|IARS2|LARS2|VARS|SARS2|KARS|IARS|PARS2|RARS|HARS2|FARSB|LARS|YARS2|AARS2|MARS
tRNA aminoacylation for protein translation	6418	1.5043e-11	22	40	TARS2|VARS2|NARS|RARS2|DARS|GARS|EPRS|DARS2|IARS2|LARS2|VARS|SARS2|KARS|IARS|PARS2|RARS|HARS2|FARSB|LARS|YARS2|AARS2|MARS
cellular amino acid metabolic process	6520	2.1678e-11	48	186	BCKDK|TARS2|VARS2|ALDH18A1|HTATIP2|BCAT2|NARS|GLUD1|PGD|NFS1|IARS2|VARS|GCLM|HIBADH|KARS|AUH|GOT2|MTHFD1|IARS|IVD|PARS2|HARS2|LARS|GCSH|ALDH4A1|ACAD8|MARS|CLN3|ALDH6A1|SHMT2|RARS2|DARS|ALDH5A1|BCKDHB|GGH|GARS|EPRS|DARS2|LARS2|SARS2|ATP7A|PYCR2|RARS|PHGDH|FARSB|HIBCH|YARS2|AARS2
hexose catabolic process	19320	3.5634e-11	25	54	ALDOA|LDHA|ADPGK|PGD|G6PDX|HK2|PGAM1|HK1|OGDH|HIBADH|PDHB|GLB1|TPI1|HK3|PDHA1|PFKL|PFKP|TKT|DLAT|GPI|H6PD|PGK1|GLYR1|MDH2|MDH1
phosphorylation	16310	4.0111e-11	117	772	TBK1|ATP6AP1|DTYMK|TGFB1|BTK|UQCR10|APP|CSNK2A1|PIK3C3|ILK|SYK|STK24|ROCK2|MARK2|NME2|SCYL1|EIF2S1|PI4K2A|MAPK3|DLD|ATP5C1|BMP2K|RIPK3|EIF2AK2|COASY|GNAI2|ATP6V1B2|CMPK2|VRK2|PRKRA|CSF1R|MAP2K1|MAP2K2|MAP2K3|TAOK3|AK3|OXSR1|P2RX7|PRKAR1A|SPTBN1|ATP5D|ATP5E|BCKDK|HTATIP2|NRP1|UQCRC1|ATP5B|PIP5K1C|PRDX2|FES|CKB|ADCK1|FXN|PAK2|SLK|ATP5L|SHC1|ATP5O|ATP5I|ATP6V0D1|ATP6V0D2|NDUFS1|ATP5J|CDK1|ADAM10|PFK…
regulation of immune system process	2682	4.7473e-11	72	372	CADM1|ZC3HAV1|TBK1|TLR2|H2-D1|TLR3|PRDX2|TLR7|PNP|C1QC|TGFB1|TLR9|B2M|CFP|GPX1|MYD88|CD44|HMOX1|PAG1|SPN|SYK|AP3B1|H2-K1|C5AR1|HSP90AA1|MPP1|LYN|STXBP2|COLEC12|NFAM1|C1QA|PSMA1|C1QB|NME2|LAT2|CD36|PSEN1|CLEC12A|ARRB2|PSEN2|CD81|ADAM17|GNAS|GPAM|CR1L|ITGAL|HMGB1|C3AR1|UNC93B1|ITGB3|MIF|SLC11A1|TAP2|TAP1|FCER1G|AP3D1|IL2RG|INPP5D|DNAJA3|CSF1R|CD28|PTPN6|PTPRC|MYO1F|FCGR1|FCGR2|CLPTM1|CORO1A|P2RX7|P…
monosaccharide catabolic process	46365	6.0938e-11	25	55	ALDOA|LDHA|ADPGK|PGD|G6PDX|HK2|PGAM1|HK1|OGDH|HIBADH|PDHB|GLB1|TPI1|HK3|PDHA1|PFKL|PFKP|TKT|DLAT|GPI|H6PD|PGK1|GLYR1|MDH2|MDH1
oxidoreduction coenzyme metabolic process	6733	7.9884e-11	24	51	GPD2|DLST|LDHA|NCF2|NCF1|G6PDX|PGD|IDH3B|TKT|COQ9|OGDH|COQ7|IDH3A|HIBADH|COQ5|COQ6|COQ3|TPI1|CBR2|IDH3G|H6PD|GLYR1|MDH2|MDH1
cellular lipid catabolic process	44242	7.9969e-11	27	65	ACOX1|GM2A|HEXA|HEXB|ACOT2|ECHS1|HADHA|ACOX3|HADHB|SMPDL3B|SMPDL3A|GALC|PEX13|HSD17B4|HADH|ACAA2|LPL|PLD1|ACADM|ACADS|ACADL|ACADVL|PLA2G4A|GLA|PLCG2|SMPD4|SLC27A4
protein complex biogenesis	70271	1.0625e-10	63	305	MTSS1|AP1B1|KCNAB2|FERMT3|IDE|PRKCSH|AP2B1|LONP1|ILK|TUBB5|TUBB6|TUBG1|COX15|CDK1|STX4|ATPAF2|ACADM|PFKL|PCBD2|ACADS|PFKP|STXBP3|ACADL|WAS|HRAS1|ST13|UQCRH|VAMP8|CLPP|MAPK3|TUBA4A|VAMP3|HSD17B10|NUP98|LIMS1|DIAPH1|GRB2|PF4|ARPC4|ACAT1|TFAM|CBR2|PTK2B|SQSTM1|ALOX5AP|TAP2|NPM1|TGM2|PEX13|PRKAA1|SNAP23|HIP1|SHMT2|MAP2K1|YWHAB|ANXA5|ITPR3|CPT1A|SOD2|P2RX4|P2RX7|VCP|BAX
protein complex assembly	6461	1.0625e-10	63	305	MTSS1|AP1B1|KCNAB2|FERMT3|IDE|PRKCSH|AP2B1|LONP1|ILK|TUBB5|TUBB6|TUBG1|COX15|CDK1|STX4|ATPAF2|ACADM|PFKL|PCBD2|ACADS|PFKP|STXBP3|ACADL|WAS|HRAS1|ST13|UQCRH|VAMP8|CLPP|MAPK3|TUBA4A|VAMP3|HSD17B10|NUP98|LIMS1|DIAPH1|GRB2|PF4|ARPC4|ACAT1|TFAM|CBR2|PTK2B|SQSTM1|ALOX5AP|TAP2|NPM1|TGM2|PEX13|PRKAA1|SNAP23|HIP1|SHMT2|MAP2K1|YWHAB|ANXA5|ITPR3|CPT1A|SOD2|P2RX4|P2RX7|VCP|BAX
cell activation	1775	1.1147e-10	57	259	GNA13|FERMT3|TLR2|TLR3|PRDX2|SKAP2|TLR7|TGFB1|TLR9|BTK|CD48|BAK1|WWP1|CASP1|SPN|SYK|RAB27A|LYN|NFAM1|MYH9|WAS|PRKCD|LAT2|PSEN1|LILRB3|VAMP7|PI4K2A|PSEN2|ADAM17|ITGAL|YWHAZ|ME2|ITGB2|ITGB3|HPRT1|ITGAM|SLC11A1|DOCK2|FCER1G|NDRG1|ENTPD1|DNAJA3|CD28|PTPRC|PLEK|SWAP70|MYO1F|EVL|RPS6|VAV1|ATP7A|P2RX7|RPL22|BAX|PLCG2|HSPD1|RBPJ
alcohol catabolic process	46164	1.2622e-10	27	66	ALDOA|LDHA|ADPGK|PGD|G6PDX|HK2|PGAM1|HK1|COMT|OGDH|HIBADH|PDHB|GLB1|TPI1|HK3|PDHA1|PFKL|MAOA|PFKP|TKT|DLAT|GPI|H6PD|PGK1|GLYR1|MDH2|MDH1
ER to Golgi vesicle-mediated transport	6888	1.6094e-10	15	19	BET1|TRAPPC2L|LMAN1|RAB1A|VCP|VAMP7|SEC22A|SEC22B|TRAPPC4|SEC13|GOSR1|TRAPPC1|YKT6|TRAPPC3|SEC23B
regulation of response to stimulus	48583	1.7934e-10	78	432	RTN4|CADM1|ZC3HAV1|TBK1|TLR2|H2-D1|TLR3|PRDX2|TLR7|PRDX1|PNP|C1QC|YBX1|TGFB1|TLR9|B2M|CFP|CDC42|CD47|GPX1|MYD88|CD44|HMOX1|GPX4|CALCRL|CASP1|SPN|SYK|H2-K1|CLN3|FECH|C5AR1|MPP1|LYN|STK24|STXBP2|COLEC12|NFAM1|PRKCD|C1QA|PSMA1|C1QB|LAT2|NPC1|CD36|PSEN1|CLEC12A|PSEN2|CR1L|HMGB1|C3AR1|UNC93B1|MIF|SLC11A1|PTK2B|TAP2|NPM1|TAP1|TGM2|LARS|FCER1G|INPP5D|CD28|PTPN6|PTPRC|PLEK|ANXA1|MYO1F|FCGR1|FCGR2|ANXA2|P…
GTP catabolic process	6184	1.9065e-10	26	62	GNA13|GNAI3|GNAI2|RAB5B|RAB5C|ARFRP1|RRAGC|CDC42|KRAS|IGTP|RAC2|RAC1|RHOA|GNG2|RHOG|RAB27A|IRGM2|OPA1|MFN2|GNAQ|GNB2|GNB1|RAB22A|RAB5A|RAP1A|GNAS
exocytosis	6887	1.9492e-10	36	117	MYO5A|YWHAZ|RAB3D|EXOC7|EXOC8|ARHGAP17|VPS33A|BTK|MIA3|EXOC4|TMED10|RALA|SNAP23|SDF4|EXOC2|RAB27A|SCAMP1|STX4|STX3|STX2|PLEK|LYN|GARS|STXBP2|MYO1F|STXBP3|SNAPIN|SCFD1|P2RX7|LAT2|PSEN1|STXBP5|VAMP7|PI4K2A|VAMP3|YKT6
glucose catabolic process	6007	2.3595e-10	24	53	ALDOA|LDHA|PFKL|ADPGK|G6PDX|PGD|PGAM1|PFKP|HK2|HK1|TKT|DLAT|OGDH|PDHB|HIBADH|GPI|TPI1|H6PD|HK3|PDHA1|PGK1|GLYR1|MDH2|MDH1
biological regulation	65007	2.6702e-10	650	7117	SLC9A9|LDHA|PGD|PTGS1|MPV17|RANGAP1|ITSN2|ITSN1|B2M|BTK|HMHA1|APP|PIK3C3|ILK|GNG2|ADAM9|SYK|RAB27A|NCF2|ROCK2|NCF1|UBE2J1|COLEC12|BCL2L13|MYH9|SIRPA|BCL2L11|PLAUR|ST13|NME2|PPP1CA|NPC1|NPC2|EIF2S1|MAPK3|FLII|ATPIF1|ARL8A|ARL8B|EIF2AK2|MYBBP1A|GNAI3|GNAI2|HSD17B12|HFE|PPT1|ARF6|BCL2L1|RCC1|MTIF3|ATP6V0C|PFN1|RAC2|RAC1|DIABLO|ARHGEF10L|FH|MAP2K1|MAP2K2|PHB|MAOA|MAP2K3|MPC2|RAB7L1|RPS6|GAS6|FXR1|VDA…
secretion	46903	4.2204e-10	56	259	STEAP3|CAST|COPA|PTGES2|USE1|MPV17|ARHGAP17|VPS33A|BTK|LNPEP|DAB2|GBF1|RALA|SYK|RAB27A|SCAMP1|STX4|STX3|STX2|LYN|ERP29|STXBP2|STXBP3|LAT2|DGAT1|PSEN1|STXBP5|VAMP7|PI4K2A|RAB14|VAMP3|GPAM|MYO5A|YWHAZ|EXOC7|RAB3D|EXOC8|LMF1|PPT1|ABCA1|MIA3|GNPTAB|EXOC4|TMED10|SNAP23|SDF4|EXOC2|PLEK|ANXA1|GARS|MYO1F|SNAPIN|ANXA2|SCFD1|P2RX7|YKT6
response to biotic stimulus	9607	4.3391e-10	64	322	ZC3HAV1|TBK1|TLR2|TLR3|PRDX2|PRDX3|TLR7|TGFB1|TLR9|BTK|B2M|BAK1|CD47|GPX1|MYD88|DNAJC3|CASP1|SPN|H2-K1|PLD1|C5AR1|HSP90AA1|NCF2|NCF1|PRG2|CCDC47|CD36|MAPK3|EIF2AK2|GPAM|MAVS|HMGB1|DERL2|SYVN1|DERL1|ME2|UNC93B1|ABCA1|MANF|CMPK2|SLC11A1|TAP2|FCER1G|ERO1L|HSPA5|IRG1|PTPRC|LYZ2|HCK|MYO1F|TRIM25|STAT1|FCGR1|FCGR2|ERP44|P2RX7|PLCG2|MPO|FAF2|HSPD1|RBPJ|MGST1|UBXN4|CD14
cellular carbohydrate catabolic process	44275	4.7565e-10	26	64	ALDOA|LDHA|ADPGK|PGD|G6PDX|HK2|PGAM1|HK1|OGDH|HIBADH|PDHB|GLB1|TPI1|HK3|PDHA1|PFKL|PFKP|TKT|DLAT|GPI|H6PD|GAA|PGK1|GLYR1|MDH2|MDH1
cellular nitrogen compound metabolic process	34641	5.4368e-10	313	2945	LDHA|TARS2|ADCY7|ATP1B3|U2AF2|RP2|PGD|SYNCRIP|IARS2|OGDH|HIBADH|GOT2|NONO|APP|ATP2B4|DNAJB11|VPS4B|H2AFX|GNG2|TMEM14C|LUC7L3|RAB27A|GTPBP3|OPA1|NCF2|PCBD2|NCF1|PTBP1|MTPAP|LPCAT2|MYH9|SARS2|NME4|RFC3|NME2|NME3|BAZ1B|ATP2C1|RARS|PARP14|DLD|ATP5C1|FLII|MYBBP1A|MDH2|MRPL44|MDH1|COASY|HSD17B10|GNAI3|GNAI2|MYO9B|OAS2|ATP6V0C|SLC11A1|TPI1|KRAS|RAC2|RAC1|ALDH4A1|GCSH|EMB|PABPC1|TRAM1|DCAKD|HIP1|GPD2|RAR…
hydrogen peroxide metabolic process	42743	5.8298e-10	16	23	NCF1|CYCS|PRDX5|PRDX2|PRDX3|SOD1|PRDX1|PARK7|SOD2|CYBA|GPX1|CYBB|EPX|GPX4|MPO|CAT
glycerolipid metabolic process	46486	6.1285e-10	39	140	CDIPT|GPAA1|PIP5K1C|PTPMT1|ALG9|CKB|GPX1|PIGK|AGPAT5|ACSL1|SH3GLB1|SERINC1|PIK3C3|PIGB|GNPAT|CAT|ACSL4|AGPAT1|LPL|PLD1|PLA2G15|ALDH5A1|PGAP1|PIGU|PI4KA|PIGT|PIGS|LPCAT2|CPT1A|SACM1L|MGAT1|MGAT2|DGAT1|CD36|PI4K2A|DPM1|PIP4K2A|GPAM|FABP5
lipid catabolic process	16042	7.8979e-10	39	141	ACOX1|GM2A|HEXA|HEXB|ACOT2|ECHS1|HADHA|HADHB|PLBD2|ACOX3|UGT1A7C|SMPDL3B|APOE|SMPDL3A|GALC|PAFAH1B1|PEX13|SCARB1|HSD17B4|HADH|PLD3|ACAA2|LPL|PLD1|NCEH1|ACADM|LIPA|ACADS|PLD4|ACADL|DAGLB|PNPLA7|ACADVL|PLA2G4A|CD36|GLA|PLCG2|SMPD4|SLC27A4
dicarboxylic acid metabolic process	43648	9.0789e-10	20	38	DLST|ME2|ALDH5A1|SUCLG2|SUCLG1|CS|IDH3B|PCK2|OGDH|IDH3A|GOT2|SDHA|SDHB|IDH3G|DLD|SUCLA2|MDH2|MDH1|FH|PC
regulation of immune response	50776	1.5315e-09	50	221	ZC3HAV1|CADM1|TBK1|H2-D1|TLR2|TLR3|PNP|C1QC|TLR7|TGFB1|B2M|TLR9|CFP|GPX1|MYD88|HMOX1|SPN|SYK|H2-K1|C5AR1|LYN|STXBP2|COLEC12|NFAM1|C1QA|C1QB|PSMA1|LAT2|CD36|CLEC12A|PSEN1|PSEN2|CR1L|C3AR1|UNC93B1|MIF|SLC11A1|TAP2|TAP1|FCER1G|INPP5D|CD28|PTPN6|PTPRC|MYO1F|FCGR1|FCGR2|P2RX7|PLCG2|H2-T23
regulation of cell death	10941	1.8931e-09	101	661	LDHA|TSPO|MPV17|EIF5A|ITSN1|PNP|TGFB1|BAK1|APP|CD44|HTRA2|ILK|DNAJC5|SPN|RAB27A|C5AR1|ACTN4|NCF2|BCL2L13|BCL2L11|HRAS1|RIPK3|PDCD6IP|EIF2AK2|HMGB1|SYVN1|MCL1|RRAGA|BCL2L1|GCLM|FTH1|SERINC3|KRAS|PRKRA|DHODH|FCER1G|DIABLO|FN1|HIP1|B4GALT1|COL18A1|PTPN6|PHB|RPS6|FCGR1|TAX1BP1|ATP7A|EI24|P2RX7|PLA2G4A|HDAC1|VCP|PLCG2|HSPD1|DAP3|PC|STEAP3|HTATIP2|PDIA3|ALG2|PRDX2|PRDX3|PRDX1|YBX1|GPX1|HMOX1|RHOA|CASP1…
macromolecule biosynthetic process	9059	2.0451e-09	238	2108	RPL18|RPL19|TARS2|B3GALT6|RPLP2|IARS2|HS2ST1|NONO|APOE|RPLP0|RPLP1|MRPL37|RPL10|RPL11|MRPL39|MRPL32|MRPL34|MTPAP|SARS2|MGAT1|MGAT2|RFC3|RPS18|RPS19|BAZ1B|RPS17|RARS|PARP14|EIF2S1|RPS14|EIF2S2|RPS15|MRPL49|RPS12|FLII|TRAPPC4|MRPL47|MRPL48|RPS11|MGAT5|EIF2AK2|MYBBP1A|MRPL43|MTIF2|MTIF3|QRSL1|SLC11A1|EMB|RPS20|RPS21|TRAM1|HIP1|RPS24|RPSA|RARS2|SUB1|GARS|EPRS|RPS9|MPC2|RPS5|RPL18A|PCNA|PARP1|NARS|TCO…
glucose metabolic process	6006	2.4571e-09	38	139	ALDOA|LDHA|ADPGK|PGD|G6PDX|HK2|PGAM1|HK1|OGDH|PDHB|HIBADH|SLC2A8|TPI1|HK3|PRKAA1|PDHA1|GPD2|PDK1|PFKL|ALDH5A1|PDK3|PFKP|TKT|DLAT|PPP1CC|PCK2|M6PR|CPT1A|GPI|PPP1CA|H6PD|GAA|PGK1|GLYR1|MDH2|FABP5|PC|MDH1
innate immune response	45087	2.6433e-09	35	120	MAVS|HMGB1|TBK1|TOLLIP|LY86|UNC93B1|TLR2|TLR3|NLRX1|TLR7|PRDX1|C1QC|TLR8|TGFB1|TLR9|MIF|CFP|SLC11A1|TMEM173|MYD88|DHX58|RAB27A|PTPN6|IRGM1|TLR13|CNPY3|SAMHD1|TRIM25|ECSIT|FCGR1|CD180|C1QA|C1QB|CD14|CR1L
oxygen and reactive oxygen species metabolic process	6800	2.6975e-09	21	44	NCF2|NCF1|CYCS|MPV17|PRDX5|PRDX2|PRDX3|SOD1|PRDX1|PARK7|SOD2|ATP7A|GPX1|CYBA|CYBB|P2RX7|PTK2B|EPX|GPX4|MPO|CAT
regulation of actin polymerization or depolymerization	8064	3.5343e-09	22	49	PLEK|CAPZA2|CAPZA1|EVL|ARPC5|CAPZB|DSTN|ACTR3|ARPC1B|PFN1|CORO1A|ARPC3|ARPC2|GSN|CAPG|RAC1|CFL1|RHOA|SPTBN1|TMOD3|TMSB4X|SPTAN1
positive regulation of immune system process	2684	3.6935e-09	52	241	CADM1|TBK1|H2-D1|TLR2|TLR3|PNP|C1QC|TLR7|TGFB1|TLR9|B2M|CFP|MYD88|SPN|AP3B1|SYK|H2-K1|C5AR1|HSP90AA1|LYN|COLEC12|NFAM1|C1QA|C1QB|LAT2|CD36|PSEN1|CD81|PSEN2|GPAM|CR1L|C3AR1|ITGAL|UNC93B1|ITGB3|MIF|SLC11A1|TAP2|AP3D1|FCER1G|IL2RG|INPP5D|DNAJA3|CD28|PTPN6|PTPRC|FCGR1|P2RX7|CORO1A|PLCG2|H2-T23|HSPD1
cellular macromolecule biosynthetic process	34645	3.8606e-09	236	2098	RPL18|RPL19|TARS2|B3GALT6|RPLP2|IARS2|HS2ST1|NONO|APOE|RPLP0|RPLP1|MRPL37|RPL10|RPL11|MRPL39|MRPL32|MRPL34|MTPAP|SARS2|MGAT1|MGAT2|RFC3|RPS18|RPS19|BAZ1B|RPS17|RARS|PARP14|EIF2S1|RPS14|EIF2S2|RPS15|MRPL49|RPS12|FLII|MRPL47|MRPL48|RPS11|MGAT5|EIF2AK2|MYBBP1A|MRPL43|MTIF2|MTIF3|QRSL1|EMB|RPS20|RPS21|TRAM1|HIP1|RPS24|RPSA|RARS2|SUB1|GARS|EPRS|RPS9|MPC2|RPS5|RPL18A|PCNA|PARP1|NARS|TCOF1|SLIRP|YBX1|EA…
leukocyte activation	45321	4.1163e-09	51	234	TLR2|TLR3|PRDX2|SKAP2|TLR7|TGFB1|BTK|TLR9|CD48|BAK1|WWP1|CASP1|SPN|RAB27A|SYK|LYN|NFAM1|MYH9|WAS|PRKCD|LAT2|PSEN1|LILRB3|VAMP7|PI4K2A|PSEN2|ADAM17|ITGAL|YWHAZ|ME2|ITGB2|HPRT1|ITGAM|SLC11A1|DOCK2|FCER1G|NDRG1|DNAJA3|CD28|PTPRC|SWAP70|MYO1F|RPS6|VAV1|ATP7A|P2RX7|RPL22|BAX|PLCG2|HSPD1|RBPJ
regulation of vesicle-mediated transport	60627	4.9318e-09	34	116	MYO5A|RAB3D|RAB5B|RAB5C|ITGB1|TGFB1|SLC11A1|CD47|HMOX1|RALB|FCER1G|RALA|PRKAA1|SCARB1|SNAP23|NSF|EXOC2|SYK|EHD4|HIP1|B4GALT1|ACTN4|RUFY1|STXBP2|MFGE8|SYNJ2BP|CD63|SIRPA|FCGR1|FCGR2|SCFD1|SYNE1|PLA2G4A|CD36
secretion by cell	32940	5.8857e-09	47	206	CAST|STEAP3|MYO5A|YWHAZ|RAB3D|EXOC7|EXOC8|LMF1|USE1|ARHGAP17|PPT1|VPS33A|BTK|MIA3|GNPTAB|EXOC4|TMED10|RALA|SNAP23|SDF4|EXOC2|RAB27A|SYK|SCAMP1|STX4|STX3|STX2|PLEK|LYN|ERP29|ANXA1|GARS|STXBP2|MYO1F|STXBP3|SNAPIN|SCFD1|P2RX7|LAT2|DGAT1|PSEN1|STXBP5|VAMP7|PI4K2A|VAMP3|GPAM|YKT6
regulation of actin filament length	30832	5.8889e-09	22	50	PLEK|CAPZA2|CAPZA1|EVL|ARPC5|CAPZB|DSTN|ACTR3|ARPC1B|PFN1|CORO1A|ARPC3|ARPC2|GSN|CAPG|RAC1|CFL1|RHOA|SPTBN1|TMOD3|TMSB4X|SPTAN1
regulation of programmed cell death	43067	8.1344e-09	98	648	LDHA|TSPO|MPV17|EIF5A|ITSN1|PNP|TGFB1|BAK1|APP|CD44|HTRA2|ILK|DNAJC5|SPN|RAB27A|C5AR1|ACTN4|NCF2|BCL2L13|BCL2L11|HRAS1|RIPK3|PDCD6IP|EIF2AK2|HMGB1|SYVN1|MCL1|BCL2L1|GCLM|SERINC3|KRAS|PRKRA|DHODH|FCER1G|DIABLO|FN1|HIP1|B4GALT1|COL18A1|PTPN6|PHB|RPS6|FCGR1|TAX1BP1|ATP7A|EI24|P2RX7|PLA2G4A|HDAC1|VCP|PLCG2|HSPD1|DAP3|PC|STEAP3|HTATIP2|PDIA3|ALG2|PRDX2|PRDX3|PRDX1|YBX1|GPX1|HMOX1|RHOA|CASP1|CLN3|AIFM2…
regulation of apoptosis	42981	8.5183e-09	97	639	LDHA|TSPO|MPV17|EIF5A|ITSN1|PNP|TGFB1|BAK1|APP|CD44|HTRA2|ILK|DNAJC5|SPN|RAB27A|C5AR1|ACTN4|NCF2|BCL2L13|BCL2L11|HRAS1|RIPK3|PDCD6IP|EIF2AK2|HMGB1|SYVN1|MCL1|BCL2L1|GCLM|SERINC3|KRAS|PRKRA|DHODH|FCER1G|DIABLO|FN1|HIP1|B4GALT1|COL18A1|PTPN6|PHB|RPS6|FCGR1|TAX1BP1|ATP7A|EI24|P2RX7|PLA2G4A|HDAC1|VCP|HSPD1|DAP3|PC|STEAP3|HTATIP2|PDIA3|ALG2|PRDX2|PRDX3|PRDX1|YBX1|GPX1|HMOX1|RHOA|CASP1|CLN3|AIFM2|CYCS|…
response to organic substance	10033	8.8737e-09	100	668	DTYMK|TLR2|TLR3|TGFB1|B2M|BTK|TLR9|CD48|SLC2A8|MYD88|APOE|DNAJC3|HADH|PAG1|ADAM9|PLD1|C5AR1|NCF2|GATM|CD36|MAPK3|EIF2AK2|HMGB1|DERL2|HMGB2|DERL1|ME2|SYVN1|MCL1|ACP2|BCL2L1|ABCA1|MANF|CMPK2|SLC11A1|IDH1|ERO1L|SDF4|MAP2K1|PTPN2|GGH|EPHX1|FCGR2|GAS6|ABCG1|P2RX7|PLA2G4A|CORO1A|ATP2A2|PLCG2|PCNA|PTPN1|HSPD1|ARSB|SLC27A1|G6PDX|CYC1|PRDX2|PRDX3|ASAH1|LNPEP|HMOX1|SHC1|CASP1|CDK1|STS|HSP90AA1|PFKL|LYN|STX…
lipid localization	10876	9.9397e-09	35	125	SLC27A1|HDLBP|MSR1|GM2A|HEXA|HEXB|ABCA1|STARD3|GOT2|ACSL1|APOE|OSBPL1A|VPS4B|SCARB1|ACSL4|PLTP|B4GALNT1|ACSL5|OSBPL8|ANXA1|ATP11A|ATP11C|SIGMAR1|ABCG1|NPC1|P2RX7|CD36|NPC2|ATP9B|ABCC1|SPNS1|SCP2|CROT|ATP8A1|SLC27A4
nicotinamide nucleotide metabolic process	46496	1.2731e-08	19	38	GPD2|DLST|LDHA|NCF2|NCF1|G6PDX|PGD|IDH3B|TKT|OGDH|HIBADH|IDH3A|TPI1|CBR2|IDH3G|H6PD|GLYR1|MDH2|MDH1
cellular macromolecular complex subunit organization	34621	1.3185e-08	43	181	MTSS1|NUP98|AP1B1|DIAPH1|HP1BP3|ARPC4|RPS2|MTIF3|RPS25|HIST1H2BP|EIF3D|TFAM|EIF3A|AP2B1|LONP1|H2AFV|PTK2B|GSN|ICT1|TUBB5|H2AFY|TUBB6|H2AFX|PEX13|TUBG1|HIP1|H1F0|ATPAF2|HIST1H1E|HIST1H1C|HIST1H1B|HIST1H1A|EVL|MTRF1L|RPL24|RPS6|ETF1|WAS|RPS14|RPS15|CELF2|TUBA4A|RPS10
positive regulation of immune response	50778	2.5819e-08	38	149	C3AR1|CADM1|TBK1|UNC93B1|TLR2|H2-D1|TLR3|TLR7|PNP|C1QC|TLR9|MIF|B2M|CFP|SLC11A1|MYD88|TAP2|FCER1G|SYK|CD28|H2-K1|PTPN6|PTPRC|C5AR1|LYN|COLEC12|NFAM1|FCGR1|C1QA|C1QB|LAT2|P2RX7|CD36|PSEN1|PLCG2|PSEN2|H2-T23|CR1L
cofactor biosynthetic process	51188	3.336e-08	29	92	COASY|G6PDX|NFS1|PPOX|GCLM|PDHB|MTHFD1L|MTHFD1|MTHFD2|ACSS1|FXN|PDHA1|TMEM14C|DCAKD|GCDH|FECH|COQ9|DLAT|COQ7|COQ5|COQ6|HAGH|ISCU|DBT|NFU1|COQ3|ISCA2|MLYCD|DLD
organic acid catabolic process	16054	4.5211e-08	29	93	ACOX1|BCKDK|BCAT2|ACOT2|ECHS1|HADHA|ACOX3|AUH|HADHB|GOT2|MTHFD1|AKR1A1|IVD|HARS2|GCSH|PEX13|ACAD8|HSD17B4|HADH|IRG1|ACAA2|ALDH6A1|ACADM|ACADS|BCKDHB|ACADL|ACADVL|HIBCH|SLC27A4
carboxylic acid catabolic process	46395	4.5211e-08	29	93	ACOX1|BCKDK|BCAT2|ACOT2|ECHS1|HADHA|ACOX3|AUH|HADHB|GOT2|MTHFD1|AKR1A1|IVD|HARS2|GCSH|PEX13|ACAD8|HSD17B4|HADH|IRG1|ACAA2|ALDH6A1|ACADM|ACADS|BCKDHB|ACADL|ACADVL|HIBCH|SLC27A4
